# Supplementary material for: Transcriptomic analysis of isolated and pooled human postmortem cerebellar Purkinje cells in autism spectrum disorders
Source: Front Genet. 2022 Nov 9;13:944837. doi: 10.3389/fgene.2022.944837 (PMC9683032; doi:10.3389/fgene.2022.944837)
Supplement: Supplementary file 1 [file Table2.xlsx]

## Sheet: overall cluster
#category	term ID	term description	observed gene count	background gene count	strength	false discovery rate	matching proteins in your network (IDs)	matching proteins in your network (labels)
216 g	GO:0051239	Regulation of multicellular organismal process	121	3227	0.31	2.98e-11	9606.ENSP00000052754,9606.ENSP00000162749,9606.ENSP00000212355,9606.ENSP00000219197,9606.ENSP00000222725,9606.ENSP00000227348,9606.ENSP00000232424,9606.ENSP00000236877,9606.ENSP00000242465,9606.ENSP00000245414,9606.ENSP00000252999,9606.ENSP00000256015,9606.ENSP00000261799,9606.ENSP00000262138,9606.ENSP00000262613,9606.ENSP00000263734,9606.ENSP00000265361,9606.ENSP00000265371,9606.ENSP00000267101,…	DCN,TNFRSF1A,TGFBR3,CBLN1,LFNG,CRTAM,HES1,SLC8A2,SRGN,IRF1,LAMA5,BTG1,PDGFRB,CACNG4,SLC9A3R1,EPAS1,SEMA3C,NRP1,ERBB3,IQGAP1,RHOB,LRRTM2,TNFSF4,FLT1,ADAMTS18,ADAMTS1,FZD7,TIAM1,IL17RB,PTCHD2,NEUROD1,FRZB,BMPER,AFAP1L2,FOS,NEUROD2,SEMA4C,KLF7,REST,FUT1,SH3GL3,PLA2G16,APOLD1,NFKBIZ,CSF1,PDE4B,KCND2,HAP1,F3,EDN3,STARD13,VWC2,NR4A2,DLG1,APCDD1,CACNA2D1,SSTR2,PELI1,SLC2A10,LRRTM3,AGT,PLXNA2,UTRN,DDR2,E…
GO Process	GO:0048731	System development	147	4426	0.26	6.78e-11	9606.ENSP00000005226,9606.ENSP00000052754,9606.ENSP00000162749,9606.ENSP00000210187,9606.ENSP00000212355,9606.ENSP00000219197,9606.ENSP00000222725,9606.ENSP00000225831,9606.ENSP00000232424,9606.ENSP00000241261,9606.ENSP00000242465,9606.ENSP00000245414,9606.ENSP00000249363,9606.ENSP00000252999,9606.ENSP00000256509,9606.ENSP00000257552,9606.ENSP00000261037,9606.ENSP00000261799,9606.ENSP00000262613,…	USH1C,DCN,TNFRSF1A,RAB26,TGFBR3,CBLN1,LFNG,CCL2,HES1,TNFSF10,SRGN,IRF1,LRRC4,LAMA5,CHL1,MSI1,COL8A1,PDGFRB,SLC9A3R1,KCNQ4,EPAS1,TYRO3,SEMA3C,NRP1,ERBB3,IQGAP1,CBFA2T3,RHOB,CRIM1,SLC7A11,FLT1,ADAMTS18,ZIC1,ADAMTS1,FZD7,TIAM1,PTCHD2,NEUROD1,FRZB,CLEC3B,BMPER,NAB2,IRX1,FOS,NEUROD2,SEMA4C,KLF7,FGF5,REST,FUT1,BOK,GCNT4,SH3GL3,APOLD1,COL12A1,COL10A1,CSF1,HAP1,FMNL3,CXCL14,EDN3,FGFR3,DOC2A,VWC2,PRELP,NR…
GO Process	GO:0007275	Multicellular organism development	159	5023	0.24	1.05e-10	9606.ENSP00000005226,9606.ENSP00000052754,9606.ENSP00000162749,9606.ENSP00000210187,9606.ENSP00000212355,9606.ENSP00000215631,9606.ENSP00000219197,9606.ENSP00000222725,9606.ENSP00000225831,9606.ENSP00000232424,9606.ENSP00000241261,9606.ENSP00000242465,9606.ENSP00000245414,9606.ENSP00000249363,9606.ENSP00000252999,9606.ENSP00000256509,9606.ENSP00000257552,9606.ENSP00000261037,9606.ENSP00000261438,…	USH1C,DCN,TNFRSF1A,RAB26,TGFBR3,GADD45B,CBLN1,LFNG,CCL2,HES1,TNFSF10,SRGN,IRF1,LRRC4,LAMA5,CHL1,MSI1,COL8A1,KLF3,PDGFRB,SLC9A3R1,KCNQ4,EPAS1,TYRO3,CDH10,SEMA3C,NRP1,ERBB3,IQGAP1,CBFA2T3,RHOB,CRIM1,SLC7A11,RBM46,FLT1,ADAMTS18,ZIC1,ADAMTS1,FZD7,TIAM1,PTCHD2,NEUROD1,FRZB,IGFBP7,CLEC3B,BMPER,NAB2,TM4SF1,IRX1,FOS,NEUROD2,SEMA4C,KLF7,FGF5,REST,FUT1,BOK,GCNT4,SH3GL3,OLFML3,APOLD1,COL12A1,COL10A1,CSF1,HA…
GO Process	GO:0050793	Regulation of developmental process	101	2648	0.32	1.58e-09	9606.ENSP00000052754,9606.ENSP00000162749,9606.ENSP00000212355,9606.ENSP00000219197,9606.ENSP00000222725,9606.ENSP00000225831,9606.ENSP00000227348,9606.ENSP00000232424,9606.ENSP00000242465,9606.ENSP00000245414,9606.ENSP00000252999,9606.ENSP00000256015,9606.ENSP00000261799,9606.ENSP00000262613,9606.ENSP00000265361,9606.ENSP00000265371,9606.ENSP00000267101,9606.ENSP00000268182,9606.ENSP00000272233,…	DCN,TNFRSF1A,TGFBR3,CBLN1,LFNG,CCL2,CRTAM,HES1,SRGN,IRF1,LAMA5,BTG1,PDGFRB,SLC9A3R1,SEMA3C,NRP1,ERBB3,IQGAP1,RHOB,LRRTM2,TNFSF4,FLT1,ADAMTS1,FZD7,TIAM1,PTCHD2,NEUROD1,FRZB,BMPER,NAB2,FOS,NEUROD2,SEMA4C,KLF7,REST,FUT1,METRNL,SH3GL3,PLA2G16,APOLD1,NFKBIZ,CSF1,HAP1,F3,FMNL3,CXCL14,EDN3,STARD13,FGFR3,VWC2,DLG1,APCDD1,LRRTM3,AGT,PLXNA2,DDR2,EFNA1,S100A10,PRDM1,NTNG1,MB21D1,BARHL2,JUN,FAM129B,ALOX5,PAR…
GO Process	GO:0009653	Anatomical structure morphogenesis	88	2165	0.35	2.48e-09	9606.ENSP00000005226,9606.ENSP00000052754,9606.ENSP00000212355,9606.ENSP00000219197,9606.ENSP00000222725,9606.ENSP00000225831,9606.ENSP00000232424,9606.ENSP00000252999,9606.ENSP00000256509,9606.ENSP00000261037,9606.ENSP00000261799,9606.ENSP00000262613,9606.ENSP00000262916,9606.ENSP00000263734,9606.ENSP00000263798,9606.ENSP00000264463,9606.ENSP00000265361,9606.ENSP00000265371,9606.ENSP00000268182,…	USH1C,DCN,TGFBR3,CBLN1,LFNG,CCL2,HES1,LAMA5,CHL1,COL8A1,PDGFRB,SLC9A3R1,KCNQ4,EPAS1,TYRO3,CDH10,SEMA3C,NRP1,IQGAP1,RHOB,RBM46,FLT1,ZIC1,ADAMTS1,FZD7,TIAM1,NEUROD1,FRZB,BMPER,NAB2,TM4SF1,IRX1,SEMA4C,KLF7,REST,GCNT4,APOLD1,COL12A1,CSF1,FMNL3,STARD13,FGFR3,NR4A2,DLG1,GJB6,PLXNA2,LGR6,EFNA1,S100A6,PRDM1,NTNG1,JUN,FAM129B,CLIC4,RCAN3,PARD3,SPRY2,FLRT3,BCOR,PHEX,FOXO1,B4GALT1,CD9,GAP43,COBL,PGM5,ZFPM2,…
GO Process	GO:0048856	Anatomical structure development	162	5402	0.21	2.49e-09	9606.ENSP00000005226,9606.ENSP00000052754,9606.ENSP00000162749,9606.ENSP00000210187,9606.ENSP00000212355,9606.ENSP00000215631,9606.ENSP00000219197,9606.ENSP00000222725,9606.ENSP00000225831,9606.ENSP00000232424,9606.ENSP00000241261,9606.ENSP00000242465,9606.ENSP00000245414,9606.ENSP00000249363,9606.ENSP00000252999,9606.ENSP00000256509,9606.ENSP00000256951,9606.ENSP00000257552,9606.ENSP00000261037,…	USH1C,DCN,TNFRSF1A,RAB26,TGFBR3,GADD45B,CBLN1,LFNG,CCL2,HES1,TNFSF10,SRGN,IRF1,LRRC4,LAMA5,CHL1,EMP1,MSI1,COL8A1,KLF3,PDGFRB,SLC9A3R1,KCNQ4,EPAS1,TYRO3,CDH10,SEMA3C,NRP1,ERBB3,IQGAP1,CBFA2T3,RHOB,CRIM1,SLC7A11,RBM46,FLT1,ADAMTS18,ZIC1,ADAMTS1,FZD7,TIAM1,PTCHD2,NEUROD1,FRZB,IGFBP7,CLEC3B,BMPER,NAB2,TM4SF1,IRX1,FOS,NEUROD2,SEMA4C,KLF7,FGF5,REST,FUT1,BOK,GCNT4,SH3GL3,OLFML3,APOLD1,COL12A1,COL10A1,CS…
GO Process	GO:2000026	Regulation of multicellular organismal development	86	2096	0.35	2.49e-09	9606.ENSP00000052754,9606.ENSP00000162749,9606.ENSP00000212355,9606.ENSP00000219197,9606.ENSP00000222725,9606.ENSP00000227348,9606.ENSP00000232424,9606.ENSP00000242465,9606.ENSP00000245414,9606.ENSP00000252999,9606.ENSP00000256015,9606.ENSP00000261799,9606.ENSP00000265361,9606.ENSP00000265371,9606.ENSP00000267101,9606.ENSP00000268182,9606.ENSP00000272233,9606.ENSP00000274711,9606.ENSP00000281834,…	DCN,TNFRSF1A,TGFBR3,CBLN1,LFNG,CRTAM,HES1,SRGN,IRF1,LAMA5,BTG1,PDGFRB,SEMA3C,NRP1,ERBB3,IQGAP1,RHOB,LRRTM2,TNFSF4,FLT1,ADAMTS1,FZD7,TIAM1,PTCHD2,NEUROD1,FRZB,BMPER,FOS,NEUROD2,SEMA4C,KLF7,REST,FUT1,SH3GL3,PLA2G16,APOLD1,NFKBIZ,CSF1,HAP1,F3,STARD13,VWC2,DLG1,APCDD1,LRRTM3,AGT,PLXNA2,DDR2,EFNA1,PRDM1,NTNG1,BARHL2,JUN,FAM129B,ALOX5,PARD3,HSPA1B,HSPA1A,SPRY2,NKX2-2,GLIPR2,FLRT3,BCOR,CDKL5,PTPRD,GAP43…
GO Process	GO:0032879	Regulation of localization	101	2740	0.3	5.97e-09	9606.ENSP00000052754,9606.ENSP00000162749,9606.ENSP00000210187,9606.ENSP00000212355,9606.ENSP00000221957,9606.ENSP00000225831,9606.ENSP00000227348,9606.ENSP00000242465,9606.ENSP00000252999,9606.ENSP00000261799,9606.ENSP00000262138,9606.ENSP00000262613,9606.ENSP00000262916,9606.ENSP00000265361,9606.ENSP00000265371,9606.ENSP00000267101,9606.ENSP00000268182,9606.ENSP00000271638,9606.ENSP00000272233,…	DCN,TNFRSF1A,RAB26,TGFBR3,PLIN3,CCL2,CRTAM,SRGN,LAMA5,PDGFRB,CACNG4,SLC9A3R1,KCNQ4,SEMA3C,NRP1,ERBB3,IQGAP1,S100A11,RHOB,LRRTM2,SLC7A11,TNFSF4,FLT1,ZIC1,ADAMTS1,TIAM1,PTCHD2,NEUROD1,BMPER,GAS1,CLDN10,GRM5,SEMA4C,NECAB2,KLF7,REST,FUT1,BOK,BID,SH3GL3,SYT9,SEPT1,CSF1,PDE4B,KCND2,HAP1,F3,CXCL14,EDN3,STARD13,DOC2A,DLG1,HVCN1,CACNA2D1,AGT,PLXNA2,LGR6,UTRN,DDR2,EFNA1,NTNG1,JUN,PLK3,TOR2A,CLIC4,ALOX5,PAR…
GO Process	GO:0032502	Developmental process	169	5841	0.2	9.01e-09	9606.ENSP00000005226,9606.ENSP00000052754,9606.ENSP00000162749,9606.ENSP00000210187,9606.ENSP00000212355,9606.ENSP00000215631,9606.ENSP00000219197,9606.ENSP00000222725,9606.ENSP00000225831,9606.ENSP00000232424,9606.ENSP00000237654,9606.ENSP00000241261,9606.ENSP00000242465,9606.ENSP00000245414,9606.ENSP00000249363,9606.ENSP00000252999,9606.ENSP00000256509,9606.ENSP00000256951,9606.ENSP00000257552,…	USH1C,DCN,TNFRSF1A,RAB26,TGFBR3,GADD45B,CBLN1,LFNG,CCL2,HES1,CCNI,TNFSF10,SRGN,IRF1,LRRC4,LAMA5,CHL1,EMP1,MSI1,UNC13C,COL8A1,KLF3,PDGFRB,SLC9A3R1,KCNQ4,EPAS1,TYRO3,CDH10,SEMA3C,NRP1,ERBB3,IQGAP1,CBFA2T3,RHOB,CRIM1,SLC7A11,RBM46,FLT1,ADAMTS18,ZIC1,ADAMTS1,FZD7,TIAM1,PTCHD2,NEUROD1,FRZB,IGFBP7,CLEC3B,BMPER,GAS1,NAB2,TM4SF1,IRX1,GRM5,FOS,NEUROD2,SEMA4C,KLF7,FGF5,REST,FUT1,BOK,METRNL,GCNT4,SH3GL3,OLF…
GO Process	GO:0007399	Nervous system development	91	2371	0.32	1.01e-08	9606.ENSP00000005226,9606.ENSP00000219197,9606.ENSP00000225831,9606.ENSP00000232424,9606.ENSP00000249363,9606.ENSP00000256509,9606.ENSP00000257552,9606.ENSP00000262613,9606.ENSP00000263798,9606.ENSP00000265361,9606.ENSP00000265371,9606.ENSP00000267101,9606.ENSP00000268182,9606.ENSP00000280527,9606.ENSP00000280612,9606.ENSP00000282928,9606.ENSP00000286201,9606.ENSP00000286827,9606.ENSP00000294484,…	USH1C,CBLN1,CCL2,HES1,LRRC4,CHL1,MSI1,SLC9A3R1,TYRO3,SEMA3C,NRP1,ERBB3,IQGAP1,CRIM1,SLC7A11,ZIC1,FZD7,TIAM1,PTCHD2,NEUROD1,NAB2,IRX1,FOS,NEUROD2,SEMA4C,KLF7,FGF5,REST,FUT1,BOK,SH3GL3,CSF1,HAP1,EDN3,DOC2A,VWC2,NR4A2,MAFK,APCDD1,SSTR2,ZNF521,LRRTM3,AGT,PLXNA2,LGR6,EFNA1,S100A6,PRDM1,NTNG1,BARHL2,JUN,FAM129B,PARD3,ZIC2,NKX2-2,FLRT3,CDKL5,CCDC85C,PTPRD,IL33,CD9,KCNA1,GAP43,SPP1,AK4,COBL,NREP,BCAS1,NA…
GO Process	GO:0007154	Cell communication	156	5320	0.2	3.83e-08	9606.ENSP00000162749,9606.ENSP00000198536,9606.ENSP00000210187,9606.ENSP00000212355,9606.ENSP00000218075,9606.ENSP00000219197,9606.ENSP00000225831,9606.ENSP00000227471,9606.ENSP00000232424,9606.ENSP00000236877,9606.ENSP00000241261,9606.ENSP00000242465,9606.ENSP00000243673,9606.ENSP00000245414,9606.ENSP00000248564,9606.ENSP00000252999,9606.ENSP00000256509,9606.ENSP00000260323,9606.ENSP00000260600,…	TNFRSF1A,PILRA,RAB26,TGFBR3,GLRA2,CBLN1,CCL2,UNC93B1,HES1,SLC8A2,TNFSF10,SRGN,GPR83,IRF1,GNG11,LAMA5,CHL1,UNC13C,ADCY3,PDGFRB,CACNG4,SLC9A3R1,EPAS1,TYRO3,SEMA3C,NRP1,ERBB3,IQGAP1,IGFBP4,S100A11,RHOB,GABRA6,TNFRSF10B,ST18,CRIM1,TNFSF4,FLT1,ADAMTS1,CASP10,FZD7,TIAM1,IL17RB,PTCHD2,NEUROD1,FRZB,LRR1,GPR22,NTSR2,MAGI3,GRM5,FOS,SHCBP1,SEMA4C,MRGPRF,FGF5,BOK,METRNL,SH2D3C,BID,SH3GL3,TRIP10,PELI3,SYT9,NF…
GO Process	GO:0023052	Signaling	154	5239	0.21	4.39e-08	9606.ENSP00000162749,9606.ENSP00000198536,9606.ENSP00000210187,9606.ENSP00000212355,9606.ENSP00000218075,9606.ENSP00000219197,9606.ENSP00000225831,9606.ENSP00000227471,9606.ENSP00000232424,9606.ENSP00000241261,9606.ENSP00000242465,9606.ENSP00000243673,9606.ENSP00000245414,9606.ENSP00000248564,9606.ENSP00000252999,9606.ENSP00000256509,9606.ENSP00000260323,9606.ENSP00000260600,9606.ENSP00000261799,…	TNFRSF1A,PILRA,RAB26,TGFBR3,GLRA2,CBLN1,CCL2,UNC93B1,HES1,TNFSF10,SRGN,GPR83,IRF1,GNG11,LAMA5,CHL1,UNC13C,ADCY3,PDGFRB,CACNG4,SLC9A3R1,EPAS1,TYRO3,SEMA3C,NRP1,ERBB3,IQGAP1,IGFBP4,S100A11,RHOB,GABRA6,TNFRSF10B,ST18,CRIM1,TNFSF4,FLT1,ADAMTS1,CASP10,FZD7,TIAM1,IL17RB,PTCHD2,NEUROD1,FRZB,LRR1,GPR22,NTSR2,MAGI3,GRM5,FOS,SHCBP1,SEMA4C,MRGPRF,FGF5,BOK,METRNL,SH2D3C,BID,SH3GL3,TRIP10,PELI3,SYT9,NFKBIZ,VI…
GO Process	GO:0022008	Neurogenesis	68	1657	0.35	4.71e-07	9606.ENSP00000005226,9606.ENSP00000219197,9606.ENSP00000225831,9606.ENSP00000232424,9606.ENSP00000256509,9606.ENSP00000262613,9606.ENSP00000265361,9606.ENSP00000265371,9606.ENSP00000267101,9606.ENSP00000268182,9606.ENSP00000286201,9606.ENSP00000286827,9606.ENSP00000294484,9606.ENSP00000295108,9606.ENSP00000300131,9606.ENSP00000305244,9606.ENSP00000306754,9606.ENSP00000306844,9606.ENSP00000309570,…	USH1C,CBLN1,CCL2,HES1,CHL1,SLC9A3R1,SEMA3C,NRP1,ERBB3,IQGAP1,FZD7,TIAM1,PTCHD2,NEUROD1,NAB2,IRX1,NEUROD2,SEMA4C,KLF7,FGF5,REST,BOK,SH3GL3,CSF1,HAP1,EDN3,VWC2,NR4A2,APCDD1,ZNF521,AGT,PLXNA2,LGR6,EFNA1,S100A6,PRDM1,NTNG1,BARHL2,JUN,FAM129B,PARD3,NKX2-2,FLRT3,CDKL5,PTPRD,IL33,CD9,KCNA1,GAP43,SPP1,COBL,NREP,NAV2,NEDD4L,NFATC4,RELN,HES4,PAX6,ETV1,PAK6,GAS7,NEDD4,RIMS1,LDLR,TMEM98,SLITRK4,SGK223,SEMA3B
GO Process	GO:0023051	Regulation of signaling	113	3553	0.24	9.38e-07	9606.ENSP00000052754,9606.ENSP00000162749,9606.ENSP00000210187,9606.ENSP00000212355,9606.ENSP00000215631,9606.ENSP00000219197,9606.ENSP00000222725,9606.ENSP00000225831,9606.ENSP00000227348,9606.ENSP00000232424,9606.ENSP00000236877,9606.ENSP00000241261,9606.ENSP00000242465,9606.ENSP00000245414,9606.ENSP00000249363,9606.ENSP00000260323,9606.ENSP00000261799,9606.ENSP00000262138,9606.ENSP00000262613,…	DCN,TNFRSF1A,RAB26,TGFBR3,GADD45B,CBLN1,LFNG,CCL2,CRTAM,HES1,SLC8A2,TNFSF10,SRGN,IRF1,LRRC4,UNC13C,PDGFRB,CACNG4,SLC9A3R1,TYRO3,NRP1,ERBB3,IQGAP1,IGFBP4,RHOB,LRRTM2,TNFRSF10B,ST18,SLC7A11,FLT1,ZIC1,CASP10,FZD7,TIAM1,NEUROD1,FRZB,BMPER,GAS1,AFAP1L2,MAGI3,GRM5,NEUROD2,SEMA4C,NECAB2,KLF7,FGF5,REST,BOK,BID,TRIP10,PELI3,SYT9,CSF1,GRID1,HAP1,F3,EDN3,STARD13,FGFR3,VWC2,NR4A2,DLG1,APCDD1,PELI1,SLC2A10,AG…
GO Process	GO:0007166	Cell surface receptor signaling pathway	84	2325	0.3	1.01e-06	9606.ENSP00000162749,9606.ENSP00000212355,9606.ENSP00000218075,9606.ENSP00000225831,9606.ENSP00000232424,9606.ENSP00000241261,9606.ENSP00000245414,9606.ENSP00000252999,9606.ENSP00000261799,9606.ENSP00000262613,9606.ENSP00000263798,9606.ENSP00000265361,9606.ENSP00000265371,9606.ENSP00000267101,9606.ENSP00000268182,9606.ENSP00000274545,9606.ENSP00000276431,9606.ENSP00000276480,9606.ENSP00000280527,…	TNFRSF1A,TGFBR3,GLRA2,CCL2,HES1,TNFSF10,IRF1,LAMA5,PDGFRB,SLC9A3R1,TYRO3,SEMA3C,NRP1,ERBB3,IQGAP1,GABRA6,TNFRSF10B,ST18,CRIM1,TNFSF4,FLT1,ADAMTS1,CASP10,FZD7,TIAM1,IL17RB,PTCHD2,FRZB,NTSR2,GRM5,FOS,SHCBP1,SEMA4C,FGF5,BOK,BID,PELI3,NFKBIZ,VIPR1,CSF1,GRID1,PDE4B,HAP1,F3,EDN3,FGFR3,NR4A2,APCDD1,PELI1,AGT,PLXNA2,LGR6,DDR2,EFNA1,JUN,IFIT2,ALOX5,PARD3,PLP2,NKX2-2,FLRT3,GABRD,FOXO1,TRIM22,TMSB4X,PTPRD,I…
GO Process	GO:0032501	Multicellular organismal process	183	6933	0.16	1.06e-06	9606.ENSP00000005226,9606.ENSP00000052754,9606.ENSP00000162749,9606.ENSP00000210187,9606.ENSP00000212355,9606.ENSP00000215631,9606.ENSP00000218075,9606.ENSP00000219197,9606.ENSP00000222725,9606.ENSP00000225831,9606.ENSP00000232424,9606.ENSP00000236877,9606.ENSP00000237654,9606.ENSP00000241261,9606.ENSP00000242465,9606.ENSP00000245414,9606.ENSP00000249363,9606.ENSP00000252999,9606.ENSP00000256509,…	USH1C,DCN,TNFRSF1A,RAB26,TGFBR3,GADD45B,GLRA2,CBLN1,LFNG,CCL2,HES1,SLC8A2,CCNI,TNFSF10,SRGN,IRF1,LRRC4,LAMA5,CHL1,MSI1,ADCY3,COL8A1,KLF3,PDGFRB,FAT2,CACNG4,SLC9A3R1,KCNQ4,EPAS1,TYRO3,CDH10,SEMA3C,NRP1,ERBB3,IQGAP1,CBFA2T3,RHOB,GABRA6,CRIM1,SLC7A11,RBM46,TNFSF4,FLT1,ADAMTS18,ZIC1,ADAMTS1,FZD7,TIAM1,PTCHD2,NEUROD1,FRZB,IGFBP7,CLEC3B,BMPER,NAB2,NTSR2,TM4SF1,IRX1,GRM5,FOS,NEUROD2,SEMA4C,KLF7,FGF5,RES…
GO Process	GO:0010646	Regulation of cell communication	111	3514	0.24	1.74e-06	9606.ENSP00000052754,9606.ENSP00000162749,9606.ENSP00000210187,9606.ENSP00000212355,9606.ENSP00000215631,9606.ENSP00000219197,9606.ENSP00000222725,9606.ENSP00000225831,9606.ENSP00000227348,9606.ENSP00000232424,9606.ENSP00000236877,9606.ENSP00000241261,9606.ENSP00000242465,9606.ENSP00000245414,9606.ENSP00000249363,9606.ENSP00000260323,9606.ENSP00000261799,9606.ENSP00000262138,9606.ENSP00000262613,…	DCN,TNFRSF1A,RAB26,TGFBR3,GADD45B,CBLN1,LFNG,CCL2,CRTAM,HES1,SLC8A2,TNFSF10,SRGN,IRF1,LRRC4,UNC13C,PDGFRB,CACNG4,SLC9A3R1,TYRO3,NRP1,ERBB3,IQGAP1,IGFBP4,RHOB,LRRTM2,TNFRSF10B,ST18,SLC7A11,FLT1,ZIC1,CASP10,FZD7,TIAM1,NEUROD1,FRZB,BMPER,GAS1,AFAP1L2,MAGI3,GRM5,NEUROD2,SEMA4C,NECAB2,KLF7,FGF5,REST,BOK,BID,TRIP10,PELI3,SYT9,CSF1,GRID1,HAP1,F3,EDN3,STARD13,FGFR3,VWC2,NR4A2,DLG1,APCDD1,PELI1,SLC2A10,AG…
GO Process	GO:0051094	Positive regulation of developmental process	59	1389	0.37	1.78e-06	9606.ENSP00000052754,9606.ENSP00000162749,9606.ENSP00000212355,9606.ENSP00000219197,9606.ENSP00000232424,9606.ENSP00000256015,9606.ENSP00000261799,9606.ENSP00000265361,9606.ENSP00000265371,9606.ENSP00000267101,9606.ENSP00000268182,9606.ENSP00000272233,9606.ENSP00000274711,9606.ENSP00000281834,9606.ENSP00000282397,9606.ENSP00000286827,9606.ENSP00000295108,9606.ENSP00000295113,9606.ENSP00000297161,…	DCN,TNFRSF1A,TGFBR3,CBLN1,HES1,BTG1,PDGFRB,SEMA3C,NRP1,ERBB3,IQGAP1,RHOB,LRRTM2,TNFSF4,FLT1,TIAM1,NEUROD1,FRZB,BMPER,FOS,NEUROD2,REST,FUT1,METRNL,SH3GL3,NFKBIZ,CSF1,HAP1,F3,EDN3,VWC2,LRRTM3,AGT,PLXNA2,DDR2,S100A10,MB21D1,JUN,FAM129B,ALOX5,PARD3,HSPA1B,HSPA1A,NKX2-2,GLIPR2,FLRT3,CDKL5,PTPRD,COBL,NEDD4L,ZFPM2,CLDN5,CEBPD,RELN,PAX6,RIMS1,RPS6KA1,SLITRK4,ZFP36
GO Process	GO:0051240	Positive regulation of multicellular organismal process	69	1770	0.33	1.88e-06	9606.ENSP00000212355,9606.ENSP00000219197,9606.ENSP00000227348,9606.ENSP00000232424,9606.ENSP00000245414,9606.ENSP00000256015,9606.ENSP00000261799,9606.ENSP00000263734,9606.ENSP00000265361,9606.ENSP00000265371,9606.ENSP00000267101,9606.ENSP00000268182,9606.ENSP00000272233,9606.ENSP00000274711,9606.ENSP00000281834,9606.ENSP00000282397,9606.ENSP00000286827,9606.ENSP00000288167,9606.ENSP00000295108,…	TGFBR3,CBLN1,CRTAM,HES1,IRF1,BTG1,PDGFRB,EPAS1,SEMA3C,NRP1,ERBB3,IQGAP1,RHOB,LRRTM2,TNFSF4,FLT1,TIAM1,IL17RB,NEUROD1,BMPER,AFAP1L2,FOS,NEUROD2,REST,FUT1,SH3GL3,NFKBIZ,CSF1,PDE4B,HAP1,F3,EDN3,VWC2,PELI1,LRRTM3,AGT,PLXNA2,DDR2,MB21D1,JUN,FAM129B,ALOX5,PARD3,HSPA1B,HSPA1A,NKX2-2,GLIPR2,FLRT3,CDKL5,TMSB4X,PTPRD,IL33,C1QTNF3,DDX60,SPP1,COBL,PANX2,IRF7,NEDD4L,ZFPM2,CEBPD,IL1R1,NFATC4,RELN,MYD88,PAX6,PD…
GO Process	GO:1902533	Positive regulation of intracellular signal transduction	49	1041	0.41	1.94e-06	9606.ENSP00000052754,9606.ENSP00000162749,9606.ENSP00000215631,9606.ENSP00000225831,9606.ENSP00000241261,9606.ENSP00000261799,9606.ENSP00000262613,9606.ENSP00000265371,9606.ENSP00000267101,9606.ENSP00000268182,9606.ENSP00000269593,9606.ENSP00000276431,9606.ENSP00000282397,9606.ENSP00000286186,9606.ENSP00000286201,9606.ENSP00000286827,9606.ENSP00000297161,9606.ENSP00000306754,9606.ENSP00000306844,…	DCN,TNFRSF1A,GADD45B,CCL2,TNFSF10,PDGFRB,SLC9A3R1,NRP1,ERBB3,IQGAP1,IGFBP4,TNFRSF10B,FLT1,CASP10,FZD7,TIAM1,BMPER,NEUROD2,SEMA4C,NECAB2,FGF5,BOK,BID,CSF1,HAP1,F3,EDN3,FGFR3,PELI1,AGT,EFNA1,MB21D1,JUN,TOR2A,HSPA1B,HSPA1A,SPRY2,GLIPR2,TRIM22,AKR1C3,DDX60,RELN,CD44,MYD88,LPAR4,PDGFC,NEDD4,MEIS3,SGK223
GO Process	GO:0010647	Positive regulation of cell communication	70	1823	0.32	2.33e-06	9606.ENSP00000052754,9606.ENSP00000162749,9606.ENSP00000212355,9606.ENSP00000215631,9606.ENSP00000222725,9606.ENSP00000225831,9606.ENSP00000227348,9606.ENSP00000232424,9606.ENSP00000236877,9606.ENSP00000241261,9606.ENSP00000261799,9606.ENSP00000262138,9606.ENSP00000262613,9606.ENSP00000265371,9606.ENSP00000267101,9606.ENSP00000268182,9606.ENSP00000269593,9606.ENSP00000274711,9606.ENSP00000276431,…	DCN,TNFRSF1A,TGFBR3,GADD45B,LFNG,CCL2,CRTAM,HES1,SLC8A2,TNFSF10,PDGFRB,CACNG4,SLC9A3R1,NRP1,ERBB3,IQGAP1,IGFBP4,LRRTM2,TNFRSF10B,ST18,FLT1,CASP10,FZD7,TIAM1,BMPER,AFAP1L2,NEUROD2,SEMA4C,NECAB2,FGF5,BOK,BID,SYT9,CSF1,HAP1,F3,EDN3,FGFR3,PELI1,SLC2A10,AGT,LGR6,EFNA1,MB21D1,JUN,TOR2A,HSPA1B,HSPA1A,SPRY2,GLIPR2,TRIM22,AKR1C3,C1QTNF3,DDX60,SPP1,IRF7,VSNL1,IL1R1,NFATC4,RELN,CD44,MYD88,LPAR4,RAB34,PDGFC,…
GO Process	GO:0023056	Positive regulation of signaling	70	1831	0.32	2.65e-06	9606.ENSP00000052754,9606.ENSP00000162749,9606.ENSP00000212355,9606.ENSP00000215631,9606.ENSP00000222725,9606.ENSP00000225831,9606.ENSP00000227348,9606.ENSP00000232424,9606.ENSP00000236877,9606.ENSP00000241261,9606.ENSP00000261799,9606.ENSP00000262138,9606.ENSP00000262613,9606.ENSP00000265371,9606.ENSP00000267101,9606.ENSP00000268182,9606.ENSP00000269593,9606.ENSP00000274711,9606.ENSP00000276431,…	DCN,TNFRSF1A,TGFBR3,GADD45B,LFNG,CCL2,CRTAM,HES1,SLC8A2,TNFSF10,PDGFRB,CACNG4,SLC9A3R1,NRP1,ERBB3,IQGAP1,IGFBP4,LRRTM2,TNFRSF10B,ST18,FLT1,CASP10,FZD7,TIAM1,BMPER,AFAP1L2,NEUROD2,SEMA4C,NECAB2,FGF5,BOK,BID,SYT9,CSF1,HAP1,F3,EDN3,FGFR3,PELI1,SLC2A10,AGT,LGR6,EFNA1,MB21D1,JUN,TOR2A,HSPA1B,HSPA1A,SPRY2,GLIPR2,TRIM22,AKR1C3,C1QTNF3,DDX60,SPP1,IRF7,VSNL1,IL1R1,NFATC4,RELN,CD44,MYD88,LPAR4,RAB34,PDGFC,…
GO Process	GO:0048522	Positive regulation of cellular process	154	5579	0.18	2.69e-06	9606.ENSP00000052754,9606.ENSP00000162749,9606.ENSP00000212355,9606.ENSP00000215631,9606.ENSP00000219197,9606.ENSP00000222725,9606.ENSP00000225831,9606.ENSP00000227348,9606.ENSP00000232424,9606.ENSP00000236877,9606.ENSP00000241261,9606.ENSP00000244534,9606.ENSP00000245414,9606.ENSP00000256015,9606.ENSP00000260600,9606.ENSP00000261037,9606.ENSP00000261438,9606.ENSP00000261799,9606.ENSP00000262138,…	DCN,TNFRSF1A,TGFBR3,GADD45B,CBLN1,LFNG,CCL2,CRTAM,HES1,SLC8A2,TNFSF10,HIST1H1D,IRF1,BTG1,ADCY3,COL8A1,KLF3,PDGFRB,CACNG4,SLC9A3R1,EPAS1,TYRO3,SEMA3C,NRP1,ERBB3,IQGAP1,CBFA2T3,TRIM65,IGFBP4,S100A11,RHOB,LRRTM2,TNFRSF10B,ST18,TNFSF4,FLT1,ZIC1,ADAMTS1,CASP10,FZD7,TIAM1,PTCHD2,NEUROD1,FRZB,CLEC3B,BMPER,NAB2,AFAP1L2,GRM5,FOS,NEUROD2,SEMA4C,NECAB2,KLF7,FGF5,REST,FUT1,BOK,METRNL,SH2D3C,BID,SH3GL3,SYT9,N…
GO Process	GO:0051270	Regulation of cellular component movement	47	1009	0.41	4.81e-06	9606.ENSP00000052754,9606.ENSP00000212355,9606.ENSP00000225831,9606.ENSP00000252999,9606.ENSP00000261799,9606.ENSP00000262613,9606.ENSP00000265361,9606.ENSP00000265371,9606.ENSP00000267101,9606.ENSP00000268182,9606.ENSP00000271638,9606.ENSP00000272233,9606.ENSP00000282397,9606.ENSP00000284984,9606.ENSP00000286827,9606.ENSP00000297161,9606.ENSP00000306844,9606.ENSP00000312021,9606.ENSP00000327513,…	DCN,TGFBR3,CCL2,LAMA5,PDGFRB,SLC9A3R1,SEMA3C,NRP1,ERBB3,IQGAP1,S100A11,RHOB,FLT1,ADAMTS1,TIAM1,BMPER,SEMA4C,FUT1,CSF1,PDE4B,HAP1,F3,CXCL14,EDN3,STARD13,DLG1,AGT,PLXNA2,LGR6,DDR2,EFNA1,NTNG1,JUN,CLIC4,SPRY2,GLIPR2,TMSB4X,IL33,CD9,CLDN5,IL1R1,RELN,PAX6,PDGFC,GCSAML,SGK223,SEMA3B
GO Process	GO:0042127	Regulation of cell population proliferation	64	1642	0.33	6.11e-06	9606.ENSP00000212355,9606.ENSP00000225831,9606.ENSP00000227348,9606.ENSP00000232424,9606.ENSP00000245414,9606.ENSP00000252999,9606.ENSP00000256015,9606.ENSP00000261799,9606.ENSP00000262613,9606.ENSP00000265371,9606.ENSP00000267101,9606.ENSP00000268679,9606.ENSP00000271638,9606.ENSP00000276480,9606.ENSP00000280612,9606.ENSP00000281834,9606.ENSP00000282397,9606.ENSP00000284984,9606.ENSP00000286201,…	TGFBR3,CCL2,CRTAM,HES1,IRF1,LAMA5,BTG1,PDGFRB,SLC9A3R1,NRP1,ERBB3,CBFA2T3,S100A11,ST18,SLC7A11,TNFSF4,FLT1,ADAMTS1,FZD7,TIAM1,PTCHD2,FRZB,IGFBP7,HIST1H2AE,SHCBP1,FGF5,REST,FUT1,BOK,BID,VIPR1,CSF1,F3,EDN3,FGFR3,BTG3,DLG1,GJB6,SSTR2,PELI1,AGT,DDR2,S100A6,PRDM1,JUN,TOR2A,FAM129B,ALOX5,HSPA1B,HSPA1A,SPRY2,FOXO1,B4GALT1,AKR1C3,IL33,CD9,ZFPM2,CLDN5,PAX6,PDE1A,PDGFC,NR4A1,MEIS3,ZFP36
GO Process	GO:0050794	Regulation of cellular process	252	10932	0.1	7.77e-06	9606.ENSP00000005226,9606.ENSP00000052754,9606.ENSP00000162749,9606.ENSP00000198536,9606.ENSP00000210187,9606.ENSP00000212355,9606.ENSP00000215631,9606.ENSP00000218075,9606.ENSP00000219197,9606.ENSP00000222725,9606.ENSP00000225831,9606.ENSP00000227348,9606.ENSP00000227471,9606.ENSP00000232424,9606.ENSP00000236877,9606.ENSP00000237654,9606.ENSP00000241261,9606.ENSP00000242465,9606.ENSP00000243673,…	USH1C,DCN,TNFRSF1A,PILRA,RAB26,TGFBR3,GADD45B,GLRA2,CBLN1,LFNG,CCL2,CRTAM,UNC93B1,HES1,SLC8A2,CCNI,TNFSF10,SRGN,GPR83,HIST1H1D,IRF1,GNG11,LRRC4,LAMA5,BTG1,CHL1,MSI1,USP44,DRAM1,UNC13C,ADCY3,COL8A1,KLF3,PDGFRB,CACNG4,SLC9A3R1,KCNQ4,EPAS1,TYRO3,SEMA3C,NRP1,ERBB3,IQGAP1,CBFA2T3,TRIM65,IGFBP4,S100A11,RHOB,GABRA6,LRRTM2,TNFRSF10B,ST18,CRIM1,SLC7A11,RBM46,TNFSF4,FLT1,ADAMTS18,ZIC1,JAZF1,ADAMTS1,CASP10,…
GO Process	GO:0016477	Cell migration	43	896	0.42	8.59e-06	9606.ENSP00000212355,9606.ENSP00000225831,9606.ENSP00000227348,9606.ENSP00000232424,9606.ENSP00000252999,9606.ENSP00000256015,9606.ENSP00000256509,9606.ENSP00000261799,9606.ENSP00000261800,9606.ENSP00000263798,9606.ENSP00000265361,9606.ENSP00000265371,9606.ENSP00000268182,9606.ENSP00000272233,9606.ENSP00000276431,9606.ENSP00000280612,9606.ENSP00000282397,9606.ENSP00000286827,9606.ENSP00000306844,…	TGFBR3,CCL2,CRTAM,HES1,LAMA5,BTG1,CHL1,PDGFRB,FAT2,TYRO3,SEMA3C,NRP1,IQGAP1,RHOB,TNFRSF10B,SLC7A11,FLT1,TIAM1,SEMA4C,PDE4B,FMNL3,CXCL14,EDN3,STARD13,NR4A2,APCDD1,PRSS3,PLXNA2,EFNA1,BARHL2,ALOX5,FLRT3,B4GALT1,CDKL5,CD9,LIMA1,SIRPA,RELN,CD44,PAX6,NR4A1,SGK223,SEMA3B
GO Process	GO:0050789	Regulation of biological process	261	11475	0.09	8.59e-06	9606.ENSP00000005226,9606.ENSP00000052754,9606.ENSP00000162749,9606.ENSP00000198536,9606.ENSP00000210187,9606.ENSP00000212355,9606.ENSP00000215631,9606.ENSP00000218075,9606.ENSP00000219197,9606.ENSP00000221957,9606.ENSP00000222725,9606.ENSP00000225831,9606.ENSP00000227348,9606.ENSP00000227471,9606.ENSP00000228438,9606.ENSP00000232424,9606.ENSP00000236877,9606.ENSP00000237654,9606.ENSP00000241261,…	USH1C,DCN,TNFRSF1A,PILRA,RAB26,TGFBR3,GADD45B,GLRA2,CBLN1,PLIN3,LFNG,CCL2,CRTAM,UNC93B1,CLEC2B,HES1,SLC8A2,CCNI,TNFSF10,SRGN,GPR83,HIST1H1D,IRF1,GNG11,LRRC4,LAMA5,BTG1,CHL1,MSI1,USP44,DRAM1,UNC13C,ADCY3,COL8A1,KLF3,PDGFRB,CACNG4,SLC9A3R1,KCNQ4,EPAS1,TYRO3,SEMA3C,NRP1,ERBB3,IQGAP1,CBFA2T3,TRIM65,IGFBP4,S100A11,RHOB,GABRA6,LRRTM2,TNFRSF10B,ST18,CRIM1,SLC7A11,RBM46,TNFSF4,FLT1,ADAMTS18,ZIC1,JAZF1,AD…
GO Process	GO:0045595	Regulation of cell differentiation	69	1874	0.3	1.14e-05	9606.ENSP00000162749,9606.ENSP00000227348,9606.ENSP00000232424,9606.ENSP00000245414,9606.ENSP00000256015,9606.ENSP00000265361,9606.ENSP00000265371,9606.ENSP00000268182,9606.ENSP00000281834,9606.ENSP00000286201,9606.ENSP00000286827,9606.ENSP00000294484,9606.ENSP00000295108,9606.ENSP00000295113,9606.ENSP00000306245,9606.ENSP00000306754,9606.ENSP00000306844,9606.ENSP00000309570,9606.ENSP00000311816,…	TNFRSF1A,CRTAM,HES1,IRF1,BTG1,SEMA3C,NRP1,IQGAP1,TNFSF4,FZD7,TIAM1,PTCHD2,NEUROD1,FRZB,FOS,NEUROD2,SEMA4C,KLF7,REST,METRNL,SH3GL3,APOLD1,NFKBIZ,CSF1,HAP1,CXCL14,EDN3,VWC2,AGT,PLXNA2,DDR2,EFNA1,S100A10,PRDM1,NTNG1,BARHL2,JUN,FAM129B,ALOX5,HSPA1B,HSPA1A,SPRY2,NKX2-2,GLIPR2,FOXO1,CDKL5,PTPRD,SPP1,COBL,NREP,IRF7,NEDD4L,ZFPM2,CLDN5,CEBPD,NFATC4,RELN,HES4,PAX6,TMEM176A,NEDD4,RIMS1,RPS6KA1,LDLR,TMEM98,G…
GO Process	GO:0048518	Positive regulation of biological process	162	6112	0.16	1.14e-05	9606.ENSP00000052754,9606.ENSP00000162749,9606.ENSP00000212355,9606.ENSP00000215631,9606.ENSP00000219197,9606.ENSP00000221957,9606.ENSP00000222725,9606.ENSP00000225831,9606.ENSP00000227348,9606.ENSP00000232424,9606.ENSP00000236877,9606.ENSP00000241261,9606.ENSP00000244534,9606.ENSP00000245414,9606.ENSP00000256015,9606.ENSP00000260600,9606.ENSP00000261037,9606.ENSP00000261438,9606.ENSP00000261799,…	DCN,TNFRSF1A,TGFBR3,GADD45B,CBLN1,PLIN3,LFNG,CCL2,CRTAM,HES1,SLC8A2,TNFSF10,HIST1H1D,IRF1,BTG1,ADCY3,COL8A1,KLF3,PDGFRB,CACNG4,SLC9A3R1,EPAS1,TYRO3,SEMA3C,NRP1,ERBB3,IQGAP1,CBFA2T3,TRIM65,IGFBP4,S100A11,RHOB,LRRTM2,TNFRSF10B,ST18,RBM46,TNFSF4,FLT1,ZIC1,ADAMTS1,CASP10,FZD7,TIAM1,IL17RB,PTCHD2,NEUROD1,FRZB,CLEC3B,MASP1,BMPER,NAB2,AFAP1L2,GRM5,FOS,NEUROD2,SEMA4C,NECAB2,KLF7,FGF5,REST,FUT1,BOK,METRNL…
GO Process	GO:0051960	Regulation of nervous system development	44	942	0.41	1.14e-05	9606.ENSP00000219197,9606.ENSP00000232424,9606.ENSP00000265361,9606.ENSP00000265371,9606.ENSP00000268182,9606.ENSP00000274711,9606.ENSP00000286827,9606.ENSP00000294484,9606.ENSP00000295108,9606.ENSP00000306754,9606.ENSP00000306844,9606.ENSP00000311816,9606.ENSP00000320092,9606.ENSP00000327513,9606.ENSP00000334002,9606.ENSP00000341819,9606.ENSP00000345731,9606.ENSP00000355187,9606.ENSP00000355627,…	CBLN1,HES1,SEMA3C,NRP1,IQGAP1,LRRTM2,TIAM1,PTCHD2,NEUROD1,NEUROD2,SEMA4C,REST,SH3GL3,CSF1,HAP1,VWC2,DLG1,LRRTM3,AGT,PLXNA2,EFNA1,NTNG1,BARHL2,PARD3,NKX2-2,FLRT3,CDKL5,PTPRD,GAP43,SPP1,COBL,NREP,NEDD4L,NFATC4,RELN,HES4,PAX6,NEDD4,RIMS1,LDLR,TMEM98,SLITRK4,SGK223,SEMA3B
GO Process	GO:0009967	Positive regulation of signal transduction	63	1654	0.32	1.45e-05	9606.ENSP00000052754,9606.ENSP00000162749,9606.ENSP00000212355,9606.ENSP00000215631,9606.ENSP00000222725,9606.ENSP00000225831,9606.ENSP00000232424,9606.ENSP00000241261,9606.ENSP00000261799,9606.ENSP00000262138,9606.ENSP00000262613,9606.ENSP00000265371,9606.ENSP00000267101,9606.ENSP00000268182,9606.ENSP00000269593,9606.ENSP00000276431,9606.ENSP00000276480,9606.ENSP00000282397,9606.ENSP00000286186,…	DCN,TNFRSF1A,TGFBR3,GADD45B,LFNG,CCL2,HES1,TNFSF10,PDGFRB,CACNG4,SLC9A3R1,NRP1,ERBB3,IQGAP1,IGFBP4,TNFRSF10B,ST18,FLT1,CASP10,FZD7,TIAM1,BMPER,AFAP1L2,NEUROD2,SEMA4C,NECAB2,FGF5,BOK,BID,CSF1,HAP1,F3,EDN3,FGFR3,PELI1,SLC2A10,AGT,LGR6,EFNA1,MB21D1,JUN,TOR2A,HSPA1B,HSPA1A,SPRY2,GLIPR2,TRIM22,AKR1C3,DDX60,IRF7,IL1R1,NFATC4,RELN,CD44,MYD88,LPAR4,RAB34,PDGFC,NEDD4,RIMS1,MEIS3,GDF10,SGK223
GO Process	GO:0048583	Regulation of response to stimulus	120	4114	0.2	1.54e-05	9606.ENSP00000052754,9606.ENSP00000162749,9606.ENSP00000198536,9606.ENSP00000212355,9606.ENSP00000215631,9606.ENSP00000219197,9606.ENSP00000222725,9606.ENSP00000225831,9606.ENSP00000227348,9606.ENSP00000228438,9606.ENSP00000232424,9606.ENSP00000236877,9606.ENSP00000241261,9606.ENSP00000245414,9606.ENSP00000261799,9606.ENSP00000262138,9606.ENSP00000262613,9606.ENSP00000263798,9606.ENSP00000265361,…	DCN,TNFRSF1A,PILRA,TGFBR3,GADD45B,CBLN1,LFNG,CCL2,CRTAM,CLEC2B,HES1,SLC8A2,TNFSF10,IRF1,PDGFRB,CACNG4,SLC9A3R1,TYRO3,SEMA3C,NRP1,ERBB3,IQGAP1,IGFBP4,RHOB,TNFRSF10B,ST18,SLC7A11,TNFSF4,FLT1,ADAMTS18,ZIC1,CASP10,FZD7,TIAM1,IL17RB,NEUROD1,FRZB,MASP1,BMPER,GAS1,AFAP1L2,MAGI3,FOS,NEUROD2,SEMA4C,NECAB2,KLF7,FGF5,REST,BOK,METRNL,BID,TRIP10,PELI3,NFKBIZ,CSF1,PDE4B,HAP1,F3,CXCL14,EDN3,STARD13,FGFR3,VWC2,N…
GO Process	GO:0007165	Signal transduction	136	4876	0.18	1.63e-05	9606.ENSP00000162749,9606.ENSP00000198536,9606.ENSP00000210187,9606.ENSP00000212355,9606.ENSP00000218075,9606.ENSP00000225831,9606.ENSP00000227471,9606.ENSP00000232424,9606.ENSP00000241261,9606.ENSP00000242465,9606.ENSP00000243673,9606.ENSP00000245414,9606.ENSP00000248564,9606.ENSP00000252999,9606.ENSP00000256509,9606.ENSP00000260323,9606.ENSP00000260600,9606.ENSP00000261799,9606.ENSP00000262613,…	TNFRSF1A,PILRA,RAB26,TGFBR3,GLRA2,CCL2,UNC93B1,HES1,TNFSF10,SRGN,GPR83,IRF1,GNG11,LAMA5,CHL1,UNC13C,ADCY3,PDGFRB,SLC9A3R1,EPAS1,TYRO3,SEMA3C,NRP1,ERBB3,IQGAP1,IGFBP4,S100A11,RHOB,GABRA6,TNFRSF10B,ST18,CRIM1,TNFSF4,FLT1,ADAMTS1,CASP10,FZD7,TIAM1,IL17RB,PTCHD2,NEUROD1,FRZB,LRR1,GPR22,NTSR2,MAGI3,GRM5,FOS,SHCBP1,SEMA4C,MRGPRF,FGF5,BOK,METRNL,SH2D3C,BID,SH3GL3,TRIP10,PELI3,NFKBIZ,VIPR1,CSF1,NXPH3,GRI…
GO Process	GO:2000145	Regulation of cell motility	43	929	0.4	1.79e-05	9606.ENSP00000052754,9606.ENSP00000225831,9606.ENSP00000252999,9606.ENSP00000261799,9606.ENSP00000262613,9606.ENSP00000265361,9606.ENSP00000265371,9606.ENSP00000267101,9606.ENSP00000268182,9606.ENSP00000271638,9606.ENSP00000272233,9606.ENSP00000282397,9606.ENSP00000284984,9606.ENSP00000286827,9606.ENSP00000297161,9606.ENSP00000306844,9606.ENSP00000312021,9606.ENSP00000327513,9606.ENSP00000334145,…	DCN,CCL2,LAMA5,PDGFRB,SLC9A3R1,SEMA3C,NRP1,ERBB3,IQGAP1,S100A11,RHOB,FLT1,ADAMTS1,TIAM1,BMPER,SEMA4C,FUT1,CSF1,F3,CXCL14,EDN3,STARD13,AGT,PLXNA2,LGR6,DDR2,EFNA1,NTNG1,JUN,CLIC4,SPRY2,GLIPR2,TMSB4X,IL33,CD9,CLDN5,IL1R1,RELN,PAX6,PDGFC,GCSAML,SGK223,SEMA3B
GO Process	GO:0030334	Regulation of cell migration	41	865	0.41	1.99e-05	9606.ENSP00000052754,9606.ENSP00000225831,9606.ENSP00000252999,9606.ENSP00000261799,9606.ENSP00000262613,9606.ENSP00000265361,9606.ENSP00000265371,9606.ENSP00000268182,9606.ENSP00000271638,9606.ENSP00000272233,9606.ENSP00000282397,9606.ENSP00000284984,9606.ENSP00000286827,9606.ENSP00000297161,9606.ENSP00000306844,9606.ENSP00000312021,9606.ENSP00000327513,9606.ENSP00000334145,9606.ENSP00000337065,…	DCN,CCL2,LAMA5,PDGFRB,SLC9A3R1,SEMA3C,NRP1,IQGAP1,S100A11,RHOB,FLT1,ADAMTS1,TIAM1,BMPER,SEMA4C,FUT1,CSF1,F3,CXCL14,EDN3,STARD13,AGT,PLXNA2,LGR6,DDR2,EFNA1,NTNG1,JUN,CLIC4,SPRY2,GLIPR2,TMSB4X,IL33,CD9,CLDN5,IL1R1,RELN,PAX6,PDGFC,GCSAML,SEMA3B
GO Process	GO:0051716	Cellular response to stimulus	168	6489	0.15	2.17e-05	9606.ENSP00000162749,9606.ENSP00000198536,9606.ENSP00000210187,9606.ENSP00000212355,9606.ENSP00000218075,9606.ENSP00000225831,9606.ENSP00000227471,9606.ENSP00000232424,9606.ENSP00000241261,9606.ENSP00000242465,9606.ENSP00000243673,9606.ENSP00000245414,9606.ENSP00000248564,9606.ENSP00000252999,9606.ENSP00000256509,9606.ENSP00000260323,9606.ENSP00000260600,9606.ENSP00000261438,9606.ENSP00000261799,…	TNFRSF1A,PILRA,RAB26,TGFBR3,GLRA2,CCL2,UNC93B1,HES1,TNFSF10,SRGN,GPR83,IRF1,GNG11,LAMA5,CHL1,UNC13C,ADCY3,KLF3,PDGFRB,SLC9A3R1,EPAS1,TYRO3,SEMA3C,NRP1,ERBB3,IQGAP1,IGFBP4,S100A11,RHOB,GABRA6,TNFRSF10B,ST18,TEX12,CRIM1,SLC7A11,TNFSF4,FLT1,ADAMTS1,CASP10,FZD7,TIAM1,IL17RB,CPNE2,PTCHD2,NEUROD1,FRZB,IGFBP7,CLEC3B,LRR1,GAS1,PPP1R14A,GPR22,NTSR2,MAGI3,GRM5,FOS,SHCBP1,NEUROD2,SEMA4C,MRGPRF,FGF5,REST,BOK…
GO Process	GO:0048870	Cell motility	45	1018	0.38	2.82e-05	9606.ENSP00000212355,9606.ENSP00000225831,9606.ENSP00000227348,9606.ENSP00000232424,9606.ENSP00000252999,9606.ENSP00000256015,9606.ENSP00000256509,9606.ENSP00000260600,9606.ENSP00000261799,9606.ENSP00000261800,9606.ENSP00000263798,9606.ENSP00000265361,9606.ENSP00000265371,9606.ENSP00000268182,9606.ENSP00000272233,9606.ENSP00000276431,9606.ENSP00000280612,9606.ENSP00000282397,9606.ENSP00000286827,…	TGFBR3,CCL2,CRTAM,HES1,LAMA5,BTG1,CHL1,ADCY3,PDGFRB,FAT2,TYRO3,SEMA3C,NRP1,IQGAP1,RHOB,TNFRSF10B,SLC7A11,FLT1,TIAM1,SEMA4C,PDE4B,FMNL3,CXCL14,EDN3,STARD13,NR4A2,APCDD1,TPGS1,PRSS3,PLXNA2,EFNA1,BARHL2,ALOX5,FLRT3,B4GALT1,CDKL5,CD9,LIMA1,SIRPA,RELN,CD44,PAX6,NR4A1,SGK223,SEMA3B
GO Process	GO:0048699	Generation of neurons	59	1551	0.32	3.49e-05	9606.ENSP00000005226,9606.ENSP00000219197,9606.ENSP00000232424,9606.ENSP00000256509,9606.ENSP00000262613,9606.ENSP00000265361,9606.ENSP00000265371,9606.ENSP00000268182,9606.ENSP00000286201,9606.ENSP00000286827,9606.ENSP00000294484,9606.ENSP00000295108,9606.ENSP00000305244,9606.ENSP00000306754,9606.ENSP00000306844,9606.ENSP00000309570,9606.ENSP00000311816,9606.ENSP00000320092,9606.ENSP00000327513,…	USH1C,CBLN1,HES1,CHL1,SLC9A3R1,SEMA3C,NRP1,IQGAP1,FZD7,TIAM1,PTCHD2,NEUROD1,IRX1,NEUROD2,SEMA4C,KLF7,REST,SH3GL3,CSF1,HAP1,EDN3,VWC2,NR4A2,ZNF521,AGT,PLXNA2,LGR6,EFNA1,S100A6,PRDM1,NTNG1,BARHL2,JUN,FAM129B,PARD3,NKX2-2,FLRT3,CDKL5,PTPRD,KCNA1,GAP43,SPP1,COBL,NREP,NEDD4L,NFATC4,RELN,HES4,PAX6,ETV1,PAK6,GAS7,NEDD4,RIMS1,LDLR,TMEM98,SLITRK4,SGK223,SEMA3B
GO Process	GO:0070887	Cellular response to chemical stimulus	92	2919	0.24	3.49e-05	9606.ENSP00000162749,9606.ENSP00000212355,9606.ENSP00000218075,9606.ENSP00000225831,9606.ENSP00000245414,9606.ENSP00000252999,9606.ENSP00000260600,9606.ENSP00000261438,9606.ENSP00000261799,9606.ENSP00000262613,9606.ENSP00000263734,9606.ENSP00000265371,9606.ENSP00000268182,9606.ENSP00000272233,9606.ENSP00000276480,9606.ENSP00000280612,9606.ENSP00000281834,9606.ENSP00000282397,9606.ENSP00000286201,…	TNFRSF1A,TGFBR3,GLRA2,CCL2,IRF1,LAMA5,ADCY3,KLF3,PDGFRB,SLC9A3R1,EPAS1,NRP1,IQGAP1,RHOB,ST18,SLC7A11,TNFSF4,FLT1,FZD7,IL17RB,CPNE2,NEUROD1,IGFBP7,CLEC3B,GAS1,PPP1R14A,GRM5,FOS,SHCBP1,NEUROD2,FGF5,REST,PELI3,SYT9,CSF1,PDE4B,KCND2,HAP1,F3,CXCL14,EDN3,FGFR3,NR4A2,GJB6,HVCN1,CACNA2D1,SSTR2,PELI1,AGT,MB21D1,GBP4,JUN,IFIT2,PLK3,CLIC4,ALOX5,PARD3,HSPA1B,HSPA1A,PLP2,SPRY2,FLRT3,PHEX,FOXO1,TRIM22,AKR1C3,T…
GO Process	GO:0040011	Locomotion	51	1251	0.35	3.74e-05	9606.ENSP00000212355,9606.ENSP00000225831,9606.ENSP00000227348,9606.ENSP00000232424,9606.ENSP00000252999,9606.ENSP00000256015,9606.ENSP00000256509,9606.ENSP00000260600,9606.ENSP00000261799,9606.ENSP00000261800,9606.ENSP00000263798,9606.ENSP00000265361,9606.ENSP00000265371,9606.ENSP00000268182,9606.ENSP00000272233,9606.ENSP00000276431,9606.ENSP00000280612,9606.ENSP00000282397,9606.ENSP00000286827,…	TGFBR3,CCL2,CRTAM,HES1,LAMA5,BTG1,CHL1,ADCY3,PDGFRB,FAT2,TYRO3,SEMA3C,NRP1,IQGAP1,RHOB,TNFRSF10B,SLC7A11,FLT1,TIAM1,SEMA4C,KLF7,PDE4B,FMNL3,CXCL14,EDN3,STARD13,NR4A2,APCDD1,TPGS1,PRSS3,PLXNA2,LGR6,EFNA1,BARHL2,FAM129B,ALOX5,PLP2,FLRT3,B4GALT1,CDKL5,CD9,GAP43,LIMA1,SIRPA,RELN,CD44,PAX6,ETV1,NR4A1,SGK223,SEMA3B
GO Process	GO:0048513	Animal organ development	98	3197	0.22	3.94e-05	9606.ENSP00000005226,9606.ENSP00000052754,9606.ENSP00000162749,9606.ENSP00000212355,9606.ENSP00000219197,9606.ENSP00000222725,9606.ENSP00000225831,9606.ENSP00000232424,9606.ENSP00000241261,9606.ENSP00000242465,9606.ENSP00000245414,9606.ENSP00000252999,9606.ENSP00000261037,9606.ENSP00000261799,9606.ENSP00000262613,9606.ENSP00000262916,9606.ENSP00000263734,9606.ENSP00000263798,9606.ENSP00000265361,…	USH1C,DCN,TNFRSF1A,TGFBR3,CBLN1,LFNG,CCL2,HES1,TNFSF10,SRGN,IRF1,LAMA5,COL8A1,PDGFRB,SLC9A3R1,KCNQ4,EPAS1,TYRO3,SEMA3C,NRP1,ERBB3,IQGAP1,CBFA2T3,SLC7A11,FLT1,ADAMTS18,ZIC1,ADAMTS1,FZD7,NEUROD1,FRZB,CLEC3B,BMPER,NAB2,IRX1,FOS,NEUROD2,SEMA4C,REST,FUT1,BOK,GCNT4,COL12A1,CSF1,HAP1,CXCL14,EDN3,FGFR3,NR4A2,DLG1,APCDD1,GJB6,SSTR2,SLC2A10,AGT,PLXNA2,UTRN,DDR2,EFNA1,PRDM1,NTNG1,JUN,CLIC4,ZIC2,SPRY2,NKX2-2…
GO Process	GO:0048523	Negative regulation of cellular process	134	4874	0.18	4.11e-05	9606.ENSP00000052754,9606.ENSP00000162749,9606.ENSP00000212355,9606.ENSP00000215631,9606.ENSP00000219197,9606.ENSP00000222725,9606.ENSP00000225831,9606.ENSP00000227348,9606.ENSP00000232424,9606.ENSP00000241261,9606.ENSP00000242465,9606.ENSP00000244534,9606.ENSP00000245414,9606.ENSP00000256015,9606.ENSP00000256509,9606.ENSP00000258499,9606.ENSP00000261438,9606.ENSP00000261799,9606.ENSP00000262613,…	DCN,TNFRSF1A,TGFBR3,GADD45B,CBLN1,LFNG,CCL2,CRTAM,HES1,TNFSF10,SRGN,HIST1H1D,IRF1,BTG1,CHL1,USP44,KLF3,PDGFRB,SLC9A3R1,TYRO3,SEMA3C,NRP1,ERBB3,IQGAP1,CBFA2T3,IGFBP4,S100A11,RHOB,LRRTM2,TNFRSF10B,ST18,CRIM1,SLC7A11,RBM46,TNFSF4,FLT1,ADAMTS18,JAZF1,ADAMTS1,FZD7,PTCHD2,NEUROD1,FRZB,IGFBP7,BMPER,GAS1,NAB2,PPP1R14A,HIST1H2AE,IRX1,NEUROD2,SEMA4C,NECAB2,KLF7,REST,BOK,MAP6D1,BID,SH3GL3,PLA2G16,PELI3,CSF1…
GO Process	GO:0048584	Positive regulation of response to stimulus	76	2257	0.26	4.47e-05	9606.ENSP00000052754,9606.ENSP00000162749,9606.ENSP00000212355,9606.ENSP00000215631,9606.ENSP00000222725,9606.ENSP00000225831,9606.ENSP00000227348,9606.ENSP00000232424,9606.ENSP00000241261,9606.ENSP00000261799,9606.ENSP00000262138,9606.ENSP00000262613,9606.ENSP00000265371,9606.ENSP00000267101,9606.ENSP00000268182,9606.ENSP00000269593,9606.ENSP00000276431,9606.ENSP00000276480,9606.ENSP00000281834,…	DCN,TNFRSF1A,TGFBR3,GADD45B,LFNG,CCL2,CRTAM,HES1,TNFSF10,PDGFRB,CACNG4,SLC9A3R1,NRP1,ERBB3,IQGAP1,IGFBP4,TNFRSF10B,ST18,TNFSF4,FLT1,CASP10,FZD7,TIAM1,IL17RB,MASP1,BMPER,AFAP1L2,NEUROD2,SEMA4C,NECAB2,FGF5,REST,BOK,BID,NFKBIZ,CSF1,PDE4B,HAP1,F3,CXCL14,EDN3,FGFR3,PELI1,SLC2A10,AGT,LGR6,EFNA1,MB21D1,JUN,TOR2A,HSPA1B,HSPA1A,SPRY2,GLIPR2,TRIM22,AKR1C3,TMSB4X,IL33,DDX60,HLA-DRA,IRF7,VSNL1,IL1R1,NFATC4,R…
GO Process	GO:0050896	Response to stimulus	196	8046	0.12	4.96e-05	9606.ENSP00000052754,9606.ENSP00000162749,9606.ENSP00000198536,9606.ENSP00000210187,9606.ENSP00000212355,9606.ENSP00000218075,9606.ENSP00000222725,9606.ENSP00000225831,9606.ENSP00000227348,9606.ENSP00000227471,9606.ENSP00000232424,9606.ENSP00000236877,9606.ENSP00000241261,9606.ENSP00000242465,9606.ENSP00000243673,9606.ENSP00000245414,9606.ENSP00000248564,9606.ENSP00000252999,9606.ENSP00000256509,…	DCN,TNFRSF1A,PILRA,RAB26,TGFBR3,GLRA2,LFNG,CCL2,CRTAM,UNC93B1,HES1,SLC8A2,TNFSF10,SRGN,GPR83,IRF1,GNG11,LAMA5,CHL1,UNC13C,ADCY3,KLF3,PDGFRB,CACNG4,SLC9A3R1,EPAS1,TYRO3,SEMA3C,NRP1,ERBB3,IQGAP1,CBFA2T3,IGFBP4,S100A11,RHOB,GABRA6,TNFRSF10B,ST18,TEX12,CRIM1,SLC7A11,TNFSF4,FLT1,ADAMTS1,CASP10,FZD7,TIAM1,IL17RB,CPNE2,PTCHD2,NEUROD1,FRZB,IGFBP7,CLEC3B,MASP1,LRR1,GAS1,PPP1R14A,GPR22,AFAP1L2,NTSR2,MAGI3,…
GO Process	GO:0051241	Negative regulation of multicellular organismal process	50	1231	0.35	4.96e-05	9606.ENSP00000052754,9606.ENSP00000162749,9606.ENSP00000219197,9606.ENSP00000222725,9606.ENSP00000232424,9606.ENSP00000242465,9606.ENSP00000245414,9606.ENSP00000265361,9606.ENSP00000265371,9606.ENSP00000281834,9606.ENSP00000282849,9606.ENSP00000284984,9606.ENSP00000286201,9606.ENSP00000294484,9606.ENSP00000295113,9606.ENSP00000306754,9606.ENSP00000306844,9606.ENSP00000309570,9606.ENSP00000311816,…	DCN,TNFRSF1A,CBLN1,LFNG,HES1,SRGN,IRF1,SEMA3C,NRP1,TNFSF4,ADAMTS18,ADAMTS1,FZD7,PTCHD2,FRZB,NEUROD2,SEMA4C,KLF7,REST,PDE4B,STARD13,SLC2A10,AGT,EFNA1,FAM129B,ALOX5,SPRY2,NKX2-2,BCOR,FOXO1,TMSB4X,IL33,C1QTNF3,CD9,SPP1,SIRPA,ZFPM2,CLDN5,NFATC4,HES4,SIGIRR,PAX6,TMEM176A,LDLR,TMEM98,GDF10,ZFP36,PLCL2,SGK223,SEMA3B
GO Process	GO:0030154	Cell differentiation	108	3702	0.2	7.22e-05	9606.ENSP00000005226,9606.ENSP00000212355,9606.ENSP00000215631,9606.ENSP00000219197,9606.ENSP00000222725,9606.ENSP00000225831,9606.ENSP00000232424,9606.ENSP00000245414,9606.ENSP00000252999,9606.ENSP00000256509,9606.ENSP00000261037,9606.ENSP00000261799,9606.ENSP00000262613,9606.ENSP00000263734,9606.ENSP00000263798,9606.ENSP00000265361,9606.ENSP00000265371,9606.ENSP00000267101,9606.ENSP00000268182,…	USH1C,TGFBR3,GADD45B,CBLN1,LFNG,CCL2,HES1,IRF1,LAMA5,CHL1,COL8A1,PDGFRB,SLC9A3R1,EPAS1,TYRO3,SEMA3C,NRP1,ERBB3,IQGAP1,CBFA2T3,RHOB,SLC7A11,RBM46,FLT1,ZIC1,FZD7,TIAM1,PTCHD2,NEUROD1,FRZB,GAS1,NAB2,IRX1,FOS,NEUROD2,SEMA4C,KLF7,FGF5,REST,BOK,METRNL,SH3GL3,APOLD1,COL12A1,CSF1,HAP1,EDN3,FGFR3,VWC2,NR4A2,APCDD1,TPGS1,ZNF521,AGT,PLXNA2,LGR6,EFNA1,S100A6,PRDM1,NTNG1,BARHL2,JUN,FAM129B,CLIC4,PARD3,ZIC2,SP…
GO Process	GO:0009888	Tissue development	63	1760	0.29	7.98e-05	9606.ENSP00000005226,9606.ENSP00000052754,9606.ENSP00000212355,9606.ENSP00000222725,9606.ENSP00000232424,9606.ENSP00000242465,9606.ENSP00000252999,9606.ENSP00000256951,9606.ENSP00000261037,9606.ENSP00000261799,9606.ENSP00000262613,9606.ENSP00000265361,9606.ENSP00000265371,9606.ENSP00000267101,9606.ENSP00000268182,9606.ENSP00000272233,9606.ENSP00000280612,9606.ENSP00000286201,9606.ENSP00000295108,…	USH1C,DCN,TGFBR3,LFNG,HES1,SRGN,LAMA5,EMP1,COL8A1,PDGFRB,SLC9A3R1,SEMA3C,NRP1,ERBB3,IQGAP1,RHOB,SLC7A11,FZD7,NEUROD1,FRZB,CLEC3B,BMPER,IRX1,FOS,SEMA4C,REST,GCNT4,COL12A1,CSF1,EDN3,STARD13,FGFR3,DLG1,APCDD1,AGT,PLXNA2,LGR6,DDR2,EFNA1,PRDM1,NTNG1,JUN,CLIC4,SPRY2,NKX2-2,FLRT3,PHEX,FOXO1,B4GALT1,AKR1C3,CD9,GAP43,SPP1,COBL,PGM5,ZFPM2,SVEP1,NFATC4,CD44,PAX6,NEDD4,COL19A1,SEMA3B
GO Process	GO:0048869	Cellular developmental process	109	3757	0.2	7.98e-05	9606.ENSP00000005226,9606.ENSP00000212355,9606.ENSP00000215631,9606.ENSP00000219197,9606.ENSP00000222725,9606.ENSP00000225831,9606.ENSP00000232424,9606.ENSP00000245414,9606.ENSP00000252999,9606.ENSP00000256509,9606.ENSP00000261037,9606.ENSP00000261799,9606.ENSP00000262613,9606.ENSP00000263734,9606.ENSP00000263798,9606.ENSP00000265361,9606.ENSP00000265371,9606.ENSP00000267101,9606.ENSP00000268182,…	USH1C,TGFBR3,GADD45B,CBLN1,LFNG,CCL2,HES1,IRF1,LAMA5,CHL1,COL8A1,PDGFRB,SLC9A3R1,EPAS1,TYRO3,SEMA3C,NRP1,ERBB3,IQGAP1,CBFA2T3,RHOB,SLC7A11,RBM46,FLT1,ZIC1,FZD7,TIAM1,PTCHD2,NEUROD1,FRZB,GAS1,NAB2,IRX1,FOS,NEUROD2,SEMA4C,KLF7,FGF5,REST,BOK,METRNL,SH3GL3,APOLD1,COL12A1,CSF1,HAP1,EDN3,FGFR3,VWC2,PRELP,NR4A2,APCDD1,TPGS1,ZNF521,AGT,PLXNA2,LGR6,EFNA1,S100A6,PRDM1,NTNG1,BARHL2,JUN,FAM129B,CLIC4,PARD3,Z…
GO Process	GO:0007267	Cell-cell signaling	47	1145	0.35	8.32e-05	9606.ENSP00000218075,9606.ENSP00000219197,9606.ENSP00000232424,9606.ENSP00000241261,9606.ENSP00000260323,9606.ENSP00000262613,9606.ENSP00000265371,9606.ENSP00000274545,9606.ENSP00000286201,9606.ENSP00000286827,9606.ENSP00000295108,9606.ENSP00000295113,9606.ENSP00000306138,9606.ENSP00000311697,9606.ENSP00000324419,9606.ENSP00000330148,9606.ENSP00000333496,9606.ENSP00000334002,9606.ENSP00000337065,…	GLRA2,CBLN1,HES1,TNFSF10,UNC13C,SLC9A3R1,NRP1,GABRA6,FZD7,TIAM1,NEUROD1,FRZB,GRM5,FGF5,SYT9,GRID1,KCND2,HAP1,CXCL14,EDN3,FGFR3,DOC2A,NR4A2,DLG1,APCDD1,GJB6,CACNA2D1,TPGS1,AGT,LGR6,EFNA1,MB21D1,TOR2A,FAM129B,GABRD,PHEX,PTPRD,KCNA1,PTPRN2,SV2B,PANX2,CADPS2,RIMS1,PCSK5,APBA2,RNF43,SEMA3B
GO Process	GO:0009887	Animal organ morphogenesis	42	967	0.38	8.94e-05	9606.ENSP00000005226,9606.ENSP00000052754,9606.ENSP00000212355,9606.ENSP00000222725,9606.ENSP00000225831,9606.ENSP00000232424,9606.ENSP00000252999,9606.ENSP00000261037,9606.ENSP00000261799,9606.ENSP00000262613,9606.ENSP00000262916,9606.ENSP00000265361,9606.ENSP00000265371,9606.ENSP00000282928,9606.ENSP00000284984,9606.ENSP00000295108,9606.ENSP00000295113,9606.ENSP00000300131,9606.ENSP00000305244,…	USH1C,DCN,TGFBR3,LFNG,CCL2,HES1,LAMA5,COL8A1,PDGFRB,SLC9A3R1,KCNQ4,SEMA3C,NRP1,ZIC1,ADAMTS1,NEUROD1,FRZB,NAB2,IRX1,REST,GCNT4,COL12A1,CSF1,FGFR3,DLG1,GJB6,EFNA1,PRDM1,NTNG1,JUN,SPRY2,BCOR,PHEX,FOXO1,ZFPM2,CLDN5,PAX6,PDGFC,NEDD4,SLC24A4,RPS6KA1,MEIS3
GO Process	GO:0009966	Regulation of signal transduction	94	3107	0.22	0.00011	9606.ENSP00000052754,9606.ENSP00000162749,9606.ENSP00000212355,9606.ENSP00000215631,9606.ENSP00000219197,9606.ENSP00000222725,9606.ENSP00000225831,9606.ENSP00000232424,9606.ENSP00000236877,9606.ENSP00000241261,9606.ENSP00000245414,9606.ENSP00000261799,9606.ENSP00000262138,9606.ENSP00000262613,9606.ENSP00000263798,9606.ENSP00000265371,9606.ENSP00000267101,9606.ENSP00000268182,9606.ENSP00000269593,…	DCN,TNFRSF1A,TGFBR3,GADD45B,CBLN1,LFNG,CCL2,HES1,SLC8A2,TNFSF10,IRF1,PDGFRB,CACNG4,SLC9A3R1,TYRO3,NRP1,ERBB3,IQGAP1,IGFBP4,RHOB,TNFRSF10B,ST18,FLT1,ZIC1,CASP10,FZD7,TIAM1,NEUROD1,FRZB,BMPER,GAS1,AFAP1L2,MAGI3,NEUROD2,SEMA4C,NECAB2,FGF5,BOK,BID,TRIP10,PELI3,CSF1,HAP1,F3,EDN3,STARD13,FGFR3,VWC2,NR4A2,DLG1,APCDD1,PELI1,SLC2A10,AGT,LGR6,EFNA1,MB21D1,JUN,PLK3,TOR2A,FAM129B,RCAN3,HSPA1B,HSPA1A,SPRY2,GL…
GO Process	GO:0022603	Regulation of anatomical structure morphogenesis	45	1095	0.35	0.00013	9606.ENSP00000052754,9606.ENSP00000162749,9606.ENSP00000222725,9606.ENSP00000225831,9606.ENSP00000232424,9606.ENSP00000256015,9606.ENSP00000262613,9606.ENSP00000265361,9606.ENSP00000265371,9606.ENSP00000272233,9606.ENSP00000282397,9606.ENSP00000284984,9606.ENSP00000286201,9606.ENSP00000286827,9606.ENSP00000297161,9606.ENSP00000306844,9606.ENSP00000312021,9606.ENSP00000327513,9606.ENSP00000334145,…	DCN,TNFRSF1A,LFNG,CCL2,HES1,BTG1,SLC9A3R1,SEMA3C,NRP1,RHOB,FLT1,ADAMTS1,FZD7,TIAM1,BMPER,SEMA4C,FUT1,CSF1,F3,FMNL3,STARD13,DLG1,APCDD1,AGT,PLXNA2,EFNA1,S100A10,NTNG1,BARHL2,FAM129B,ALOX5,SPRY2,BCOR,CDKL5,PTPRD,SPP1,NEDD4L,CLDN5,NFATC4,RELN,CD44,NEDD4,RIMS1,SGK223,SEMA3B
GO Process	GO:0030182	Neuron differentiation	43	1019	0.36	0.00013	9606.ENSP00000005226,9606.ENSP00000219197,9606.ENSP00000232424,9606.ENSP00000256509,9606.ENSP00000262613,9606.ENSP00000265361,9606.ENSP00000265371,9606.ENSP00000268182,9606.ENSP00000286201,9606.ENSP00000286827,9606.ENSP00000295108,9606.ENSP00000305244,9606.ENSP00000306754,9606.ENSP00000306844,9606.ENSP00000309570,9606.ENSP00000311816,9606.ENSP00000337128,9606.ENSP00000344479,9606.ENSP00000354794,…	USH1C,CBLN1,HES1,CHL1,SLC9A3R1,SEMA3C,NRP1,IQGAP1,FZD7,TIAM1,NEUROD1,IRX1,NEUROD2,SEMA4C,KLF7,REST,EDN3,NR4A2,ZNF521,PLXNA2,LGR6,EFNA1,S100A6,PRDM1,NTNG1,BARHL2,JUN,FAM129B,PARD3,NKX2-2,FLRT3,PTPRD,GAP43,COBL,NREP,RELN,PAX6,ETV1,PAK6,GAS7,NEDD4,SLITRK4,SEMA3B
GO Process	GO:0065007	Biological regulation	267	12171	0.08	0.00013	9606.ENSP00000005226,9606.ENSP00000052754,9606.ENSP00000162749,9606.ENSP00000198536,9606.ENSP00000210187,9606.ENSP00000212355,9606.ENSP00000215631,9606.ENSP00000218075,9606.ENSP00000219197,9606.ENSP00000221957,9606.ENSP00000222725,9606.ENSP00000225831,9606.ENSP00000227348,9606.ENSP00000227471,9606.ENSP00000228438,9606.ENSP00000232424,9606.ENSP00000236877,9606.ENSP00000237654,9606.ENSP00000241261,…	USH1C,DCN,TNFRSF1A,PILRA,RAB26,TGFBR3,GADD45B,GLRA2,CBLN1,PLIN3,LFNG,CCL2,CRTAM,UNC93B1,CLEC2B,HES1,SLC8A2,CCNI,TNFSF10,SRGN,GPR83,HIST1H1D,IRF1,GNG11,LRRC4,LAMA5,BTG1,CHL1,MSI1,USP44,DRAM1,UNC13C,ADCY3,COL8A1,KLF3,PDGFRB,CACNG4,SLC9A3R1,KCNQ4,EPAS1,TYRO3,SEMA3C,NRP1,ERBB3,IQGAP1,CBFA2T3,TRIM65,IGFBP4,S100A11,RHOB,GABRA6,LRRTM2,TNFRSF10B,ST18,CRIM1,SLC7A11,RBM46,TNFSF4,FLT1,ADAMTS18,ZIC1,JAZF1,AD…
GO Process	GO:0035295	Tube development	38	851	0.39	0.00016	9606.ENSP00000212355,9606.ENSP00000225831,9606.ENSP00000232424,9606.ENSP00000252999,9606.ENSP00000261037,9606.ENSP00000261799,9606.ENSP00000263734,9606.ENSP00000265361,9606.ENSP00000265371,9606.ENSP00000272233,9606.ENSP00000280612,9606.ENSP00000282397,9606.ENSP00000297161,9606.ENSP00000305244,9606.ENSP00000306844,9606.ENSP00000324277,9606.ENSP00000327513,9606.ENSP00000335655,9606.ENSP00000338785,…	TGFBR3,CCL2,HES1,LAMA5,COL8A1,PDGFRB,EPAS1,SEMA3C,NRP1,RHOB,SLC7A11,FLT1,BMPER,IRX1,SEMA4C,APOLD1,CSF1,FMNL3,STARD13,DLG1,PLXNA2,EFNA1,PRDM1,JUN,CLIC4,SPRY2,NKX2-2,PHEX,B4GALT1,COBL,ZFPM2,NFATC4,PAX6,PDGFC,NEDD4,NR4A1,PCSK5,LDLR
GO Process	GO:0060284	Regulation of cell development	41	956	0.37	0.00016	9606.ENSP00000162749,9606.ENSP00000232424,9606.ENSP00000265361,9606.ENSP00000265371,9606.ENSP00000268182,9606.ENSP00000286827,9606.ENSP00000294484,9606.ENSP00000295108,9606.ENSP00000295113,9606.ENSP00000306754,9606.ENSP00000306844,9606.ENSP00000311816,9606.ENSP00000320092,9606.ENSP00000327513,9606.ENSP00000334002,9606.ENSP00000341819,9606.ENSP00000355627,9606.ENSP00000356000,9606.ENSP00000357392,…	TNFRSF1A,HES1,SEMA3C,NRP1,IQGAP1,TIAM1,PTCHD2,NEUROD1,FRZB,NEUROD2,SEMA4C,REST,SH3GL3,CSF1,HAP1,VWC2,AGT,PLXNA2,EFNA1,S100A10,NTNG1,BARHL2,FAM129B,NKX2-2,CDKL5,PTPRD,SPP1,COBL,NREP,NEDD4L,CLDN5,NFATC4,RELN,HES4,PAX6,NEDD4,RIMS1,LDLR,TMEM98,SGK223,SEMA3B
GO Process	GO:0065009	Regulation of molecular function	132	4913	0.17	0.00016	9606.ENSP00000212355,9606.ENSP00000215631,9606.ENSP00000222725,9606.ENSP00000225831,9606.ENSP00000232424,9606.ENSP00000236877,9606.ENSP00000237654,9606.ENSP00000241261,9606.ENSP00000245414,9606.ENSP00000256015,9606.ENSP00000258499,9606.ENSP00000260600,9606.ENSP00000261438,9606.ENSP00000261799,9606.ENSP00000262138,9606.ENSP00000262613,9606.ENSP00000263734,9606.ENSP00000263798,9606.ENSP00000265361,…	TGFBR3,GADD45B,LFNG,CCL2,HES1,SLC8A2,CCNI,TNFSF10,IRF1,BTG1,USP44,ADCY3,KLF3,PDGFRB,CACNG4,SLC9A3R1,EPAS1,TYRO3,SEMA3C,NRP1,ERBB3,IQGAP1,CBFA2T3,TNFRSF10B,ST18,CRIM1,TNFSF4,FLT1,ZIC1,JAZF1,CASP10,TIAM1,NEUROD1,NAB2,PPP1R14A,AFAP1L2,IRX1,GRM5,FOS,NEUROD2,SEMA4C,KLF7,FGF5,REST,BOK,METRNL,SH2D3C,BID,CSF1,PDE4B,HAP1,F3,CXCL14,EDN3,STARD13,FGFR3,ARID3B,NR4A2,ZNF600,MAFK,DLG1,CACNA2D1,CREB5,PELI1,PLEKH…
GO Process	GO:0001944	Vasculature development	28	522	0.47	0.00017	9606.ENSP00000212355,9606.ENSP00000225831,9606.ENSP00000232424,9606.ENSP00000261037,9606.ENSP00000261799,9606.ENSP00000263734,9606.ENSP00000265361,9606.ENSP00000265371,9606.ENSP00000272233,9606.ENSP00000282397,9606.ENSP00000297161,9606.ENSP00000324277,9606.ENSP00000335655,9606.ENSP00000352216,9606.ENSP00000357392,9606.ENSP00000358092,9606.ENSP00000360266,9606.ENSP00000363500,9606.ENSP00000368880,…	TGFBR3,CCL2,HES1,COL8A1,PDGFRB,EPAS1,SEMA3C,NRP1,RHOB,FLT1,BMPER,APOLD1,FMNL3,SLC2A10,EFNA1,PRDM1,JUN,CLIC4,FOXO1,B4GALT1,ZFPM2,SVEP1,NFATC4,PAX6,NEDD4,NR4A1,PCSK5,LDLR
GO Process	GO:0032412	Regulation of ion transmembrane transporter activity	19	260	0.6	0.00017	9606.ENSP00000225831,9606.ENSP00000262138,9606.ENSP00000262613,9606.ENSP00000306138,9606.ENSP00000332116,9606.ENSP00000334002,9606.ENSP00000345731,9606.ENSP00000349320,9606.ENSP00000355627,9606.ENSP00000356515,9606.ENSP00000370010,9606.ENSP00000371985,9606.ENSP00000383199,9606.ENSP00000392423,9606.ENSP00000424827,9606.ENSP00000462046,9606.ENSP00000478255,9606.ENSP00000481203,9606.ENSP00000482442	CCL2,CACNG4,SLC9A3R1,GRM5,PDE4B,HAP1,DLG1,CACNA2D1,AGT,UTRN,TMSB4X,KCNA1,NEDD4L,RELN,NEDD4,PIRT,ABCB1,SHISA8,FXYD6
GO Process	GO:0051049	Regulation of transport	62	1776	0.28	0.00018	9606.ENSP00000162749,9606.ENSP00000210187,9606.ENSP00000225831,9606.ENSP00000227348,9606.ENSP00000242465,9606.ENSP00000261799,9606.ENSP00000262138,9606.ENSP00000262613,9606.ENSP00000262916,9606.ENSP00000265371,9606.ENSP00000267101,9606.ENSP00000274711,9606.ENSP00000280612,9606.ENSP00000281834,9606.ENSP00000282928,9606.ENSP00000286827,9606.ENSP00000294484,9606.ENSP00000295108,9606.ENSP00000298743,…	TNFRSF1A,RAB26,CCL2,CRTAM,SRGN,PDGFRB,CACNG4,SLC9A3R1,KCNQ4,NRP1,ERBB3,LRRTM2,SLC7A11,TNFSF4,ZIC1,TIAM1,PTCHD2,NEUROD1,GAS1,CLDN10,GRM5,NECAB2,KLF7,REST,BOK,BID,SH3GL3,SYT9,SEPT1,PDE4B,KCND2,HAP1,EDN3,DOC2A,DLG1,HVCN1,CACNA2D1,AGT,UTRN,PLK3,TOR2A,CLIC4,ALOX5,HSPA1A,TMSB4X,IL33,C1QTNF3,KCNA1,SPP1,SIRPA,NEDD4L,VSNL1,RELN,CADPS2,NEDD4,RIMS1,APBA2,PIRT,KCNJ6,ABCB1,SHISA8,FXYD6
GO Process	GO:0006928	Movement of cell or subcellular component	55	1501	0.3	0.0002	9606.ENSP00000212355,9606.ENSP00000225831,9606.ENSP00000227348,9606.ENSP00000232424,9606.ENSP00000252999,9606.ENSP00000256015,9606.ENSP00000256509,9606.ENSP00000260600,9606.ENSP00000261799,9606.ENSP00000261800,9606.ENSP00000262613,9606.ENSP00000263798,9606.ENSP00000265361,9606.ENSP00000265371,9606.ENSP00000268182,9606.ENSP00000272233,9606.ENSP00000276431,9606.ENSP00000280612,9606.ENSP00000282397,…	TGFBR3,CCL2,CRTAM,HES1,LAMA5,BTG1,CHL1,ADCY3,PDGFRB,FAT2,SLC9A3R1,TYRO3,SEMA3C,NRP1,IQGAP1,RHOB,TNFRSF10B,SLC7A11,FLT1,TIAM1,SEMA4C,KLF7,DNAH12,PDE4B,HAP1,FMNL3,CXCL14,EDN3,STARD13,NR4A2,APCDD1,CACNA2D1,TPGS1,PRSS3,PLXNA2,LGR6,EFNA1,BARHL2,FAM129B,ALOX5,FLRT3,B4GALT1,CDKL5,CD9,GAP43,LIMA1,SIRPA,NEDD4L,RELN,CD44,PAX6,ETV1,NR4A1,SGK223,SEMA3B
GO Process	GO:0071310	Cellular response to organic substance	76	2369	0.24	0.0002	9606.ENSP00000162749,9606.ENSP00000212355,9606.ENSP00000218075,9606.ENSP00000225831,9606.ENSP00000245414,9606.ENSP00000252999,9606.ENSP00000260600,9606.ENSP00000261438,9606.ENSP00000261799,9606.ENSP00000262613,9606.ENSP00000265371,9606.ENSP00000268182,9606.ENSP00000276480,9606.ENSP00000281834,9606.ENSP00000282397,9606.ENSP00000286201,9606.ENSP00000288167,9606.ENSP00000295108,9606.ENSP00000295666,…	TNFRSF1A,TGFBR3,GLRA2,CCL2,IRF1,LAMA5,ADCY3,KLF3,PDGFRB,SLC9A3R1,NRP1,IQGAP1,ST18,TNFSF4,FLT1,FZD7,IL17RB,NEUROD1,IGFBP7,CLEC3B,GAS1,GRM5,FOS,SHCBP1,FGF5,REST,PELI3,CSF1,PDE4B,HAP1,F3,FGFR3,NR4A2,GJB6,CACNA2D1,SSTR2,PELI1,AGT,MB21D1,GBP4,JUN,IFIT2,ALOX5,PARD3,HSPA1B,HSPA1A,PLP2,SPRY2,FLRT3,PHEX,FOXO1,TRIM22,AKR1C3,TMSB4X,IL33,RYR3,PTPRN2,SPP1,HLA-DRA,IRF7,IFITM3,SIRPA,CLDN5,CEBPD,IL1R1,NFATC4,CD4…
GO Process	GO:0000902	Cell morphogenesis	34	726	0.41	0.00021	9606.ENSP00000232424,9606.ENSP00000252999,9606.ENSP00000256509,9606.ENSP00000262613,9606.ENSP00000263798,9606.ENSP00000264463,9606.ENSP00000265361,9606.ENSP00000265371,9606.ENSP00000268182,9606.ENSP00000286201,9606.ENSP00000286827,9606.ENSP00000306844,9606.ENSP00000309570,9606.ENSP00000311816,9606.ENSP00000325146,9606.ENSP00000344479,9606.ENSP00000356000,9606.ENSP00000356247,9606.ENSP00000357392,…	HES1,LAMA5,CHL1,SLC9A3R1,TYRO3,CDH10,SEMA3C,NRP1,IQGAP1,FZD7,TIAM1,SEMA4C,KLF7,REST,COL12A1,NR4A2,PLXNA2,LGR6,EFNA1,S100A6,NTNG1,FAM129B,CLIC4,PARD3,FLRT3,GAP43,COBL,RELN,PAX6,ETV1,PAK6,GAS7,SLITRK4,SEMA3B
GO Process	GO:0048519	Negative regulation of biological process	141	5389	0.16	0.00021	9606.ENSP00000052754,9606.ENSP00000162749,9606.ENSP00000212355,9606.ENSP00000215631,9606.ENSP00000219197,9606.ENSP00000222725,9606.ENSP00000225831,9606.ENSP00000227348,9606.ENSP00000232424,9606.ENSP00000241261,9606.ENSP00000242465,9606.ENSP00000244534,9606.ENSP00000245414,9606.ENSP00000256015,9606.ENSP00000256509,9606.ENSP00000258499,9606.ENSP00000261438,9606.ENSP00000261799,9606.ENSP00000262613,…	DCN,TNFRSF1A,TGFBR3,GADD45B,CBLN1,LFNG,CCL2,CRTAM,HES1,TNFSF10,SRGN,HIST1H1D,IRF1,BTG1,CHL1,USP44,KLF3,PDGFRB,SLC9A3R1,TYRO3,SEMA3C,NRP1,ERBB3,IQGAP1,CBFA2T3,IGFBP4,S100A11,RHOB,LRRTM2,TNFRSF10B,ST18,CRIM1,SLC7A11,RBM46,TNFSF4,FLT1,ADAMTS18,JAZF1,ADAMTS1,FZD7,PTCHD2,NEUROD1,FRZB,IGFBP7,MASP1,BMPER,GAS1,NAB2,PPP1R14A,HIST1H2AE,IRX1,NEUROD2,SEMA4C,NECAB2,KLF7,REST,BOK,MAP6D1,METRNL,BID,SH3GL3,PLA2G…
GO Process	GO:0001568	Blood vessel development	27	500	0.47	0.00022	9606.ENSP00000212355,9606.ENSP00000225831,9606.ENSP00000232424,9606.ENSP00000261037,9606.ENSP00000261799,9606.ENSP00000263734,9606.ENSP00000265361,9606.ENSP00000265371,9606.ENSP00000272233,9606.ENSP00000282397,9606.ENSP00000297161,9606.ENSP00000324277,9606.ENSP00000335655,9606.ENSP00000352216,9606.ENSP00000357392,9606.ENSP00000358092,9606.ENSP00000360266,9606.ENSP00000363500,9606.ENSP00000368880,…	TGFBR3,CCL2,HES1,COL8A1,PDGFRB,EPAS1,SEMA3C,NRP1,RHOB,FLT1,BMPER,APOLD1,FMNL3,SLC2A10,EFNA1,PRDM1,JUN,CLIC4,FOXO1,B4GALT1,ZFPM2,NFATC4,PAX6,NEDD4,NR4A1,PCSK5,LDLR
GO Process	GO:0000904	Cell morphogenesis involved in differentiation	29	566	0.45	0.00024	9606.ENSP00000232424,9606.ENSP00000252999,9606.ENSP00000256509,9606.ENSP00000262613,9606.ENSP00000263798,9606.ENSP00000265361,9606.ENSP00000265371,9606.ENSP00000286201,9606.ENSP00000306844,9606.ENSP00000309570,9606.ENSP00000311816,9606.ENSP00000325146,9606.ENSP00000344479,9606.ENSP00000356000,9606.ENSP00000356247,9606.ENSP00000357392,9606.ENSP00000357709,9606.ENSP00000359085,9606.ENSP00000362409,…	HES1,LAMA5,CHL1,SLC9A3R1,TYRO3,SEMA3C,NRP1,FZD7,SEMA4C,KLF7,REST,COL12A1,NR4A2,PLXNA2,LGR6,EFNA1,S100A6,NTNG1,FAM129B,CLIC4,PARD3,FLRT3,GAP43,COBL,RELN,PAX6,ETV1,SLITRK4,SEMA3B
GO Process	GO:0045664	Regulation of neuron differentiation	32	665	0.42	0.00024	9606.ENSP00000232424,9606.ENSP00000265361,9606.ENSP00000265371,9606.ENSP00000268182,9606.ENSP00000286827,9606.ENSP00000294484,9606.ENSP00000295108,9606.ENSP00000306754,9606.ENSP00000306844,9606.ENSP00000311816,9606.ENSP00000320092,9606.ENSP00000341819,9606.ENSP00000355627,9606.ENSP00000356000,9606.ENSP00000357392,9606.ENSP00000359085,9606.ENSP00000359474,9606.ENSP00000366347,9606.ENSP00000369325,…	HES1,SEMA3C,NRP1,IQGAP1,TIAM1,PTCHD2,NEUROD1,NEUROD2,SEMA4C,REST,SH3GL3,VWC2,AGT,PLXNA2,EFNA1,NTNG1,BARHL2,NKX2-2,CDKL5,PTPRD,SPP1,COBL,NREP,NEDD4L,NFATC4,RELN,HES4,PAX6,NEDD4,RIMS1,SGK223,SEMA3B
GO Process	GO:0048585	Negative regulation of response to stimulus	58	1636	0.29	0.00024	9606.ENSP00000052754,9606.ENSP00000162749,9606.ENSP00000212355,9606.ENSP00000219197,9606.ENSP00000222725,9606.ENSP00000225831,9606.ENSP00000241261,9606.ENSP00000262613,9606.ENSP00000263798,9606.ENSP00000265361,9606.ENSP00000265371,9606.ENSP00000267101,9606.ENSP00000269593,9606.ENSP00000276431,9606.ENSP00000280612,9606.ENSP00000281834,9606.ENSP00000282849,9606.ENSP00000295108,9606.ENSP00000295113,…	DCN,TNFRSF1A,TGFBR3,CBLN1,LFNG,CCL2,TNFSF10,SLC9A3R1,TYRO3,SEMA3C,NRP1,ERBB3,IGFBP4,TNFRSF10B,SLC7A11,TNFSF4,ADAMTS18,NEUROD1,FRZB,MASP1,BMPER,SEMA4C,KLF7,REST,BOK,METRNL,BID,PELI3,VWC2,NR4A2,DLG1,APCDD1,SLC2A10,AGT,EFNA1,MB21D1,FAM129B,ALOX5,HSPA1B,HSPA1A,SPRY2,FOXO1,TMSB4X,IL33,C1QTNF3,CD9,RGS19,SPP1,SIRPA,NFATC4,CD44,SIGIRR,NEDD4,MEIS3,LDLR,RNF43,PLCL2,SEMA3B
GO Process	GO:0051093	Negative regulation of developmental process	41	983	0.36	0.00024	9606.ENSP00000052754,9606.ENSP00000219197,9606.ENSP00000222725,9606.ENSP00000232424,9606.ENSP00000242465,9606.ENSP00000245414,9606.ENSP00000265361,9606.ENSP00000265371,9606.ENSP00000281834,9606.ENSP00000284984,9606.ENSP00000286201,9606.ENSP00000294484,9606.ENSP00000295113,9606.ENSP00000306754,9606.ENSP00000306844,9606.ENSP00000309570,9606.ENSP00000311816,9606.ENSP00000337065,9606.ENSP00000338785,…	DCN,CBLN1,LFNG,HES1,SRGN,IRF1,SEMA3C,NRP1,TNFSF4,ADAMTS1,FZD7,PTCHD2,FRZB,NEUROD2,SEMA4C,KLF7,REST,CXCL14,STARD13,FGFR3,AGT,EFNA1,FAM129B,ALOX5,SPRY2,NKX2-2,BCOR,FOXO1,SPP1,ZFPM2,CLDN5,NFATC4,HES4,PAX6,TMEM176A,LDLR,TMEM98,GDF10,ZFP36,SGK223,SEMA3B
GO Process	GO:0010604	Positive regulation of macromolecule metabolic process	103	3600	0.19	0.00026	9606.ENSP00000052754,9606.ENSP00000162749,9606.ENSP00000215631,9606.ENSP00000225831,9606.ENSP00000227348,9606.ENSP00000232424,9606.ENSP00000236877,9606.ENSP00000241261,9606.ENSP00000244534,9606.ENSP00000245414,9606.ENSP00000260600,9606.ENSP00000261438,9606.ENSP00000261799,9606.ENSP00000263734,9606.ENSP00000265371,9606.ENSP00000267101,9606.ENSP00000268182,9606.ENSP00000268679,9606.ENSP00000269593,…	DCN,TNFRSF1A,GADD45B,CCL2,CRTAM,HES1,SLC8A2,TNFSF10,HIST1H1D,IRF1,ADCY3,KLF3,PDGFRB,EPAS1,NRP1,ERBB3,IQGAP1,CBFA2T3,IGFBP4,TNFRSF10B,ST18,RBM46,TNFSF4,FLT1,ZIC1,CASP10,FZD7,TIAM1,IL17RB,NEUROD1,CLEC3B,BMPER,NAB2,AFAP1L2,GRM5,FOS,NEUROD2,SEMA4C,NECAB2,KLF7,REST,BOK,SH2D3C,BID,CSF1,PDE4B,F3,EDN3,FGFR3,ARID3B,NR4A2,DLG1,CREB5,PELI1,SLC2A10,LRRTM3,AGT,DDR2,EFNA1,PRDM1,MB21D1,BARHL2,JUN,PLK3,TOR2A,FAM…
GO Process	GO:0034765	Regulation of ion transmembrane transport	26	477	0.47	0.00027	9606.ENSP00000225831,9606.ENSP00000262138,9606.ENSP00000262613,9606.ENSP00000262916,9606.ENSP00000306138,9606.ENSP00000332116,9606.ENSP00000333496,9606.ENSP00000334002,9606.ENSP00000337128,9606.ENSP00000345731,9606.ENSP00000349181,9606.ENSP00000349320,9606.ENSP00000355627,9606.ENSP00000356515,9606.ENSP00000362381,9606.ENSP00000363500,9606.ENSP00000370010,9606.ENSP00000371985,9606.ENSP00000383199,…	CCL2,CACNG4,SLC9A3R1,KCNQ4,GRM5,PDE4B,KCND2,HAP1,EDN3,DLG1,HVCN1,CACNA2D1,AGT,UTRN,TOR2A,CLIC4,TMSB4X,KCNA1,NEDD4L,RELN,NEDD4,PIRT,KCNJ6,ABCB1,SHISA8,FXYD6
GO Process	GO:0009893	Positive regulation of metabolic process	109	3893	0.18	0.0003	9606.ENSP00000052754,9606.ENSP00000162749,9606.ENSP00000215631,9606.ENSP00000225831,9606.ENSP00000227348,9606.ENSP00000232424,9606.ENSP00000236877,9606.ENSP00000241261,9606.ENSP00000244534,9606.ENSP00000245414,9606.ENSP00000260600,9606.ENSP00000261438,9606.ENSP00000261799,9606.ENSP00000263734,9606.ENSP00000263798,9606.ENSP00000265371,9606.ENSP00000267101,9606.ENSP00000268182,9606.ENSP00000268679,…	DCN,TNFRSF1A,GADD45B,CCL2,CRTAM,HES1,SLC8A2,TNFSF10,HIST1H1D,IRF1,ADCY3,KLF3,PDGFRB,EPAS1,TYRO3,NRP1,ERBB3,IQGAP1,CBFA2T3,TRIM65,IGFBP4,TNFRSF10B,ST18,RBM46,TNFSF4,FLT1,ZIC1,CASP10,FZD7,TIAM1,IL17RB,PTCHD2,NEUROD1,CLEC3B,BMPER,NAB2,AFAP1L2,GRM5,FOS,NEUROD2,SEMA4C,NECAB2,KLF7,REST,BOK,SH2D3C,BID,CSF1,PDE4B,F3,EDN3,FGFR3,ARID3B,NR4A2,DLG1,CREB5,PELI1,SLC2A10,LRRTM3,AGT,DDR2,EFNA1,PRDM1,MB21D1,BARHL…
GO Process	GO:0031175	Neuron projection development	32	680	0.41	0.00034	9606.ENSP00000005226,9606.ENSP00000232424,9606.ENSP00000256509,9606.ENSP00000262613,9606.ENSP00000265361,9606.ENSP00000265371,9606.ENSP00000268182,9606.ENSP00000286827,9606.ENSP00000306844,9606.ENSP00000309570,9606.ENSP00000311816,9606.ENSP00000344479,9606.ENSP00000356000,9606.ENSP00000356247,9606.ENSP00000357392,9606.ENSP00000357709,9606.ENSP00000359085,9606.ENSP00000360266,9606.ENSP00000362409,…	USH1C,HES1,CHL1,SLC9A3R1,SEMA3C,NRP1,IQGAP1,TIAM1,SEMA4C,KLF7,REST,NR4A2,PLXNA2,LGR6,EFNA1,S100A6,NTNG1,JUN,FAM129B,PARD3,FLRT3,GAP43,COBL,NREP,RELN,PAX6,ETV1,PAK6,GAS7,NEDD4,SLITRK4,SEMA3B
GO Process	GO:0050767	Regulation of neurogenesis	36	828	0.38	0.00043	9606.ENSP00000232424,9606.ENSP00000265361,9606.ENSP00000265371,9606.ENSP00000268182,9606.ENSP00000286827,9606.ENSP00000294484,9606.ENSP00000295108,9606.ENSP00000306754,9606.ENSP00000306844,9606.ENSP00000311816,9606.ENSP00000320092,9606.ENSP00000327513,9606.ENSP00000334002,9606.ENSP00000341819,9606.ENSP00000355627,9606.ENSP00000356000,9606.ENSP00000357392,9606.ENSP00000359085,9606.ENSP00000359474,…	HES1,SEMA3C,NRP1,IQGAP1,TIAM1,PTCHD2,NEUROD1,NEUROD2,SEMA4C,REST,SH3GL3,CSF1,HAP1,VWC2,AGT,PLXNA2,EFNA1,NTNG1,BARHL2,NKX2-2,CDKL5,PTPRD,SPP1,COBL,NREP,NEDD4L,NFATC4,RELN,HES4,PAX6,NEDD4,RIMS1,LDLR,TMEM98,SGK223,SEMA3B
GO Process	GO:0051247	Positive regulation of protein metabolic process	59	1715	0.27	0.00044	9606.ENSP00000162749,9606.ENSP00000215631,9606.ENSP00000225831,9606.ENSP00000232424,9606.ENSP00000236877,9606.ENSP00000241261,9606.ENSP00000260600,9606.ENSP00000261799,9606.ENSP00000265371,9606.ENSP00000267101,9606.ENSP00000268182,9606.ENSP00000268679,9606.ENSP00000269593,9606.ENSP00000276431,9606.ENSP00000276480,9606.ENSP00000282397,9606.ENSP00000286186,9606.ENSP00000286201,9606.ENSP00000286827,…	TNFRSF1A,GADD45B,CCL2,HES1,SLC8A2,TNFSF10,ADCY3,PDGFRB,NRP1,ERBB3,IQGAP1,CBFA2T3,IGFBP4,TNFRSF10B,ST18,FLT1,CASP10,FZD7,TIAM1,CLEC3B,BMPER,NAB2,AFAP1L2,GRM5,SEMA4C,NECAB2,REST,BOK,SH2D3C,BID,CSF1,F3,EDN3,FGFR3,DLG1,PELI1,SLC2A10,LRRTM3,AGT,DDR2,EFNA1,BARHL2,JUN,PLK3,HSPA1B,HSPA1A,SPRY2,GLIPR2,FOXO1,IL33,NEDD4L,RELN,CD44,PAK6,PDGFC,NEDD4,AGAP2,LDLR,GDF10
GO Process	GO:1902531	Regulation of intracellular signal transduction	61	1807	0.27	0.00051	9606.ENSP00000052754,9606.ENSP00000162749,9606.ENSP00000215631,9606.ENSP00000225831,9606.ENSP00000236877,9606.ENSP00000241261,9606.ENSP00000261799,9606.ENSP00000262613,9606.ENSP00000265371,9606.ENSP00000267101,9606.ENSP00000268182,9606.ENSP00000269593,9606.ENSP00000272233,9606.ENSP00000276431,9606.ENSP00000282397,9606.ENSP00000286186,9606.ENSP00000286201,9606.ENSP00000286827,9606.ENSP00000297161,…	DCN,TNFRSF1A,GADD45B,CCL2,SLC8A2,TNFSF10,PDGFRB,SLC9A3R1,NRP1,ERBB3,IQGAP1,IGFBP4,RHOB,TNFRSF10B,FLT1,CASP10,FZD7,TIAM1,BMPER,MAGI3,NEUROD2,SEMA4C,NECAB2,FGF5,BOK,BID,TRIP10,CSF1,HAP1,F3,EDN3,STARD13,FGFR3,DLG1,PELI1,AGT,EFNA1,MB21D1,JUN,PLK3,TOR2A,RCAN3,HSPA1B,HSPA1A,SPRY2,GLIPR2,FOXO1,TRIM22,AKR1C3,TMSB4X,C1QTNF3,DDX60,SIRPA,RELN,CD44,MYD88,LPAR4,PDGFC,NEDD4,MEIS3,SGK223
GO Process	GO:0045597	Positive regulation of cell differentiation	40	993	0.34	0.00067	9606.ENSP00000232424,9606.ENSP00000256015,9606.ENSP00000265361,9606.ENSP00000265371,9606.ENSP00000268182,9606.ENSP00000281834,9606.ENSP00000286827,9606.ENSP00000295108,9606.ENSP00000295113,9606.ENSP00000306245,9606.ENSP00000306754,9606.ENSP00000311816,9606.ENSP00000315731,9606.ENSP00000320092,9606.ENSP00000325663,9606.ENSP00000327513,9606.ENSP00000334002,9606.ENSP00000337128,9606.ENSP00000341819,…	HES1,BTG1,SEMA3C,NRP1,IQGAP1,TNFSF4,TIAM1,NEUROD1,FRZB,FOS,NEUROD2,REST,METRNL,SH3GL3,NFKBIZ,CSF1,HAP1,EDN3,VWC2,AGT,PLXNA2,DDR2,S100A10,JUN,FAM129B,HSPA1B,HSPA1A,NKX2-2,GLIPR2,CDKL5,PTPRD,COBL,NEDD4L,CLDN5,CEBPD,RELN,PAX6,RIMS1,RPS6KA1,ZFP36
GO Process	GO:0007155	Cell adhesion	38	925	0.35	0.00074	9606.ENSP00000219197,9606.ENSP00000225831,9606.ENSP00000227348,9606.ENSP00000232424,9606.ENSP00000249363,9606.ENSP00000252999,9606.ENSP00000256509,9606.ENSP00000261037,9606.ENSP00000261800,9606.ENSP00000263798,9606.ENSP00000264463,9606.ENSP00000265371,9606.ENSP00000271638,9606.ENSP00000272233,9606.ENSP00000280612,9606.ENSP00000286201,9606.ENSP00000286827,9606.ENSP00000295666,9606.ENSP00000299339,…	CBLN1,CCL2,CRTAM,HES1,LRRC4,LAMA5,CHL1,COL8A1,FAT2,TYRO3,CDH10,NRP1,S100A11,RHOB,SLC7A11,FZD7,TIAM1,IGFBP7,CLDN10,COL12A1,DLG1,DDR2,EFNA1,NTNG1,PARD3,FLRT3,B4GALT1,PTPRD,CD9,SPP1,PGM5,SIRPA,SVEP1,CLDN5,RELN,CD44,PCDHA2,COL19A1
GO Process	GO:0048667	Cell morphogenesis involved in neuron differentiation	24	445	0.47	0.00074	9606.ENSP00000232424,9606.ENSP00000256509,9606.ENSP00000262613,9606.ENSP00000265361,9606.ENSP00000265371,9606.ENSP00000306844,9606.ENSP00000309570,9606.ENSP00000311816,9606.ENSP00000344479,9606.ENSP00000356000,9606.ENSP00000356247,9606.ENSP00000357392,9606.ENSP00000357709,9606.ENSP00000359085,9606.ENSP00000362409,9606.ENSP00000363921,9606.ENSP00000367292,9606.ENSP00000377372,9606.ENSP00000378912,…	HES1,CHL1,SLC9A3R1,SEMA3C,NRP1,SEMA4C,KLF7,REST,NR4A2,PLXNA2,LGR6,EFNA1,S100A6,NTNG1,FAM129B,PARD3,FLRT3,GAP43,COBL,RELN,PAX6,ETV1,SLITRK4,SEMA3B
GO Process	GO:0044093	Positive regulation of molecular function	61	1842	0.26	0.00086	9606.ENSP00000215631,9606.ENSP00000222725,9606.ENSP00000225831,9606.ENSP00000232424,9606.ENSP00000236877,9606.ENSP00000241261,9606.ENSP00000260600,9606.ENSP00000261799,9606.ENSP00000262138,9606.ENSP00000263798,9606.ENSP00000265371,9606.ENSP00000267101,9606.ENSP00000268182,9606.ENSP00000276431,9606.ENSP00000276480,9606.ENSP00000282397,9606.ENSP00000286186,9606.ENSP00000286827,9606.ENSP00000295108,…	GADD45B,LFNG,CCL2,HES1,SLC8A2,TNFSF10,ADCY3,PDGFRB,CACNG4,TYRO3,NRP1,ERBB3,IQGAP1,TNFRSF10B,ST18,FLT1,CASP10,TIAM1,NEUROD1,NAB2,AFAP1L2,GRM5,NEUROD2,REST,BOK,BID,CSF1,HAP1,F3,EDN3,STARD13,FGFR3,NR4A2,DLG1,CACNA2D1,PLEKHG4,AGT,DDR2,EFNA1,S100A10,JUN,FAM129B,HSPA1B,HSPA1A,ZIC2,SPRY2,NKX2-2,TRIM22,CDKL5,TMSB4X,KCNA1,CLDN5,RELN,MYD88,PAX6,PAK6,PDGFC,AGAP2,PIRT,ABCB1,PLCL2
GO Process	GO:0051962	Positive regulation of nervous system development	27	547	0.43	0.00086	9606.ENSP00000219197,9606.ENSP00000232424,9606.ENSP00000265371,9606.ENSP00000268182,9606.ENSP00000274711,9606.ENSP00000286827,9606.ENSP00000295108,9606.ENSP00000306754,9606.ENSP00000311816,9606.ENSP00000320092,9606.ENSP00000327513,9606.ENSP00000334002,9606.ENSP00000341819,9606.ENSP00000355187,9606.ENSP00000355627,9606.ENSP00000356000,9606.ENSP00000363921,9606.ENSP00000366347,9606.ENSP00000367292,…	CBLN1,HES1,NRP1,IQGAP1,LRRTM2,TIAM1,NEUROD1,NEUROD2,REST,SH3GL3,CSF1,HAP1,VWC2,LRRTM3,AGT,PLXNA2,PARD3,NKX2-2,FLRT3,CDKL5,PTPRD,COBL,NEDD4L,RELN,PAX6,RIMS1,SLITRK4
GO Process	GO:0061564	Axon development	23	421	0.48	0.00089	9606.ENSP00000256509,9606.ENSP00000265361,9606.ENSP00000265371,9606.ENSP00000306844,9606.ENSP00000309570,9606.ENSP00000344479,9606.ENSP00000356000,9606.ENSP00000356247,9606.ENSP00000357392,9606.ENSP00000357709,9606.ENSP00000359085,9606.ENSP00000360266,9606.ENSP00000362409,9606.ENSP00000363921,9606.ENSP00000367292,9606.ENSP00000377372,9606.ENSP00000378912,9606.ENSP00000378996,9606.ENSP00000392423,…	CHL1,SEMA3C,NRP1,SEMA4C,KLF7,NR4A2,PLXNA2,LGR6,EFNA1,S100A6,NTNG1,JUN,FAM129B,PARD3,FLRT3,GAP43,COBL,NREP,RELN,PAX6,ETV1,SLITRK4,SEMA3B
GO Process	GO:1901890	Positive regulation of cell junction assembly	11	102	0.77	0.00089	9606.ENSP00000219197,9606.ENSP00000265371,9606.ENSP00000268182,9606.ENSP00000274711,9606.ENSP00000355187,9606.ENSP00000355627,9606.ENSP00000357801,9606.ENSP00000367292,9606.ENSP00000370593,9606.ENSP00000385477,9606.ENSP00000469205	CBLN1,NRP1,IQGAP1,LRRTM2,LRRTM3,AGT,S100A10,FLRT3,PTPRD,CLDN5,SLITRK4
GO Process	GO:0048666	Neuron development	35	827	0.36	0.00091	9606.ENSP00000005226,9606.ENSP00000232424,9606.ENSP00000256509,9606.ENSP00000262613,9606.ENSP00000265361,9606.ENSP00000265371,9606.ENSP00000268182,9606.ENSP00000286827,9606.ENSP00000295108,9606.ENSP00000306754,9606.ENSP00000306844,9606.ENSP00000309570,9606.ENSP00000311816,9606.ENSP00000344479,9606.ENSP00000356000,9606.ENSP00000356247,9606.ENSP00000357392,9606.ENSP00000357709,9606.ENSP00000358092,…	USH1C,HES1,CHL1,SLC9A3R1,SEMA3C,NRP1,IQGAP1,TIAM1,NEUROD1,NEUROD2,SEMA4C,KLF7,REST,NR4A2,PLXNA2,LGR6,EFNA1,S100A6,PRDM1,NTNG1,JUN,FAM129B,PARD3,FLRT3,GAP43,COBL,NREP,RELN,PAX6,ETV1,PAK6,GAS7,NEDD4,SLITRK4,SEMA3B
GO Process	GO:0030335	Positive regulation of cell migration	26	522	0.43	0.001	9606.ENSP00000261799,9606.ENSP00000265361,9606.ENSP00000265371,9606.ENSP00000268182,9606.ENSP00000271638,9606.ENSP00000272233,9606.ENSP00000282397,9606.ENSP00000284984,9606.ENSP00000286827,9606.ENSP00000306844,9606.ENSP00000312021,9606.ENSP00000327513,9606.ENSP00000334145,9606.ENSP00000337065,9606.ENSP00000337128,9606.ENSP00000355627,9606.ENSP00000356247,9606.ENSP00000356899,9606.ENSP00000360266,…	PDGFRB,SEMA3C,NRP1,IQGAP1,S100A11,RHOB,FLT1,ADAMTS1,TIAM1,SEMA4C,FUT1,CSF1,F3,CXCL14,EDN3,AGT,LGR6,DDR2,JUN,SPRY2,GLIPR2,TMSB4X,IL1R1,RELN,PDGFC,SEMA3B
GO Process	GO:0035239	Tube morphogenesis	30	656	0.4	0.001	9606.ENSP00000212355,9606.ENSP00000225831,9606.ENSP00000232424,9606.ENSP00000252999,9606.ENSP00000261037,9606.ENSP00000261799,9606.ENSP00000263734,9606.ENSP00000265371,9606.ENSP00000272233,9606.ENSP00000282397,9606.ENSP00000297161,9606.ENSP00000305244,9606.ENSP00000306844,9606.ENSP00000324277,9606.ENSP00000327513,9606.ENSP00000335655,9606.ENSP00000338785,9606.ENSP00000345731,9606.ENSP00000357392,…	TGFBR3,CCL2,HES1,LAMA5,COL8A1,PDGFRB,EPAS1,NRP1,RHOB,FLT1,BMPER,IRX1,SEMA4C,APOLD1,CSF1,FMNL3,STARD13,DLG1,EFNA1,PRDM1,JUN,CLIC4,SPRY2,B4GALT1,COBL,ZFPM2,NFATC4,NEDD4,NR4A1,LDLR
GO Process	GO:0072359	Circulatory system development	36	872	0.35	0.0011	9606.ENSP00000162749,9606.ENSP00000212355,9606.ENSP00000225831,9606.ENSP00000232424,9606.ENSP00000261037,9606.ENSP00000261799,9606.ENSP00000263734,9606.ENSP00000265361,9606.ENSP00000265371,9606.ENSP00000267101,9606.ENSP00000272233,9606.ENSP00000282397,9606.ENSP00000284984,9606.ENSP00000297161,9606.ENSP00000311816,9606.ENSP00000324277,9606.ENSP00000335655,9606.ENSP00000352216,9606.ENSP00000355627,…	TNFRSF1A,TGFBR3,CCL2,HES1,COL8A1,PDGFRB,EPAS1,SEMA3C,NRP1,ERBB3,RHOB,FLT1,ADAMTS1,BMPER,REST,APOLD1,FMNL3,SLC2A10,AGT,EFNA1,PRDM1,JUN,CLIC4,FLRT3,BCOR,FOXO1,B4GALT1,ZFPM2,SVEP1,CLDN5,NFATC4,PAX6,NEDD4,NR4A1,PCSK5,LDLR
GO Process	GO:0008285	Negative regulation of cell population proliferation	31	696	0.39	0.0012	9606.ENSP00000212355,9606.ENSP00000225831,9606.ENSP00000227348,9606.ENSP00000232424,9606.ENSP00000245414,9606.ENSP00000256015,9606.ENSP00000262613,9606.ENSP00000268679,9606.ENSP00000271638,9606.ENSP00000276480,9606.ENSP00000282397,9606.ENSP00000284984,9606.ENSP00000295113,9606.ENSP00000295666,9606.ENSP00000303373,9606.ENSP00000311816,9606.ENSP00000344609,9606.ENSP00000345731,9606.ENSP00000348521,…	TGFBR3,CCL2,CRTAM,HES1,IRF1,BTG1,SLC9A3R1,CBFA2T3,S100A11,ST18,FLT1,ADAMTS1,FRZB,IGFBP7,HIST1H2AE,REST,BTG3,DLG1,GJB6,SSTR2,PELI1,JUN,FAM129B,ALOX5,HSPA1B,HSPA1A,SPRY2,B4GALT1,IL33,CD9,PAX6
GO Process	GO:0048812	Neuron projection morphogenesis	25	495	0.44	0.0012	9606.ENSP00000256509,9606.ENSP00000265361,9606.ENSP00000265371,9606.ENSP00000268182,9606.ENSP00000286827,9606.ENSP00000306844,9606.ENSP00000309570,9606.ENSP00000344479,9606.ENSP00000356000,9606.ENSP00000356247,9606.ENSP00000357392,9606.ENSP00000357709,9606.ENSP00000359085,9606.ENSP00000362409,9606.ENSP00000363921,9606.ENSP00000367292,9606.ENSP00000377372,9606.ENSP00000378912,9606.ENSP00000392423,…	CHL1,SEMA3C,NRP1,IQGAP1,TIAM1,SEMA4C,KLF7,NR4A2,PLXNA2,LGR6,EFNA1,S100A6,NTNG1,FAM129B,PARD3,FLRT3,GAP43,COBL,RELN,PAX6,ETV1,PAK6,GAS7,SLITRK4,SEMA3B
GO Process	GO:0050807	Regulation of synapse organization	16	228	0.58	0.0013	9606.ENSP00000219197,9606.ENSP00000242465,9606.ENSP00000274711,9606.ENSP00000280612,9606.ENSP00000286827,9606.ENSP00000306754,9606.ENSP00000355187,9606.ENSP00000357392,9606.ENSP00000367292,9606.ENSP00000369325,9606.ENSP00000370593,9606.ENSP00000377372,9606.ENSP00000388910,9606.ENSP00000392423,9606.ENSP00000424827,9606.ENSP00000469205	CBLN1,SRGN,LRRTM2,SLC7A11,TIAM1,NEUROD2,LRRTM3,EFNA1,FLRT3,CDKL5,PTPRD,GAP43,NFATC4,RELN,NEDD4,SLITRK4
GO Process	GO:0042221	Response to chemical	115	4333	0.16	0.0014	9606.ENSP00000052754,9606.ENSP00000162749,9606.ENSP00000212355,9606.ENSP00000218075,9606.ENSP00000225831,9606.ENSP00000241261,9606.ENSP00000243673,9606.ENSP00000245414,9606.ENSP00000252999,9606.ENSP00000256509,9606.ENSP00000260600,9606.ENSP00000261438,9606.ENSP00000261799,9606.ENSP00000262138,9606.ENSP00000262613,9606.ENSP00000263734,9606.ENSP00000265361,9606.ENSP00000265371,9606.ENSP00000268182,…	DCN,TNFRSF1A,TGFBR3,GLRA2,CCL2,TNFSF10,GPR83,IRF1,LAMA5,CHL1,ADCY3,KLF3,PDGFRB,CACNG4,SLC9A3R1,EPAS1,SEMA3C,NRP1,IQGAP1,RHOB,ST18,SLC7A11,TNFSF4,FLT1,FZD7,TIAM1,IL17RB,CPNE2,NEUROD1,IGFBP7,CLEC3B,GAS1,PPP1R14A,GRM5,FOS,SHCBP1,NEUROD2,SEMA4C,KLF7,FGF5,REST,CYBRD1,PELI3,SYT9,CSF1,PDE4B,KCND2,HAP1,F3,CXCL14,EDN3,FGFR3,NR4A2,GJB6,HVCN1,CACNA2D1,SSTR2,PELI1,AGT,PLXNA2,LGR6,EFNA1,S100A10,MB21D1,GBP4,JU…
GO Process	GO:0048514	Blood vessel morphogenesis	22	410	0.47	0.0016	9606.ENSP00000212355,9606.ENSP00000225831,9606.ENSP00000232424,9606.ENSP00000261037,9606.ENSP00000261799,9606.ENSP00000263734,9606.ENSP00000265371,9606.ENSP00000272233,9606.ENSP00000282397,9606.ENSP00000297161,9606.ENSP00000324277,9606.ENSP00000335655,9606.ENSP00000357392,9606.ENSP00000358092,9606.ENSP00000360266,9606.ENSP00000363500,9606.ENSP00000369055,9606.ENSP00000384179,9606.ENSP00000388910,…	TGFBR3,CCL2,HES1,COL8A1,PDGFRB,EPAS1,NRP1,RHOB,FLT1,BMPER,APOLD1,FMNL3,EFNA1,PRDM1,JUN,CLIC4,B4GALT1,ZFPM2,NFATC4,NEDD4,NR4A1,LDLR
GO Process	GO:0007409	Axonogenesis	21	384	0.48	0.0019	9606.ENSP00000256509,9606.ENSP00000265361,9606.ENSP00000265371,9606.ENSP00000306844,9606.ENSP00000309570,9606.ENSP00000344479,9606.ENSP00000356000,9606.ENSP00000356247,9606.ENSP00000357392,9606.ENSP00000357709,9606.ENSP00000359085,9606.ENSP00000362409,9606.ENSP00000363921,9606.ENSP00000367292,9606.ENSP00000377372,9606.ENSP00000378912,9606.ENSP00000392423,9606.ENSP00000404100,9606.ENSP00000405327,…	CHL1,SEMA3C,NRP1,SEMA4C,KLF7,NR4A2,PLXNA2,LGR6,EFNA1,S100A6,NTNG1,FAM129B,PARD3,FLRT3,GAP43,COBL,RELN,PAX6,ETV1,SLITRK4,SEMA3B
GO Process	GO:0032989	Cellular component morphogenesis	28	614	0.4	0.0019	9606.ENSP00000256509,9606.ENSP00000261799,9606.ENSP00000265361,9606.ENSP00000265371,9606.ENSP00000268182,9606.ENSP00000286827,9606.ENSP00000306844,9606.ENSP00000309570,9606.ENSP00000344479,9606.ENSP00000356000,9606.ENSP00000356247,9606.ENSP00000357392,9606.ENSP00000357709,9606.ENSP00000359085,9606.ENSP00000362409,9606.ENSP00000363921,9606.ENSP00000367292,9606.ENSP00000371958,9606.ENSP00000377372,…	CHL1,PDGFRB,SEMA3C,NRP1,IQGAP1,TIAM1,SEMA4C,KLF7,NR4A2,PLXNA2,LGR6,EFNA1,S100A6,NTNG1,FAM129B,PARD3,FLRT3,CD9,GAP43,COBL,PGM5,RELN,PAX6,ETV1,PAK6,GAS7,SLITRK4,SEMA3B
GO Process	GO:0034767	Positive regulation of ion transmembrane transport	13	160	0.65	0.0019	9606.ENSP00000225831,9606.ENSP00000262138,9606.ENSP00000262613,9606.ENSP00000334002,9606.ENSP00000337128,9606.ENSP00000349320,9606.ENSP00000355627,9606.ENSP00000362381,9606.ENSP00000370010,9606.ENSP00000371985,9606.ENSP00000392423,9606.ENSP00000462046,9606.ENSP00000478255	CCL2,CACNG4,SLC9A3R1,HAP1,EDN3,CACNA2D1,AGT,TOR2A,TMSB4X,KCNA1,RELN,PIRT,ABCB1
GO Process	GO:0050804	Modulation of chemical synaptic transmission	23	446	0.45	0.0019	9606.ENSP00000210187,9606.ENSP00000219197,9606.ENSP00000225831,9606.ENSP00000236877,9606.ENSP00000242465,9606.ENSP00000249363,9606.ENSP00000260323,9606.ENSP00000262138,9606.ENSP00000274711,9606.ENSP00000280612,9606.ENSP00000306138,9606.ENSP00000306754,9606.ENSP00000324419,9606.ENSP00000330148,9606.ENSP00000334002,9606.ENSP00000355627,9606.ENSP00000359085,9606.ENSP00000388910,9606.ENSP00000392423,…	RAB26,CBLN1,CCL2,SLC8A2,SRGN,LRRC4,UNC13C,CACNG4,LRRTM2,SLC7A11,GRM5,NEUROD2,SYT9,GRID1,HAP1,AGT,NTNG1,NFATC4,RELN,RIMS1,APBA2,PLCL2,SHISA8
GO Process	GO:0048589	Developmental growth	21	389	0.47	0.0022	9606.ENSP00000212355,9606.ENSP00000261799,9606.ENSP00000265371,9606.ENSP00000268182,9606.ENSP00000286201,9606.ENSP00000286827,9606.ENSP00000298743,9606.ENSP00000325146,9606.ENSP00000327513,9606.ENSP00000339824,9606.ENSP00000355627,9606.ENSP00000356247,9606.ENSP00000356899,9606.ENSP00000363500,9606.ENSP00000366306,9606.ENSP00000367292,9606.ENSP00000371958,9606.ENSP00000377372,9606.ENSP00000378912,…	TGFBR3,PDGFRB,NRP1,IQGAP1,FZD7,TIAM1,GAS1,COL12A1,CSF1,FGFR3,AGT,LGR6,DDR2,CLIC4,SPRY2,FLRT3,CD9,GAP43,COBL,PAK6,APBA2
GO Process	GO:0048468	Cell development	54	1629	0.26	0.0025	9606.ENSP00000005226,9606.ENSP00000212355,9606.ENSP00000232424,9606.ENSP00000252999,9606.ENSP00000256509,9606.ENSP00000261799,9606.ENSP00000262613,9606.ENSP00000263734,9606.ENSP00000263798,9606.ENSP00000265361,9606.ENSP00000265371,9606.ENSP00000268182,9606.ENSP00000286201,9606.ENSP00000286827,9606.ENSP00000295108,9606.ENSP00000305244,9606.ENSP00000306754,9606.ENSP00000306844,9606.ENSP00000309570,…	USH1C,TGFBR3,HES1,LAMA5,CHL1,PDGFRB,SLC9A3R1,EPAS1,TYRO3,SEMA3C,NRP1,IQGAP1,FZD7,TIAM1,NEUROD1,IRX1,NEUROD2,SEMA4C,KLF7,REST,COL12A1,EDN3,NR4A2,TPGS1,AGT,PLXNA2,LGR6,EFNA1,S100A6,PRDM1,NTNG1,JUN,FAM129B,CLIC4,PARD3,NKX2-2,FLRT3,B4GALT1,CD9,GAP43,COBL,NREP,PGM5,CLDN5,NFATC4,RELN,PAX6,ETV1,PAK6,GAS7,NEDD4,L3MBTL3,SLITRK4,SEMA3B
GO Process	GO:0032270	Positive regulation of cellular protein metabolic process	54	1635	0.26	0.0027	9606.ENSP00000162749,9606.ENSP00000215631,9606.ENSP00000225831,9606.ENSP00000232424,9606.ENSP00000236877,9606.ENSP00000241261,9606.ENSP00000260600,9606.ENSP00000261799,9606.ENSP00000265371,9606.ENSP00000267101,9606.ENSP00000268182,9606.ENSP00000268679,9606.ENSP00000269593,9606.ENSP00000276431,9606.ENSP00000276480,9606.ENSP00000282397,9606.ENSP00000286186,9606.ENSP00000286201,9606.ENSP00000286827,…	TNFRSF1A,GADD45B,CCL2,HES1,SLC8A2,TNFSF10,ADCY3,PDGFRB,NRP1,ERBB3,IQGAP1,CBFA2T3,IGFBP4,TNFRSF10B,ST18,FLT1,CASP10,FZD7,TIAM1,CLEC3B,BMPER,NAB2,AFAP1L2,GRM5,SEMA4C,NECAB2,REST,BOK,SH2D3C,BID,CSF1,F3,EDN3,FGFR3,DLG1,PELI1,AGT,DDR2,EFNA1,BARHL2,JUN,PLK3,HSPA1B,HSPA1A,SPRY2,GLIPR2,IL33,RELN,CD44,PAK6,PDGFC,AGAP2,LDLR,GDF10
GO Process	GO:0048646	Anatomical structure formation involved in morphogenesis	35	883	0.34	0.0027	9606.ENSP00000212355,9606.ENSP00000219197,9606.ENSP00000222725,9606.ENSP00000225831,9606.ENSP00000261037,9606.ENSP00000261799,9606.ENSP00000263734,9606.ENSP00000265361,9606.ENSP00000265371,9606.ENSP00000272233,9606.ENSP00000281722,9606.ENSP00000282397,9606.ENSP00000284984,9606.ENSP00000297161,9606.ENSP00000304277,9606.ENSP00000305244,9606.ENSP00000306844,9606.ENSP00000324277,9606.ENSP00000325146,…	TGFBR3,CBLN1,LFNG,CCL2,COL8A1,PDGFRB,EPAS1,SEMA3C,NRP1,RHOB,RBM46,FLT1,ADAMTS1,BMPER,TM4SF1,IRX1,SEMA4C,APOLD1,COL12A1,FMNL3,PLXNA2,EFNA1,JUN,CLIC4,FOXO1,B4GALT1,CD9,COBL,PGM5,NFATC4,RELN,ACTL6A,PAX6,SLC24A4,NR4A1
GO Process	GO:0007423	Sensory organ development	26	563	0.4	0.0028	9606.ENSP00000005226,9606.ENSP00000232424,9606.ENSP00000261037,9606.ENSP00000261799,9606.ENSP00000262613,9606.ENSP00000262916,9606.ENSP00000265371,9606.ENSP00000280612,9606.ENSP00000282397,9606.ENSP00000282849,9606.ENSP00000282928,9606.ENSP00000295108,9606.ENSP00000295113,9606.ENSP00000297161,9606.ENSP00000311816,9606.ENSP00000337065,9606.ENSP00000345731,9606.ENSP00000348521,9606.ENSP00000358092,…	USH1C,HES1,COL8A1,PDGFRB,SLC9A3R1,KCNQ4,NRP1,SLC7A11,FLT1,ADAMTS18,ZIC1,NEUROD1,FRZB,BMPER,REST,CXCL14,DLG1,GJB6,PRDM1,JUN,CLIC4,SPRY2,CEBPD,ACTL6A,PAX6,MEIS3
GO Process	GO:0009790	Embryo development	38	1002	0.32	0.0029	9606.ENSP00000005226,9606.ENSP00000222725,9606.ENSP00000232424,9606.ENSP00000252999,9606.ENSP00000261037,9606.ENSP00000261799,9606.ENSP00000262613,9606.ENSP00000262916,9606.ENSP00000263734,9606.ENSP00000265361,9606.ENSP00000265371,9606.ENSP00000281722,9606.ENSP00000282397,9606.ENSP00000282928,9606.ENSP00000295108,9606.ENSP00000295113,9606.ENSP00000304277,9606.ENSP00000305244,9606.ENSP00000306844,…	USH1C,LFNG,HES1,LAMA5,COL8A1,PDGFRB,SLC9A3R1,KCNQ4,EPAS1,SEMA3C,NRP1,RBM46,FLT1,ZIC1,NEUROD1,FRZB,TM4SF1,IRX1,SEMA4C,REST,COL12A1,DLG1,GJB6,SLC2A10,PLXNA2,EFNA1,PRDM1,SPRY2,FLRT3,BCOR,COBL,ZFPM2,ACTL6A,PAX6,PDGFC,PCSK5,APBA2,MEIS3
GO Process	GO:1904062	Regulation of cation transmembrane transport	19	337	0.49	0.0029	9606.ENSP00000225831,9606.ENSP00000262138,9606.ENSP00000262613,9606.ENSP00000332116,9606.ENSP00000334002,9606.ENSP00000337128,9606.ENSP00000345731,9606.ENSP00000349320,9606.ENSP00000355627,9606.ENSP00000356515,9606.ENSP00000362381,9606.ENSP00000370010,9606.ENSP00000371985,9606.ENSP00000383199,9606.ENSP00000392423,9606.ENSP00000424827,9606.ENSP00000462046,9606.ENSP00000481203,9606.ENSP00000482442	CCL2,CACNG4,SLC9A3R1,PDE4B,HAP1,EDN3,DLG1,CACNA2D1,AGT,UTRN,TOR2A,TMSB4X,KCNA1,NEDD4L,RELN,NEDD4,PIRT,SHISA8,FXYD6
GO Process	GO:0010033	Response to organic substance	85	3011	0.19	0.003	9606.ENSP00000052754,9606.ENSP00000162749,9606.ENSP00000212355,9606.ENSP00000218075,9606.ENSP00000225831,9606.ENSP00000241261,9606.ENSP00000243673,9606.ENSP00000245414,9606.ENSP00000252999,9606.ENSP00000260600,9606.ENSP00000261438,9606.ENSP00000261799,9606.ENSP00000262138,9606.ENSP00000262613,9606.ENSP00000265371,9606.ENSP00000268182,9606.ENSP00000276480,9606.ENSP00000280612,9606.ENSP00000281834,…	DCN,TNFRSF1A,TGFBR3,GLRA2,CCL2,TNFSF10,GPR83,IRF1,LAMA5,ADCY3,KLF3,PDGFRB,CACNG4,SLC9A3R1,NRP1,IQGAP1,ST18,SLC7A11,TNFSF4,FLT1,FZD7,TIAM1,IL17RB,NEUROD1,IGFBP7,CLEC3B,GAS1,GRM5,FOS,SHCBP1,FGF5,REST,PELI3,CSF1,PDE4B,HAP1,F3,FGFR3,NR4A2,GJB6,CACNA2D1,SSTR2,PELI1,AGT,MB21D1,GBP4,JUN,IFIT2,ALOX5,PARD3,HSPA1B,HSPA1A,PLP2,SPRY2,NKX2-2,FLRT3,PHEX,FOXO1,TRIM22,AKR1C3,TMSB4X,IL33,CD9,RYR3,PTPRN2,RGS19,SPP…
GO Process	GO:0022604	Regulation of cell morphogenesis	24	498	0.42	0.003	9606.ENSP00000225831,9606.ENSP00000262613,9606.ENSP00000265361,9606.ENSP00000265371,9606.ENSP00000286827,9606.ENSP00000306844,9606.ENSP00000335655,9606.ENSP00000345731,9606.ENSP00000356000,9606.ENSP00000357392,9606.ENSP00000357801,9606.ENSP00000359085,9606.ENSP00000359474,9606.ENSP00000369325,9606.ENSP00000370593,9606.ENSP00000378517,9606.ENSP00000383199,9606.ENSP00000388910,9606.ENSP00000392423,…	CCL2,SLC9A3R1,SEMA3C,NRP1,TIAM1,SEMA4C,FMNL3,DLG1,PLXNA2,EFNA1,S100A10,NTNG1,BARHL2,CDKL5,PTPRD,SPP1,NEDD4L,NFATC4,RELN,CD44,NEDD4,RIMS1,SGK223,SEMA3B
GO Process	GO:0051173	Positive regulation of nitrogen compound metabolic process	90	3239	0.18	0.003	9606.ENSP00000052754,9606.ENSP00000162749,9606.ENSP00000215631,9606.ENSP00000225831,9606.ENSP00000232424,9606.ENSP00000236877,9606.ENSP00000241261,9606.ENSP00000244534,9606.ENSP00000245414,9606.ENSP00000260600,9606.ENSP00000261438,9606.ENSP00000261799,9606.ENSP00000263734,9606.ENSP00000265371,9606.ENSP00000267101,9606.ENSP00000268182,9606.ENSP00000268679,9606.ENSP00000269593,9606.ENSP00000276431,…	DCN,TNFRSF1A,GADD45B,CCL2,HES1,SLC8A2,TNFSF10,HIST1H1D,IRF1,ADCY3,KLF3,PDGFRB,EPAS1,NRP1,ERBB3,IQGAP1,CBFA2T3,IGFBP4,TNFRSF10B,ST18,TNFSF4,FLT1,ZIC1,CASP10,FZD7,TIAM1,NEUROD1,CLEC3B,BMPER,NAB2,AFAP1L2,GRM5,FOS,NEUROD2,SEMA4C,NECAB2,KLF7,REST,BOK,SH2D3C,BID,CSF1,F3,EDN3,FGFR3,ARID3B,NR4A2,DLG1,CREB5,PELI1,SLC2A10,LRRTM3,AGT,DDR2,EFNA1,BARHL2,JUN,PLK3,FAM129B,HSPA1B,HSPA1A,ZIC2,SPRY2,NKX2-2,GLIPR2,…
GO Process	GO:0065008	Regulation of biological quality	107	4042	0.16	0.003	9606.ENSP00000005226,9606.ENSP00000052754,9606.ENSP00000212355,9606.ENSP00000218075,9606.ENSP00000219197,9606.ENSP00000221957,9606.ENSP00000225831,9606.ENSP00000236877,9606.ENSP00000242465,9606.ENSP00000245414,9606.ENSP00000260323,9606.ENSP00000260600,9606.ENSP00000261799,9606.ENSP00000262138,9606.ENSP00000262613,9606.ENSP00000263734,9606.ENSP00000263798,9606.ENSP00000265361,9606.ENSP00000265371,…	USH1C,DCN,TGFBR3,GLRA2,CBLN1,PLIN3,CCL2,SLC8A2,SRGN,IRF1,UNC13C,ADCY3,PDGFRB,CACNG4,SLC9A3R1,EPAS1,TYRO3,SEMA3C,NRP1,GABRA6,LRRTM2,SLC7A11,RBM46,ADAMTS18,TIAM1,PTCHD2,NEUROD1,NTSR2,GRM5,NEUROD2,SEMA4C,KLF7,REST,BOK,METRNL,GCNT4,BID,CYBRD1,SYT9,CSF1,GRID1,PDE4B,KCND2,HAP1,F3,FMNL3,EDN3,DOC2A,MAFK,DLG1,GJB6,HVCN1,CACNA2D1,SLC2A10,LRRTM3,AGT,PLXNA2,EFNA1,BARHL2,JUN,TOR2A,FAM129B,CLIC4,ALOX5,HSPA1B,H…
GO Process	GO:0048839	Inner ear development	14	198	0.59	0.0033	9606.ENSP00000005226,9606.ENSP00000232424,9606.ENSP00000261799,9606.ENSP00000262613,9606.ENSP00000262916,9606.ENSP00000282928,9606.ENSP00000295108,9606.ENSP00000295113,9606.ENSP00000297161,9606.ENSP00000311816,9606.ENSP00000337065,9606.ENSP00000348521,9606.ENSP00000366306,9606.ENSP00000386165	USH1C,HES1,PDGFRB,SLC9A3R1,KCNQ4,ZIC1,NEUROD1,FRZB,BMPER,REST,CXCL14,GJB6,SPRY2,CEBPD
GO Process	GO:0051961	Negative regulation of nervous system development	18	313	0.5	0.0035	9606.ENSP00000219197,9606.ENSP00000232424,9606.ENSP00000265361,9606.ENSP00000265371,9606.ENSP00000294484,9606.ENSP00000306754,9606.ENSP00000306844,9606.ENSP00000311816,9606.ENSP00000357392,9606.ENSP00000366347,9606.ENSP00000378517,9606.ENSP00000388910,9606.ENSP00000393198,9606.ENSP00000404100,9606.ENSP00000454071,9606.ENSP00000463245,9606.ENSP00000481109,9606.ENSP00000484146	CBLN1,HES1,SEMA3C,NRP1,PTCHD2,NEUROD2,SEMA4C,REST,EFNA1,NKX2-2,SPP1,NFATC4,HES4,PAX6,LDLR,TMEM98,SGK223,SEMA3B
GO Process	GO:0042391	Regulation of membrane potential	22	440	0.44	0.0036	9606.ENSP00000052754,9606.ENSP00000218075,9606.ENSP00000219197,9606.ENSP00000236877,9606.ENSP00000262138,9606.ENSP00000274545,9606.ENSP00000303686,9606.ENSP00000306138,9606.ENSP00000314132,9606.ENSP00000318822,9606.ENSP00000330148,9606.ENSP00000333496,9606.ENSP00000345731,9606.ENSP00000349320,9606.ENSP00000355627,9606.ENSP00000360266,9606.ENSP00000367848,9606.ENSP00000371985,9606.ENSP00000383199,…	DCN,GLRA2,CBLN1,SLC8A2,CACNG4,GABRA6,NTSR2,GRM5,BOK,BID,GRID1,KCND2,DLG1,CACNA2D1,AGT,JUN,GABRD,KCNA1,NEDD4L,RELN,NEDD4,RIMS1
GO Process	GO:0042063	Gliogenesis	15	228	0.56	0.0037	9606.ENSP00000225831,9606.ENSP00000232424,9606.ENSP00000267101,9606.ENSP00000300131,9606.ENSP00000311697,9606.ENSP00000314132,9606.ENSP00000327513,9606.ENSP00000347433,9606.ENSP00000363921,9606.ENSP00000366347,9606.ENSP00000370842,9606.ENSP00000371958,9606.ENSP00000377372,9606.ENSP00000392423,9606.ENSP00000404100	CCL2,HES1,ERBB3,NAB2,FGF5,BOK,CSF1,APCDD1,PARD3,NKX2-2,IL33,CD9,GAP43,RELN,PAX6
GO Process	GO:0001934	Positive regulation of protein phosphorylation	38	1019	0.31	0.0039	9606.ENSP00000162749,9606.ENSP00000215631,9606.ENSP00000225831,9606.ENSP00000232424,9606.ENSP00000236877,9606.ENSP00000260600,9606.ENSP00000261799,9606.ENSP00000265371,9606.ENSP00000267101,9606.ENSP00000268182,9606.ENSP00000269593,9606.ENSP00000276431,9606.ENSP00000282397,9606.ENSP00000286201,9606.ENSP00000286827,9606.ENSP00000297161,9606.ENSP00000300131,9606.ENSP00000303042,9606.ENSP00000306138,…	TNFRSF1A,GADD45B,CCL2,HES1,SLC8A2,ADCY3,PDGFRB,NRP1,ERBB3,IQGAP1,IGFBP4,TNFRSF10B,FLT1,FZD7,TIAM1,BMPER,NAB2,AFAP1L2,GRM5,SEMA4C,NECAB2,SH2D3C,CSF1,EDN3,FGFR3,DLG1,AGT,DDR2,EFNA1,JUN,SPRY2,GLIPR2,RELN,CD44,PAK6,PDGFC,AGAP2,GDF10
GO Process	GO:0071277	Cellular response to calcium ion	9	85	0.76	0.0049	9606.ENSP00000268182,9606.ENSP00000290776,9606.ENSP00000306245,9606.ENSP00000306754,9606.ENSP00000324419,9606.ENSP00000360266,9606.ENSP00000363500,9606.ENSP00000369927,9606.ENSP00000373884	IQGAP1,CPNE2,FOS,NEUROD2,SYT9,JUN,CLIC4,AKR1C3,RYR3
GO Process	GO:0099175	Regulation of postsynapse organization	10	107	0.71	0.005	9606.ENSP00000219197,9606.ENSP00000242465,9606.ENSP00000274711,9606.ENSP00000280612,9606.ENSP00000286827,9606.ENSP00000357392,9606.ENSP00000369325,9606.ENSP00000370593,9606.ENSP00000377372,9606.ENSP00000392423	CBLN1,SRGN,LRRTM2,SLC7A11,TIAM1,EFNA1,CDKL5,PTPRD,GAP43,RELN
GO Process	GO:0043269	Regulation of ion transport	29	696	0.36	0.0052	9606.ENSP00000225831,9606.ENSP00000261799,9606.ENSP00000262138,9606.ENSP00000262613,9606.ENSP00000262916,9606.ENSP00000299339,9606.ENSP00000306138,9606.ENSP00000324419,9606.ENSP00000332116,9606.ENSP00000333496,9606.ENSP00000334002,9606.ENSP00000337128,9606.ENSP00000345731,9606.ENSP00000349181,9606.ENSP00000349320,9606.ENSP00000355627,9606.ENSP00000356515,9606.ENSP00000362381,9606.ENSP00000363500,…	CCL2,PDGFRB,CACNG4,SLC9A3R1,KCNQ4,CLDN10,GRM5,SYT9,PDE4B,KCND2,HAP1,EDN3,DLG1,HVCN1,CACNA2D1,AGT,UTRN,TOR2A,CLIC4,TMSB4X,KCNA1,NEDD4L,RELN,NEDD4,PIRT,KCNJ6,ABCB1,SHISA8,FXYD6
GO Process	GO:0010720	Positive regulation of cell development	25	556	0.39	0.0054	9606.ENSP00000232424,9606.ENSP00000265361,9606.ENSP00000265371,9606.ENSP00000268182,9606.ENSP00000286827,9606.ENSP00000295108,9606.ENSP00000306754,9606.ENSP00000311816,9606.ENSP00000320092,9606.ENSP00000327513,9606.ENSP00000334002,9606.ENSP00000341819,9606.ENSP00000355627,9606.ENSP00000356000,9606.ENSP00000357801,9606.ENSP00000362409,9606.ENSP00000366347,9606.ENSP00000369325,9606.ENSP00000370593,…	HES1,SEMA3C,NRP1,IQGAP1,TIAM1,NEUROD1,NEUROD2,REST,SH3GL3,CSF1,HAP1,VWC2,AGT,PLXNA2,S100A10,FAM129B,NKX2-2,CDKL5,PTPRD,COBL,NEDD4L,CLDN5,RELN,PAX6,RIMS1
GO Process	GO:0060485	Mesenchyme development	14	212	0.56	0.0061	9606.ENSP00000212355,9606.ENSP00000232424,9606.ENSP00000252999,9606.ENSP00000261799,9606.ENSP00000265361,9606.ENSP00000265371,9606.ENSP00000267101,9606.ENSP00000295113,9606.ENSP00000306844,9606.ENSP00000337128,9606.ENSP00000357392,9606.ENSP00000384179,9606.ENSP00000424827,9606.ENSP00000484146	TGFBR3,HES1,LAMA5,PDGFRB,SEMA3C,NRP1,ERBB3,FRZB,SEMA4C,EDN3,EFNA1,ZFPM2,NEDD4,SEMA3B
GO Process	GO:0031325	Positive regulation of cellular metabolic process	92	3413	0.17	0.0065	9606.ENSP00000052754,9606.ENSP00000162749,9606.ENSP00000215631,9606.ENSP00000225831,9606.ENSP00000232424,9606.ENSP00000236877,9606.ENSP00000241261,9606.ENSP00000244534,9606.ENSP00000245414,9606.ENSP00000260600,9606.ENSP00000261438,9606.ENSP00000261799,9606.ENSP00000263734,9606.ENSP00000263798,9606.ENSP00000265371,9606.ENSP00000267101,9606.ENSP00000268182,9606.ENSP00000268679,9606.ENSP00000269383,…	DCN,TNFRSF1A,GADD45B,CCL2,HES1,SLC8A2,TNFSF10,HIST1H1D,IRF1,ADCY3,KLF3,PDGFRB,EPAS1,TYRO3,NRP1,ERBB3,IQGAP1,CBFA2T3,TRIM65,IGFBP4,TNFRSF10B,ST18,TNFSF4,FLT1,ZIC1,CASP10,FZD7,TIAM1,NEUROD1,CLEC3B,BMPER,NAB2,AFAP1L2,GRM5,FOS,NEUROD2,SEMA4C,NECAB2,KLF7,REST,BOK,SH2D3C,BID,CSF1,F3,EDN3,FGFR3,ARID3B,NR4A2,DLG1,CREB5,PELI1,SLC2A10,LRRTM3,AGT,DDR2,EFNA1,BARHL2,JUN,PLK3,FAM129B,HSPA1B,HSPA1A,ZIC2,SPRY2,N…
GO Process	GO:0030030	Cell projection organization	41	1170	0.28	0.0069	9606.ENSP00000005226,9606.ENSP00000232424,9606.ENSP00000252999,9606.ENSP00000256509,9606.ENSP00000256951,9606.ENSP00000261799,9606.ENSP00000262613,9606.ENSP00000265361,9606.ENSP00000265371,9606.ENSP00000268182,9606.ENSP00000286827,9606.ENSP00000302676,9606.ENSP00000306844,9606.ENSP00000309570,9606.ENSP00000311816,9606.ENSP00000334002,9606.ENSP00000344479,9606.ENSP00000352265,9606.ENSP00000356000,…	USH1C,HES1,LAMA5,CHL1,EMP1,PDGFRB,SLC9A3R1,SEMA3C,NRP1,IQGAP1,TIAM1,GPR22,SEMA4C,KLF7,REST,HAP1,NR4A2,TPGS1,PLXNA2,LGR6,EFNA1,S100A6,NTNG1,JUN,FAM129B,PARD3,FLRT3,GAP43,LIMA1,COBL,NREP,RELN,PAX6,ETV1,PAK6,GAS7,RAB34,IQUB,NEDD4,SLITRK4,SEMA3B
GO Process	GO:0042327	Positive regulation of phosphorylation	39	1093	0.29	0.0072	9606.ENSP00000162749,9606.ENSP00000215631,9606.ENSP00000225831,9606.ENSP00000232424,9606.ENSP00000236877,9606.ENSP00000260600,9606.ENSP00000261799,9606.ENSP00000263798,9606.ENSP00000265371,9606.ENSP00000267101,9606.ENSP00000268182,9606.ENSP00000269593,9606.ENSP00000276431,9606.ENSP00000282397,9606.ENSP00000286201,9606.ENSP00000286827,9606.ENSP00000297161,9606.ENSP00000300131,9606.ENSP00000303042,…	TNFRSF1A,GADD45B,CCL2,HES1,SLC8A2,ADCY3,PDGFRB,TYRO3,NRP1,ERBB3,IQGAP1,IGFBP4,TNFRSF10B,FLT1,FZD7,TIAM1,BMPER,NAB2,AFAP1L2,GRM5,SEMA4C,NECAB2,SH2D3C,CSF1,EDN3,FGFR3,DLG1,AGT,DDR2,EFNA1,JUN,SPRY2,GLIPR2,RELN,CD44,PAK6,PDGFC,AGAP2,GDF10
GO Process	GO:0071248	Cellular response to metal ion	13	193	0.57	0.0089	9606.ENSP00000218075,9606.ENSP00000268182,9606.ENSP00000290776,9606.ENSP00000306245,9606.ENSP00000306754,9606.ENSP00000324419,9606.ENSP00000349181,9606.ENSP00000360266,9606.ENSP00000363500,9606.ENSP00000369927,9606.ENSP00000371985,9606.ENSP00000373884,9606.ENSP00000388910	GLRA2,IQGAP1,CPNE2,FOS,NEUROD2,SYT9,HVCN1,JUN,CLIC4,AKR1C3,KCNA1,RYR3,NFATC4
GO Process	GO:0045665	Negative regulation of neuron differentiation	14	222	0.54	0.0094	9606.ENSP00000232424,9606.ENSP00000265361,9606.ENSP00000265371,9606.ENSP00000294484,9606.ENSP00000306844,9606.ENSP00000311816,9606.ENSP00000357392,9606.ENSP00000366347,9606.ENSP00000378517,9606.ENSP00000388910,9606.ENSP00000393198,9606.ENSP00000404100,9606.ENSP00000481109,9606.ENSP00000484146	HES1,SEMA3C,NRP1,PTCHD2,SEMA4C,REST,EFNA1,NKX2-2,SPP1,NFATC4,HES4,PAX6,SGK223,SEMA3B
GO Process	GO:0071241	Cellular response to inorganic substance	14	222	0.54	0.0094	9606.ENSP00000218075,9606.ENSP00000268182,9606.ENSP00000290776,9606.ENSP00000306245,9606.ENSP00000306754,9606.ENSP00000324419,9606.ENSP00000349181,9606.ENSP00000360266,9606.ENSP00000363500,9606.ENSP00000368880,9606.ENSP00000369927,9606.ENSP00000371985,9606.ENSP00000373884,9606.ENSP00000388910	GLRA2,IQGAP1,CPNE2,FOS,NEUROD2,SYT9,HVCN1,JUN,CLIC4,FOXO1,AKR1C3,KCNA1,RYR3,NFATC4
GO Process	GO:0003151	Outflow tract morphogenesis	8	73	0.78	0.0095	9606.ENSP00000212355,9606.ENSP00000232424,9606.ENSP00000265361,9606.ENSP00000265371,9606.ENSP00000360266,9606.ENSP00000384179,9606.ENSP00000385477,9606.ENSP00000424827	TGFBR3,HES1,SEMA3C,NRP1,JUN,ZFPM2,CLDN5,NEDD4
GO Process	GO:2001259	Positive regulation of cation channel activity	8	73	0.78	0.0095	9606.ENSP00000225831,9606.ENSP00000262138,9606.ENSP00000334002,9606.ENSP00000349320,9606.ENSP00000370010,9606.ENSP00000371985,9606.ENSP00000392423,9606.ENSP00000462046	CCL2,CACNG4,HAP1,CACNA2D1,TMSB4X,KCNA1,RELN,PIRT
GO Process	GO:0006935	Chemotaxis	24	545	0.38	0.0097	9606.ENSP00000225831,9606.ENSP00000256509,9606.ENSP00000261799,9606.ENSP00000265361,9606.ENSP00000265371,9606.ENSP00000282397,9606.ENSP00000306844,9606.ENSP00000309570,9606.ENSP00000332116,9606.ENSP00000337065,9606.ENSP00000337128,9606.ENSP00000356000,9606.ENSP00000356247,9606.ENSP00000357392,9606.ENSP00000362409,9606.ENSP00000363512,9606.ENSP00000365505,9606.ENSP00000367292,9606.ENSP00000377372,…	CCL2,CHL1,PDGFRB,SEMA3C,NRP1,FLT1,SEMA4C,KLF7,PDE4B,CXCL14,EDN3,PLXNA2,LGR6,EFNA1,FAM129B,ALOX5,PLP2,FLRT3,GAP43,RELN,PAX6,ETV1,NR4A1,SEMA3B
GO Process	GO:0050808	Synapse organization	16	283	0.49	0.0099	9606.ENSP00000219197,9606.ENSP00000236877,9606.ENSP00000249363,9606.ENSP00000260323,9606.ENSP00000265371,9606.ENSP00000274711,9606.ENSP00000306138,9606.ENSP00000311816,9606.ENSP00000345731,9606.ENSP00000355187,9606.ENSP00000356515,9606.ENSP00000359085,9606.ENSP00000367292,9606.ENSP00000370593,9606.ENSP00000392423,9606.ENSP00000424827	CBLN1,SLC8A2,LRRC4,UNC13C,NRP1,LRRTM2,GRM5,REST,DLG1,LRRTM3,UTRN,NTNG1,FLRT3,PTPRD,RELN,NEDD4
GO Process	GO:0007612	Learning	11	145	0.62	0.0109	9606.ENSP00000236877,9606.ENSP00000260600,9606.ENSP00000280612,9606.ENSP00000306138,9606.ENSP00000306245,9606.ENSP00000306754,9606.ENSP00000355627,9606.ENSP00000360266,9606.ENSP00000385477,9606.ENSP00000392423,9606.ENSP00000406873	SLC8A2,ADCY3,SLC7A11,GRM5,FOS,NEUROD2,AGT,JUN,CLDN5,RELN,PAK6
GO Process	GO:1904064	Positive regulation of cation transmembrane transport	11	145	0.62	0.0109	9606.ENSP00000225831,9606.ENSP00000262138,9606.ENSP00000334002,9606.ENSP00000337128,9606.ENSP00000349320,9606.ENSP00000355627,9606.ENSP00000362381,9606.ENSP00000370010,9606.ENSP00000371985,9606.ENSP00000392423,9606.ENSP00000462046	CCL2,CACNG4,HAP1,EDN3,CACNA2D1,AGT,TOR2A,TMSB4X,KCNA1,RELN,PIRT
GO Process	GO:0050768	Negative regulation of neurogenesis	16	287	0.48	0.0112	9606.ENSP00000232424,9606.ENSP00000265361,9606.ENSP00000265371,9606.ENSP00000294484,9606.ENSP00000306844,9606.ENSP00000311816,9606.ENSP00000357392,9606.ENSP00000366347,9606.ENSP00000378517,9606.ENSP00000388910,9606.ENSP00000393198,9606.ENSP00000404100,9606.ENSP00000454071,9606.ENSP00000463245,9606.ENSP00000481109,9606.ENSP00000484146	HES1,SEMA3C,NRP1,PTCHD2,SEMA4C,REST,EFNA1,NKX2-2,SPP1,NFATC4,HES4,PAX6,LDLR,TMEM98,SGK223,SEMA3B
GO Process	GO:0045937	Positive regulation of phosphate metabolic process	40	1164	0.27	0.0115	9606.ENSP00000162749,9606.ENSP00000215631,9606.ENSP00000225831,9606.ENSP00000232424,9606.ENSP00000236877,9606.ENSP00000260600,9606.ENSP00000261799,9606.ENSP00000263798,9606.ENSP00000265371,9606.ENSP00000267101,9606.ENSP00000268182,9606.ENSP00000269593,9606.ENSP00000276431,9606.ENSP00000282397,9606.ENSP00000286201,9606.ENSP00000286827,9606.ENSP00000297161,9606.ENSP00000300131,9606.ENSP00000303042,…	TNFRSF1A,GADD45B,CCL2,HES1,SLC8A2,ADCY3,PDGFRB,TYRO3,NRP1,ERBB3,IQGAP1,IGFBP4,TNFRSF10B,FLT1,FZD7,TIAM1,BMPER,NAB2,AFAP1L2,GRM5,SEMA4C,NECAB2,SH2D3C,CSF1,EDN3,FGFR3,DLG1,AGT,DDR2,EFNA1,JUN,SPRY2,GLIPR2,TMSB4X,RELN,CD44,PAK6,PDGFC,AGAP2,GDF10
GO Process	GO:0051246	Regulation of protein metabolic process	78	2828	0.18	0.0121	9606.ENSP00000162749,9606.ENSP00000210187,9606.ENSP00000215631,9606.ENSP00000225831,9606.ENSP00000232424,9606.ENSP00000236877,9606.ENSP00000237654,9606.ENSP00000241261,9606.ENSP00000258499,9606.ENSP00000260600,9606.ENSP00000261799,9606.ENSP00000262613,9606.ENSP00000265371,9606.ENSP00000267101,9606.ENSP00000268182,9606.ENSP00000268679,9606.ENSP00000269593,9606.ENSP00000276431,9606.ENSP00000276480,…	TNFRSF1A,RAB26,GADD45B,CCL2,HES1,SLC8A2,CCNI,TNFSF10,USP44,ADCY3,PDGFRB,SLC9A3R1,NRP1,ERBB3,IQGAP1,CBFA2T3,IGFBP4,TNFRSF10B,ST18,CRIM1,FLT1,CASP10,FZD7,TIAM1,CLEC3B,BMPER,GAS1,NAB2,PPP1R14A,AFAP1L2,MAGI3,GRM5,SEMA4C,NECAB2,REST,BOK,SH2D3C,LDLRAD3,BID,CSF1,HAP1,F3,EDN3,FGFR3,DLG1,PELI1,SLC2A10,LRRTM3,AGT,DDR2,EFNA1,BARHL2,JUN,PLK3,RCAN3,PARD3,HSPA1B,HSPA1A,SPRY2,GLIPR2,BCOR,FOXO1,IL33,SIRPA,NEDD4L…
GO Process	GO:0014911	Positive regulation of smooth muscle cell migration	6	39	0.92	0.0123	9606.ENSP00000261799,9606.ENSP00000265371,9606.ENSP00000268182,9606.ENSP00000271638,9606.ENSP00000284984,9606.ENSP00000355627	PDGFRB,NRP1,IQGAP1,S100A11,ADAMTS1,AGT
GO Process	GO:0035924	Cellular response to vascular endothelial growth factor stimulus	6	40	0.91	0.0138	9606.ENSP00000261799,9606.ENSP00000265371,9606.ENSP00000282397,9606.ENSP00000298743,9606.ENSP00000366306,9606.ENSP00000440864	PDGFRB,NRP1,FLT1,GAS1,SPRY2,NR4A1
GO Process	GO:0034330	Cell junction organization	22	493	0.39	0.0144	9606.ENSP00000219197,9606.ENSP00000236877,9606.ENSP00000249363,9606.ENSP00000260323,9606.ENSP00000264463,9606.ENSP00000265371,9606.ENSP00000274711,9606.ENSP00000299339,9606.ENSP00000306138,9606.ENSP00000311816,9606.ENSP00000345731,9606.ENSP00000348521,9606.ENSP00000355187,9606.ENSP00000356515,9606.ENSP00000359085,9606.ENSP00000363921,9606.ENSP00000367292,9606.ENSP00000370593,9606.ENSP00000371958,…	CBLN1,SLC8A2,LRRC4,UNC13C,CDH10,NRP1,LRRTM2,CLDN10,GRM5,REST,DLG1,GJB6,LRRTM3,UTRN,NTNG1,PARD3,FLRT3,PTPRD,CD9,CLDN5,RELN,NEDD4
GO Process	GO:0071363	Cellular response to growth factor stimulus	22	494	0.39	0.0147	9606.ENSP00000212355,9606.ENSP00000225831,9606.ENSP00000261799,9606.ENSP00000265371,9606.ENSP00000268182,9606.ENSP00000282397,9606.ENSP00000296130,9606.ENSP00000298743,9606.ENSP00000306245,9606.ENSP00000306473,9606.ENSP00000311697,9606.ENSP00000334002,9606.ENSP00000339824,9606.ENSP00000360266,9606.ENSP00000363921,9606.ENSP00000366306,9606.ENSP00000367292,9606.ENSP00000385477,9606.ENSP00000398632,…	TGFBR3,CCL2,PDGFRB,NRP1,IQGAP1,FLT1,CLEC3B,GAS1,FOS,SHCBP1,FGF5,HAP1,FGFR3,JUN,PARD3,SPRY2,FLRT3,CLDN5,CD44,NR4A1,GDF10,ZFP36
GO Process	GO:0010721	Negative regulation of cell development	17	330	0.45	0.016	9606.ENSP00000232424,9606.ENSP00000265361,9606.ENSP00000265371,9606.ENSP00000294484,9606.ENSP00000295113,9606.ENSP00000306844,9606.ENSP00000311816,9606.ENSP00000357392,9606.ENSP00000366347,9606.ENSP00000378517,9606.ENSP00000388910,9606.ENSP00000393198,9606.ENSP00000404100,9606.ENSP00000454071,9606.ENSP00000463245,9606.ENSP00000481109,9606.ENSP00000484146	HES1,SEMA3C,NRP1,PTCHD2,FRZB,SEMA4C,REST,EFNA1,NKX2-2,SPP1,NFATC4,HES4,PAX6,LDLR,TMEM98,SGK223,SEMA3B
GO Process	GO:0099150	Regulation of postsynaptic specialization assembly	4	13	1.23	0.0165	9606.ENSP00000219197,9606.ENSP00000274711,9606.ENSP00000370593,9606.ENSP00000377372	CBLN1,LRRTM2,PTPRD,GAP43
GO Process	GO:2000650	Negative regulation of sodium ion transmembrane transporter activity	4	13	1.23	0.0165	9606.ENSP00000262613,9606.ENSP00000355627,9606.ENSP00000383199,9606.ENSP00000424827	SLC9A3R1,AGT,NEDD4L,NEDD4
GO Process	GO:0007610	Behavior	24	572	0.36	0.0171	9606.ENSP00000236877,9606.ENSP00000256509,9606.ENSP00000260600,9606.ENSP00000280612,9606.ENSP00000282928,9606.ENSP00000306138,9606.ENSP00000306245,9606.ENSP00000306754,9606.ENSP00000317027,9606.ENSP00000330148,9606.ENSP00000333496,9606.ENSP00000344479,9606.ENSP00000352265,9606.ENSP00000355627,9606.ENSP00000360266,9606.ENSP00000379396,9606.ENSP00000385477,9606.ENSP00000388910,9606.ENSP00000392423,…	SLC8A2,CHL1,ADCY3,SLC7A11,ZIC1,GRM5,FOS,NEUROD2,GCNT4,GRID1,KCND2,NR4A2,TPGS1,AGT,JUN,NAV2,CLDN5,NFATC4,RELN,ETV1,PAK6,APBA2,LDLR,PIRT
GO Process	GO:0032414	Positive regulation of ion transmembrane transporter activity	9	105	0.67	0.0173	9606.ENSP00000225831,9606.ENSP00000262138,9606.ENSP00000334002,9606.ENSP00000349320,9606.ENSP00000370010,9606.ENSP00000371985,9606.ENSP00000392423,9606.ENSP00000462046,9606.ENSP00000478255	CCL2,CACNG4,HAP1,CACNA2D1,TMSB4X,KCNA1,RELN,PIRT,ABCB1
GO Process	GO:1901215	Negative regulation of neuron death	13	211	0.53	0.0173	9606.ENSP00000225831,9606.ENSP00000256509,9606.ENSP00000263798,9606.ENSP00000265371,9606.ENSP00000267101,9606.ENSP00000280612,9606.ENSP00000311816,9606.ENSP00000314132,9606.ENSP00000327513,9606.ENSP00000344479,9606.ENSP00000360266,9606.ENSP00000388910,9606.ENSP00000449241	CCL2,CHL1,TYRO3,NRP1,ERBB3,SLC7A11,REST,BOK,CSF1,NR4A2,JUN,NFATC4,AGAP2
GO Process	GO:0010035	Response to inorganic substance	23	538	0.37	0.0175	9606.ENSP00000218075,9606.ENSP00000261799,9606.ENSP00000268182,9606.ENSP00000272233,9606.ENSP00000281834,9606.ENSP00000290776,9606.ENSP00000306245,9606.ENSP00000306754,9606.ENSP00000319141,9606.ENSP00000324419,9606.ENSP00000349181,9606.ENSP00000360266,9606.ENSP00000363500,9606.ENSP00000368682,9606.ENSP00000368880,9606.ENSP00000369927,9606.ENSP00000371958,9606.ENSP00000371985,9606.ENSP00000373884,…	GLRA2,PDGFRB,IQGAP1,RHOB,TNFSF4,CPNE2,FOS,NEUROD2,CYBRD1,SYT9,HVCN1,JUN,CLIC4,PHEX,FOXO1,AKR1C3,CD9,KCNA1,RYR3,SIRPA,NEDD4L,NFATC4,NEDD4
GO Process	GO:0045765	Regulation of angiogenesis	16	303	0.46	0.018	9606.ENSP00000052754,9606.ENSP00000256015,9606.ENSP00000265371,9606.ENSP00000272233,9606.ENSP00000282397,9606.ENSP00000284984,9606.ENSP00000297161,9606.ENSP00000312021,9606.ENSP00000334145,9606.ENSP00000338785,9606.ENSP00000355627,9606.ENSP00000357392,9606.ENSP00000362409,9606.ENSP00000363512,9606.ENSP00000366306,9606.ENSP00000385477	DCN,BTG1,NRP1,RHOB,FLT1,ADAMTS1,BMPER,FUT1,F3,STARD13,AGT,EFNA1,FAM129B,ALOX5,SPRY2,CLDN5
GO Process	GO:1902305	Regulation of sodium ion transmembrane transport	7	62	0.79	0.0183	9606.ENSP00000262613,9606.ENSP00000345731,9606.ENSP00000355627,9606.ENSP00000356515,9606.ENSP00000383199,9606.ENSP00000424827,9606.ENSP00000482442	SLC9A3R1,DLG1,AGT,UTRN,NEDD4L,NEDD4,FXYD6
GO Process	GO:0099537	Trans-synaptic signaling	20	436	0.4	0.0185	9606.ENSP00000218075,9606.ENSP00000219197,9606.ENSP00000260323,9606.ENSP00000274545,9606.ENSP00000306138,9606.ENSP00000324419,9606.ENSP00000330148,9606.ENSP00000333496,9606.ENSP00000334002,9606.ENSP00000340017,9606.ENSP00000345731,9606.ENSP00000352265,9606.ENSP00000367848,9606.ENSP00000370593,9606.ENSP00000371985,9606.ENSP00000374069,9606.ENSP00000377779,9606.ENSP00000398481,9606.ENSP00000428417,…	GLRA2,CBLN1,UNC13C,GABRA6,GRM5,SYT9,GRID1,KCND2,HAP1,DOC2A,DLG1,TPGS1,GABRD,PTPRD,KCNA1,PTPRN2,SV2B,CADPS2,RIMS1,APBA2
GO Process	GO:0007411	Axon guidance	15	275	0.47	0.0197	9606.ENSP00000256509,9606.ENSP00000265361,9606.ENSP00000265371,9606.ENSP00000306844,9606.ENSP00000309570,9606.ENSP00000356000,9606.ENSP00000356247,9606.ENSP00000357392,9606.ENSP00000362409,9606.ENSP00000367292,9606.ENSP00000377372,9606.ENSP00000392423,9606.ENSP00000404100,9606.ENSP00000405327,9606.ENSP00000484146	CHL1,SEMA3C,NRP1,SEMA4C,KLF7,PLXNA2,LGR6,EFNA1,FAM129B,FLRT3,GAP43,RELN,PAX6,ETV1,SEMA3B
GO Process	GO:0120036	Plasma membrane bounded cell projection organization	38	1122	0.27	0.0198	9606.ENSP00000005226,9606.ENSP00000232424,9606.ENSP00000252999,9606.ENSP00000256509,9606.ENSP00000256951,9606.ENSP00000261799,9606.ENSP00000262613,9606.ENSP00000265361,9606.ENSP00000265371,9606.ENSP00000268182,9606.ENSP00000286827,9606.ENSP00000306844,9606.ENSP00000309570,9606.ENSP00000311816,9606.ENSP00000344479,9606.ENSP00000352265,9606.ENSP00000356000,9606.ENSP00000356247,9606.ENSP00000357392,…	USH1C,HES1,LAMA5,CHL1,EMP1,PDGFRB,SLC9A3R1,SEMA3C,NRP1,IQGAP1,TIAM1,SEMA4C,KLF7,REST,NR4A2,TPGS1,PLXNA2,LGR6,EFNA1,S100A6,NTNG1,JUN,FAM129B,PARD3,FLRT3,GAP43,LIMA1,COBL,NREP,RELN,PAX6,ETV1,PAK6,GAS7,IQUB,NEDD4,SLITRK4,SEMA3B
GO Process	GO:0042325	Regulation of phosphorylation	50	1626	0.23	0.0199	9606.ENSP00000162749,9606.ENSP00000215631,9606.ENSP00000225831,9606.ENSP00000232424,9606.ENSP00000236877,9606.ENSP00000237654,9606.ENSP00000260600,9606.ENSP00000261799,9606.ENSP00000262613,9606.ENSP00000263798,9606.ENSP00000265371,9606.ENSP00000267101,9606.ENSP00000268182,9606.ENSP00000268679,9606.ENSP00000269593,9606.ENSP00000276431,9606.ENSP00000282397,9606.ENSP00000286201,9606.ENSP00000286827,…	TNFRSF1A,GADD45B,CCL2,HES1,SLC8A2,CCNI,ADCY3,PDGFRB,SLC9A3R1,TYRO3,NRP1,ERBB3,IQGAP1,CBFA2T3,IGFBP4,TNFRSF10B,FLT1,FZD7,TIAM1,BMPER,NAB2,PPP1R14A,AFAP1L2,MAGI3,GRM5,SEMA4C,NECAB2,SH2D3C,CSF1,EDN3,FGFR3,DLG1,AGT,DDR2,EFNA1,JUN,PARD3,SPRY2,GLIPR2,FOXO1,AK4,SIRPA,RELN,CD44,PAX6,PAK6,PDGFC,AGAP2,GDF10,PLCL2
GO Process	GO:0044344	Cellular response to fibroblast growth factor stimulus	9	108	0.66	0.0199	9606.ENSP00000225831,9606.ENSP00000268182,9606.ENSP00000306473,9606.ENSP00000311697,9606.ENSP00000339824,9606.ENSP00000367292,9606.ENSP00000398632,9606.ENSP00000440864,9606.ENSP00000469647	CCL2,IQGAP1,SHCBP1,FGF5,FGFR3,FLRT3,CD44,NR4A1,ZFP36
GO Process	GO:0014033	Neural crest cell differentiation	8	85	0.71	0.02	9606.ENSP00000232424,9606.ENSP00000252999,9606.ENSP00000265361,9606.ENSP00000265371,9606.ENSP00000295113,9606.ENSP00000306844,9606.ENSP00000337128,9606.ENSP00000484146	HES1,LAMA5,SEMA3C,NRP1,FRZB,SEMA4C,EDN3,SEMA3B
GO Process	GO:0001932	Regulation of protein phosphorylation	46	1459	0.24	0.0206	9606.ENSP00000162749,9606.ENSP00000215631,9606.ENSP00000225831,9606.ENSP00000232424,9606.ENSP00000236877,9606.ENSP00000237654,9606.ENSP00000260600,9606.ENSP00000261799,9606.ENSP00000262613,9606.ENSP00000265371,9606.ENSP00000267101,9606.ENSP00000268182,9606.ENSP00000269593,9606.ENSP00000276431,9606.ENSP00000282397,9606.ENSP00000286201,9606.ENSP00000286827,9606.ENSP00000297161,9606.ENSP00000300131,…	TNFRSF1A,GADD45B,CCL2,HES1,SLC8A2,CCNI,ADCY3,PDGFRB,SLC9A3R1,NRP1,ERBB3,IQGAP1,IGFBP4,TNFRSF10B,FLT1,FZD7,TIAM1,BMPER,NAB2,AFAP1L2,MAGI3,GRM5,SEMA4C,NECAB2,SH2D3C,CSF1,EDN3,FGFR3,DLG1,AGT,DDR2,EFNA1,JUN,PARD3,SPRY2,GLIPR2,FOXO1,SIRPA,RELN,CD44,PAX6,PAK6,PDGFC,AGAP2,GDF10,PLCL2
GO Process	GO:0010769	Regulation of cell morphogenesis involved in differentiation	16	309	0.45	0.0208	9606.ENSP00000265361,9606.ENSP00000265371,9606.ENSP00000286827,9606.ENSP00000306844,9606.ENSP00000356000,9606.ENSP00000357392,9606.ENSP00000357801,9606.ENSP00000359474,9606.ENSP00000369325,9606.ENSP00000370593,9606.ENSP00000378517,9606.ENSP00000383199,9606.ENSP00000388910,9606.ENSP00000392423,9606.ENSP00000424827,9606.ENSP00000484146	SEMA3C,NRP1,TIAM1,SEMA4C,PLXNA2,EFNA1,S100A10,BARHL2,CDKL5,PTPRD,SPP1,NEDD4L,NFATC4,RELN,NEDD4,SEMA3B
GO Process	GO:0031344	Regulation of cell projection organization	27	696	0.33	0.0213	9606.ENSP00000005226,9606.ENSP00000265361,9606.ENSP00000265371,9606.ENSP00000268182,9606.ENSP00000286827,9606.ENSP00000306844,9606.ENSP00000334002,9606.ENSP00000355627,9606.ENSP00000356000,9606.ENSP00000357392,9606.ENSP00000359085,9606.ENSP00000359474,9606.ENSP00000366306,9606.ENSP00000369325,9606.ENSP00000370593,9606.ENSP00000377372,9606.ENSP00000378517,9606.ENSP00000378912,9606.ENSP00000383199,…	USH1C,SEMA3C,NRP1,IQGAP1,TIAM1,SEMA4C,HAP1,AGT,PLXNA2,EFNA1,NTNG1,BARHL2,SPRY2,CDKL5,PTPRD,GAP43,SPP1,COBL,NEDD4L,NFATC4,SEPT9,RELN,CD44,NEDD4,RIMS1,SGK223,SEMA3B
GO Process	GO:0045860	Positive regulation of protein kinase activity	23	550	0.36	0.0218	9606.ENSP00000215631,9606.ENSP00000236877,9606.ENSP00000260600,9606.ENSP00000261799,9606.ENSP00000267101,9606.ENSP00000268182,9606.ENSP00000276431,9606.ENSP00000282397,9606.ENSP00000286827,9606.ENSP00000300131,9606.ENSP00000303042,9606.ENSP00000306138,9606.ENSP00000327513,9606.ENSP00000337128,9606.ENSP00000345731,9606.ENSP00000355627,9606.ENSP00000356899,9606.ENSP00000357392,9606.ENSP00000366306,…	GADD45B,SLC8A2,ADCY3,PDGFRB,ERBB3,IQGAP1,TNFRSF10B,FLT1,TIAM1,NAB2,AFAP1L2,GRM5,CSF1,EDN3,DLG1,AGT,DDR2,EFNA1,SPRY2,RELN,PAK6,PDGFC,AGAP2
GO Process	GO:0050769	Positive regulation of neurogenesis	21	479	0.38	0.0218	9606.ENSP00000232424,9606.ENSP00000265371,9606.ENSP00000268182,9606.ENSP00000286827,9606.ENSP00000295108,9606.ENSP00000306754,9606.ENSP00000311816,9606.ENSP00000320092,9606.ENSP00000327513,9606.ENSP00000334002,9606.ENSP00000341819,9606.ENSP00000355627,9606.ENSP00000356000,9606.ENSP00000366347,9606.ENSP00000369325,9606.ENSP00000370593,9606.ENSP00000378912,9606.ENSP00000383199,9606.ENSP00000392423,…	HES1,NRP1,IQGAP1,TIAM1,NEUROD1,NEUROD2,REST,SH3GL3,CSF1,HAP1,VWC2,AGT,PLXNA2,NKX2-2,CDKL5,PTPRD,COBL,NEDD4L,RELN,PAX6,RIMS1
GO Process	GO:0033674	Positive regulation of kinase activity	25	624	0.34	0.0221	9606.ENSP00000215631,9606.ENSP00000236877,9606.ENSP00000260600,9606.ENSP00000261799,9606.ENSP00000263798,9606.ENSP00000267101,9606.ENSP00000268182,9606.ENSP00000276431,9606.ENSP00000282397,9606.ENSP00000286827,9606.ENSP00000300131,9606.ENSP00000303042,9606.ENSP00000306138,9606.ENSP00000327513,9606.ENSP00000337128,9606.ENSP00000339824,9606.ENSP00000345731,9606.ENSP00000355627,9606.ENSP00000356899,…	GADD45B,SLC8A2,ADCY3,PDGFRB,TYRO3,ERBB3,IQGAP1,TNFRSF10B,FLT1,TIAM1,NAB2,AFAP1L2,GRM5,CSF1,EDN3,FGFR3,DLG1,AGT,DDR2,EFNA1,SPRY2,RELN,PAK6,PDGFC,AGAP2
GO Process	GO:0010648	Negative regulation of cell communication	44	1382	0.24	0.0223	9606.ENSP00000052754,9606.ENSP00000212355,9606.ENSP00000219197,9606.ENSP00000222725,9606.ENSP00000241261,9606.ENSP00000242465,9606.ENSP00000262613,9606.ENSP00000263798,9606.ENSP00000265371,9606.ENSP00000267101,9606.ENSP00000269593,9606.ENSP00000276431,9606.ENSP00000295108,9606.ENSP00000295113,9606.ENSP00000297161,9606.ENSP00000309570,9606.ENSP00000311816,9606.ENSP00000314132,9606.ENSP00000318822,…	DCN,TGFBR3,CBLN1,LFNG,TNFSF10,SRGN,SLC9A3R1,TYRO3,NRP1,ERBB3,IGFBP4,TNFRSF10B,NEUROD1,FRZB,BMPER,KLF7,REST,BOK,BID,PELI3,VWC2,NR4A2,DLG1,APCDD1,SLC2A10,AGT,EFNA1,FAM129B,HSPA1B,HSPA1A,SPRY2,FOXO1,TMSB4X,C1QTNF3,RGS19,SIRPA,VSNL1,NFATC4,CD44,SIGIRR,NEDD4,MEIS3,RNF43,PLCL2
GO Process	GO:0014068	Positive regulation of phosphatidylinositol 3-kinase signaling	8	87	0.7	0.0223	9606.ENSP00000052754,9606.ENSP00000261799,9606.ENSP00000267101,9606.ENSP00000282397,9606.ENSP00000355627,9606.ENSP00000392423,9606.ENSP00000422464,9606.ENSP00000424827	DCN,PDGFRB,ERBB3,FLT1,AGT,RELN,PDGFC,NEDD4
GO Process	GO:1900451	Positive regulation of glutamate receptor signaling pathway	4	15	1.16	0.0225	9606.ENSP00000225831,9606.ENSP00000262138,9606.ENSP00000307449,9606.ENSP00000392423	CCL2,CACNG4,NECAB2,RELN
GO Process	GO:0032101	Regulation of response to external stimulus	35	1013	0.28	0.0226	9606.ENSP00000162749,9606.ENSP00000225831,9606.ENSP00000227348,9606.ENSP00000245414,9606.ENSP00000261799,9606.ENSP00000263798,9606.ENSP00000265361,9606.ENSP00000265371,9606.ENSP00000281834,9606.ENSP00000282849,9606.ENSP00000286827,9606.ENSP00000288167,9606.ENSP00000306844,9606.ENSP00000315731,9606.ENSP00000325663,9606.ENSP00000327513,9606.ENSP00000334145,9606.ENSP00000337065,9606.ENSP00000337128,…	TNFRSF1A,CCL2,CRTAM,IRF1,PDGFRB,TYRO3,SEMA3C,NRP1,TNFSF4,ADAMTS18,TIAM1,IL17RB,SEMA4C,METRNL,NFKBIZ,CSF1,F3,CXCL14,EDN3,AGT,MB21D1,ALOX5,TMSB4X,IL33,C1QTNF3,CD9,DDX60,SPP1,IRF7,SIRPA,IL1R1,MYD88,SIGIRR,LDLR,SEMA3B
GO Process	GO:0023057	Negative regulation of signaling	44	1385	0.24	0.0228	9606.ENSP00000052754,9606.ENSP00000212355,9606.ENSP00000219197,9606.ENSP00000222725,9606.ENSP00000241261,9606.ENSP00000242465,9606.ENSP00000262613,9606.ENSP00000263798,9606.ENSP00000265371,9606.ENSP00000267101,9606.ENSP00000269593,9606.ENSP00000276431,9606.ENSP00000295108,9606.ENSP00000295113,9606.ENSP00000297161,9606.ENSP00000309570,9606.ENSP00000311816,9606.ENSP00000314132,9606.ENSP00000318822,…	DCN,TGFBR3,CBLN1,LFNG,TNFSF10,SRGN,SLC9A3R1,TYRO3,NRP1,ERBB3,IGFBP4,TNFRSF10B,NEUROD1,FRZB,BMPER,KLF7,REST,BOK,BID,PELI3,VWC2,NR4A2,DLG1,APCDD1,SLC2A10,AGT,EFNA1,FAM129B,HSPA1B,HSPA1A,SPRY2,FOXO1,TMSB4X,C1QTNF3,RGS19,SIRPA,VSNL1,NFATC4,CD44,SIGIRR,NEDD4,MEIS3,RNF43,PLCL2
GO Process	GO:0048568	Embryonic organ development	20	448	0.39	0.0233	9606.ENSP00000005226,9606.ENSP00000232424,9606.ENSP00000261799,9606.ENSP00000262613,9606.ENSP00000262916,9606.ENSP00000263734,9606.ENSP00000282928,9606.ENSP00000295108,9606.ENSP00000295113,9606.ENSP00000311816,9606.ENSP00000345731,9606.ENSP00000348521,9606.ENSP00000357392,9606.ENSP00000358092,9606.ENSP00000366306,9606.ENSP00000378912,9606.ENSP00000384179,9606.ENSP00000404100,9606.ENSP00000422464,…	USH1C,HES1,PDGFRB,SLC9A3R1,KCNQ4,EPAS1,ZIC1,NEUROD1,FRZB,REST,DLG1,GJB6,EFNA1,PRDM1,SPRY2,COBL,ZFPM2,PAX6,PDGFC,PCSK5
GO Process	GO:0009605	Response to external stimulus	65	2310	0.19	0.0234	9606.ENSP00000052754,9606.ENSP00000162749,9606.ENSP00000225831,9606.ENSP00000227471,9606.ENSP00000245414,9606.ENSP00000256509,9606.ENSP00000261799,9606.ENSP00000265361,9606.ENSP00000265371,9606.ENSP00000276431,9606.ENSP00000281834,9606.ENSP00000282397,9606.ENSP00000296280,9606.ENSP00000306245,9606.ENSP00000306844,9606.ENSP00000309570,9606.ENSP00000311816,9606.ENSP00000320337,9606.ENSP00000327513,…	DCN,TNFRSF1A,CCL2,UNC93B1,IRF1,CHL1,PDGFRB,SEMA3C,NRP1,TNFRSF10B,TNFSF4,FLT1,MASP1,FOS,SEMA4C,KLF7,REST,PLA2G16,CSF1,PDE4B,CXCL14,EDN3,NR4A2,GJB6,SSTR2,PELI1,PRSS3,AGT,PLXNA2,LGR6,EFNA1,PRDM1,MB21D1,GBP4,JUN,IFIT2,TOR2A,FAM129B,ALOX5,PLP2,FLRT3,PHEX,FOXO1,TRIM22,AKR1C3,IL33,KCNA1,DDX60,GAP43,SPP1,HLA-DRA,IRF7,IFITM3,SIRPA,RELN,CADPS2,CD44,MYD88,PAX6,ETV1,NR4A1,MAP1LC3B2,LDLR,ZFP36,SEMA3B
GO Process	GO:0001525	Angiogenesis	16	315	0.44	0.0236	9606.ENSP00000225831,9606.ENSP00000261037,9606.ENSP00000261799,9606.ENSP00000263734,9606.ENSP00000265371,9606.ENSP00000272233,9606.ENSP00000282397,9606.ENSP00000297161,9606.ENSP00000324277,9606.ENSP00000335655,9606.ENSP00000357392,9606.ENSP00000360266,9606.ENSP00000363500,9606.ENSP00000369055,9606.ENSP00000388910,9606.ENSP00000440864	CCL2,COL8A1,PDGFRB,EPAS1,NRP1,RHOB,FLT1,BMPER,APOLD1,FMNL3,EFNA1,JUN,CLIC4,B4GALT1,NFATC4,NR4A1
GO Process	GO:0044057	Regulation of system process	24	592	0.35	0.0236	9606.ENSP00000162749,9606.ENSP00000219197,9606.ENSP00000236877,9606.ENSP00000262138,9606.ENSP00000262613,9606.ENSP00000263734,9606.ENSP00000295108,9606.ENSP00000332116,9606.ENSP00000333496,9606.ENSP00000337128,9606.ENSP00000345731,9606.ENSP00000349320,9606.ENSP00000350198,9606.ENSP00000355627,9606.ENSP00000356515,9606.ENSP00000363921,9606.ENSP00000368880,9606.ENSP00000371497,9606.ENSP00000371985,…	TNFRSF1A,CBLN1,SLC8A2,CACNG4,SLC9A3R1,EPAS1,NEUROD1,PDE4B,KCND2,EDN3,DLG1,CACNA2D1,SSTR2,AGT,UTRN,PARD3,FOXO1,C1QTNF3,KCNA1,RYR3,RELN,RIMS1,TMEM98,FXYD6
GO Process	GO:0051128	Regulation of cellular component organization	67	2402	0.18	0.0236	9606.ENSP00000005226,9606.ENSP00000052754,9606.ENSP00000162749,9606.ENSP00000219197,9606.ENSP00000241261,9606.ENSP00000242465,9606.ENSP00000244534,9606.ENSP00000256015,9606.ENSP00000258499,9606.ENSP00000261799,9606.ENSP00000265361,9606.ENSP00000265371,9606.ENSP00000268182,9606.ENSP00000269593,9606.ENSP00000274711,9606.ENSP00000280612,9606.ENSP00000286827,9606.ENSP00000288167,9606.ENSP00000295113,…	USH1C,DCN,TNFRSF1A,CBLN1,TNFSF10,SRGN,HIST1H1D,BTG1,USP44,PDGFRB,SEMA3C,NRP1,IQGAP1,IGFBP4,LRRTM2,SLC7A11,TIAM1,IL17RB,FRZB,IGFBP7,NEUROD2,SEMA4C,NECAB2,BOK,MAP6D1,BID,SH3GL3,SYT9,HAP1,EDN3,DLG1,SLC2A10,LRRTM3,AGT,PLXNA2,DDR2,EFNA1,S100A10,NTNG1,BARHL2,CLIC4,HSPA1B,HSPA1A,SPRY2,FLRT3,BCOR,CDKL5,TMSB4X,PTPRD,GAP43,LIMA1,SPP1,COBL,NEDD4L,CLDN5,NFATC4,SEPT9,RELN,CD44,SCHIP1,NEDD4,RIMS1,RPS6KA1,LDLR,…
GO Process	GO:0043270	Positive regulation of ion transport	15	285	0.46	0.0249	9606.ENSP00000225831,9606.ENSP00000261799,9606.ENSP00000262138,9606.ENSP00000262613,9606.ENSP00000334002,9606.ENSP00000337128,9606.ENSP00000345731,9606.ENSP00000349320,9606.ENSP00000355627,9606.ENSP00000362381,9606.ENSP00000370010,9606.ENSP00000371985,9606.ENSP00000392423,9606.ENSP00000462046,9606.ENSP00000478255	CCL2,PDGFRB,CACNG4,SLC9A3R1,HAP1,EDN3,DLG1,CACNA2D1,AGT,TOR2A,TMSB4X,KCNA1,RELN,PIRT,ABCB1
GO Process	GO:0007268	Chemical synaptic transmission	19	418	0.4	0.0254	9606.ENSP00000218075,9606.ENSP00000219197,9606.ENSP00000260323,9606.ENSP00000274545,9606.ENSP00000306138,9606.ENSP00000324419,9606.ENSP00000330148,9606.ENSP00000333496,9606.ENSP00000334002,9606.ENSP00000340017,9606.ENSP00000345731,9606.ENSP00000352265,9606.ENSP00000367848,9606.ENSP00000371985,9606.ENSP00000374069,9606.ENSP00000377779,9606.ENSP00000398481,9606.ENSP00000428417,9606.ENSP00000453293	GLRA2,CBLN1,UNC13C,GABRA6,GRM5,SYT9,GRID1,KCND2,HAP1,DOC2A,DLG1,TPGS1,GABRD,KCNA1,PTPRN2,SV2B,CADPS2,RIMS1,APBA2
GO Process	GO:0010941	Regulation of cell death	51	1696	0.22	0.0254	9606.ENSP00000162749,9606.ENSP00000215631,9606.ENSP00000225831,9606.ENSP00000241261,9606.ENSP00000256015,9606.ENSP00000256509,9606.ENSP00000261799,9606.ENSP00000262613,9606.ENSP00000263798,9606.ENSP00000265371,9606.ENSP00000267101,9606.ENSP00000272233,9606.ENSP00000276431,9606.ENSP00000276480,9606.ENSP00000280612,9606.ENSP00000286186,9606.ENSP00000286827,9606.ENSP00000295108,9606.ENSP00000295113,…	TNFRSF1A,GADD45B,CCL2,TNFSF10,BTG1,CHL1,PDGFRB,SLC9A3R1,TYRO3,NRP1,ERBB3,RHOB,TNFRSF10B,ST18,SLC7A11,CASP10,TIAM1,NEUROD1,FRZB,GAS1,FOS,REST,BOK,BID,PELI3,CSF1,F3,NR4A2,PELI1,AGT,EFNA1,JUN,IFIT2,PLK3,FAM129B,HSPA1B,HSPA1A,SPRY2,FOXO1,B4GALT1,AKR1C3,IRF7,ZFPM2,NFATC4,CD44,MYD88,PDE1A,RPS6KA1,AGAP2,MEIS3,ZFP36
GO Process	GO:0043067	Regulation of programmed cell death	48	1569	0.22	0.0259	9606.ENSP00000162749,9606.ENSP00000215631,9606.ENSP00000225831,9606.ENSP00000241261,9606.ENSP00000256015,9606.ENSP00000256509,9606.ENSP00000261799,9606.ENSP00000262613,9606.ENSP00000263798,9606.ENSP00000265371,9606.ENSP00000267101,9606.ENSP00000272233,9606.ENSP00000276431,9606.ENSP00000276480,9606.ENSP00000280612,9606.ENSP00000286186,9606.ENSP00000286827,9606.ENSP00000295108,9606.ENSP00000295113,…	TNFRSF1A,GADD45B,CCL2,TNFSF10,BTG1,CHL1,PDGFRB,SLC9A3R1,TYRO3,NRP1,ERBB3,RHOB,TNFRSF10B,ST18,SLC7A11,CASP10,TIAM1,NEUROD1,FRZB,GAS1,REST,BOK,BID,PELI3,F3,NR4A2,PELI1,AGT,EFNA1,JUN,IFIT2,PLK3,FAM129B,HSPA1B,HSPA1A,SPRY2,FOXO1,B4GALT1,AKR1C3,IRF7,NFATC4,CD44,MYD88,PDE1A,RPS6KA1,AGAP2,MEIS3,ZFP36
GO Process	GO:0050731	Positive regulation of peptidyl-tyrosine phosphorylation	12	196	0.52	0.026	9606.ENSP00000162749,9606.ENSP00000232424,9606.ENSP00000265371,9606.ENSP00000267101,9606.ENSP00000268182,9606.ENSP00000303042,9606.ENSP00000306138,9606.ENSP00000339824,9606.ENSP00000355627,9606.ENSP00000357392,9606.ENSP00000392423,9606.ENSP00000398632	TNFRSF1A,HES1,NRP1,ERBB3,IQGAP1,AFAP1L2,GRM5,FGFR3,AGT,EFNA1,RELN,CD44
GO Process	GO:0030155	Regulation of cell adhesion	27	712	0.32	0.0264	9606.ENSP00000225831,9606.ENSP00000227348,9606.ENSP00000232424,9606.ENSP00000245414,9606.ENSP00000252999,9606.ENSP00000261037,9606.ENSP00000265371,9606.ENSP00000267101,9606.ENSP00000268182,9606.ENSP00000281834,9606.ENSP00000282849,9606.ENSP00000286201,9606.ENSP00000312021,9606.ENSP00000325663,9606.ENSP00000327513,9606.ENSP00000341819,9606.ENSP00000345731,9606.ENSP00000351789,9606.ENSP00000356000,…	CCL2,CRTAM,HES1,IRF1,LAMA5,COL8A1,NRP1,ERBB3,IQGAP1,TNFSF4,ADAMTS18,FZD7,FUT1,NFKBIZ,CSF1,VWC2,DLG1,PELI1,PLXNA2,UTRN,EFNA1,S100A10,ALOX5,CD9,SIRPA,FBLN2,CD44
GO Process	GO:0023061	Signal release	12	197	0.52	0.0268	9606.ENSP00000260323,9606.ENSP00000295108,9606.ENSP00000324419,9606.ENSP00000337128,9606.ENSP00000340017,9606.ENSP00000355627,9606.ENSP00000362381,9606.ENSP00000362409,9606.ENSP00000374069,9606.ENSP00000398481,9606.ENSP00000428417,9606.ENSP00000446280	UNC13C,NEUROD1,SYT9,EDN3,DOC2A,AGT,TOR2A,FAM129B,PTPRN2,CADPS2,RIMS1,PCSK5
GO Process	GO:0050730	Regulation of peptidyl-tyrosine phosphorylation	14	258	0.47	0.0276	9606.ENSP00000162749,9606.ENSP00000232424,9606.ENSP00000261799,9606.ENSP00000265371,9606.ENSP00000267101,9606.ENSP00000268182,9606.ENSP00000303042,9606.ENSP00000306138,9606.ENSP00000339824,9606.ENSP00000355627,9606.ENSP00000357392,9606.ENSP00000392423,9606.ENSP00000398632,9606.ENSP00000422464	TNFRSF1A,HES1,PDGFRB,NRP1,ERBB3,IQGAP1,AFAP1L2,GRM5,FGFR3,AGT,EFNA1,RELN,CD44,PDGFC
GO Process	GO:0003310	Pancreatic a cell differentiation	3	6	1.44	0.0282	9606.ENSP00000295108,9606.ENSP00000366347,9606.ENSP00000404100	NEUROD1,NKX2-2,PAX6
GO Process	GO:0008063	Toll signaling pathway	3	6	1.44	0.0282	9606.ENSP00000322532,9606.ENSP00000351789,9606.ENSP00000401399	PELI3,PELI1,MYD88
GO Process	GO:0019221	Cytokine-mediated signaling pathway	26	678	0.32	0.0282	9606.ENSP00000162749,9606.ENSP00000225831,9606.ENSP00000245414,9606.ENSP00000252999,9606.ENSP00000276480,9606.ENSP00000281834,9606.ENSP00000288167,9606.ENSP00000306245,9606.ENSP00000322532,9606.ENSP00000327513,9606.ENSP00000334145,9606.ENSP00000351789,9606.ENSP00000360891,9606.ENSP00000363512,9606.ENSP00000365505,9606.ENSP00000368880,9606.ENSP00000369299,9606.ENSP00000370010,9606.ENSP00000370842,…	TNFRSF1A,CCL2,IRF1,LAMA5,ST18,TNFSF4,IL17RB,FOS,PELI3,CSF1,F3,PELI1,IFIT2,ALOX5,PLP2,FOXO1,TRIM22,TMSB4X,IL33,HLA-DRA,IRF7,IFITM3,CEBPD,IL1R1,CD44,MYD88
GO Process	GO:1901888	Regulation of cell junction assembly	12	199	0.52	0.0284	9606.ENSP00000219197,9606.ENSP00000265371,9606.ENSP00000268182,9606.ENSP00000274711,9606.ENSP00000355187,9606.ENSP00000355627,9606.ENSP00000357801,9606.ENSP00000367292,9606.ENSP00000370593,9606.ENSP00000377372,9606.ENSP00000385477,9606.ENSP00000469205	CBLN1,NRP1,IQGAP1,LRRTM2,LRRTM3,AGT,S100A10,FLRT3,PTPRD,GAP43,CLDN5,SLITRK4
GO Process	GO:0070372	Regulation of erk1 and erk2 cascade	15	292	0.45	0.0294	9606.ENSP00000225831,9606.ENSP00000261799,9606.ENSP00000262613,9606.ENSP00000265371,9606.ENSP00000286827,9606.ENSP00000297161,9606.ENSP00000307449,9606.ENSP00000339824,9606.ENSP00000345731,9606.ENSP00000360266,9606.ENSP00000366306,9606.ENSP00000367196,9606.ENSP00000382941,9606.ENSP00000398632,9606.ENSP00000422464	CCL2,PDGFRB,SLC9A3R1,NRP1,TIAM1,BMPER,NECAB2,FGFR3,DLG1,JUN,SPRY2,GLIPR2,SIRPA,CD44,PDGFC
GO Process	GO:0007167	Enzyme linked receptor protein signaling pathway	27	720	0.31	0.03	9606.ENSP00000212355,9606.ENSP00000261799,9606.ENSP00000263798,9606.ENSP00000265371,9606.ENSP00000267101,9606.ENSP00000268182,9606.ENSP00000280527,9606.ENSP00000282397,9606.ENSP00000286827,9606.ENSP00000306245,9606.ENSP00000306473,9606.ENSP00000311697,9606.ENSP00000327513,9606.ENSP00000334002,9606.ENSP00000339824,9606.ENSP00000356899,9606.ENSP00000357392,9606.ENSP00000360266,9606.ENSP00000363921,…	TGFBR3,PDGFRB,TYRO3,NRP1,ERBB3,IQGAP1,CRIM1,FLT1,TIAM1,FOS,SHCBP1,FGF5,CSF1,HAP1,FGFR3,DDR2,EFNA1,JUN,PARD3,FLRT3,FOXO1,PTPRD,SVEP1,CLDN5,NFATC4,PDGFC,GDF10
GO Process	GO:0001667	Ameboidal-type cell migration	11	173	0.54	0.0315	9606.ENSP00000252999,9606.ENSP00000261800,9606.ENSP00000265361,9606.ENSP00000265371,9606.ENSP00000268182,9606.ENSP00000306844,9606.ENSP00000337128,9606.ENSP00000338785,9606.ENSP00000354280,9606.ENSP00000440864,9606.ENSP00000484146	LAMA5,FAT2,SEMA3C,NRP1,IQGAP1,SEMA4C,EDN3,STARD13,PRSS3,NR4A1,SEMA3B
GO Process	GO:0008284	Positive regulation of cell population proliferation	32	919	0.28	0.0315	9606.ENSP00000212355,9606.ENSP00000232424,9606.ENSP00000261799,9606.ENSP00000265371,9606.ENSP00000267101,9606.ENSP00000281834,9606.ENSP00000282397,9606.ENSP00000284984,9606.ENSP00000286201,9606.ENSP00000286827,9606.ENSP00000294484,9606.ENSP00000311697,9606.ENSP00000327246,9606.ENSP00000327513,9606.ENSP00000334145,9606.ENSP00000337128,9606.ENSP00000339824,9606.ENSP00000345731,9606.ENSP00000351789,…	TGFBR3,HES1,PDGFRB,NRP1,ERBB3,TNFSF4,FLT1,ADAMTS1,FZD7,TIAM1,PTCHD2,FGF5,VIPR1,CSF1,F3,EDN3,FGFR3,DLG1,PELI1,AGT,DDR2,S100A6,JUN,TOR2A,B4GALT1,AKR1C3,ZFPM2,CLDN5,PAX6,PDGFC,NR4A1,MEIS3
GO Process	GO:0048814	Regulation of dendrite morphogenesis	8	95	0.66	0.0328	9606.ENSP00000286827,9606.ENSP00000357392,9606.ENSP00000369325,9606.ENSP00000370593,9606.ENSP00000383199,9606.ENSP00000388910,9606.ENSP00000392423,9606.ENSP00000424827	TIAM1,EFNA1,CDKL5,PTPRD,NEDD4L,NFATC4,RELN,NEDD4
GO Process	GO:0120035	Regulation of plasma membrane bounded cell projection organization	26	687	0.32	0.0328	9606.ENSP00000005226,9606.ENSP00000265361,9606.ENSP00000265371,9606.ENSP00000268182,9606.ENSP00000286827,9606.ENSP00000306844,9606.ENSP00000334002,9606.ENSP00000355627,9606.ENSP00000356000,9606.ENSP00000357392,9606.ENSP00000359085,9606.ENSP00000359474,9606.ENSP00000369325,9606.ENSP00000370593,9606.ENSP00000377372,9606.ENSP00000378517,9606.ENSP00000378912,9606.ENSP00000383199,9606.ENSP00000388910,…	USH1C,SEMA3C,NRP1,IQGAP1,TIAM1,SEMA4C,HAP1,AGT,PLXNA2,EFNA1,NTNG1,BARHL2,CDKL5,PTPRD,GAP43,SPP1,COBL,NEDD4L,NFATC4,SEPT9,RELN,CD44,NEDD4,RIMS1,SGK223,SEMA3B
GO Process	GO:0042981	Regulation of apoptotic process	47	1550	0.22	0.0332	9606.ENSP00000162749,9606.ENSP00000215631,9606.ENSP00000225831,9606.ENSP00000241261,9606.ENSP00000256015,9606.ENSP00000256509,9606.ENSP00000261799,9606.ENSP00000262613,9606.ENSP00000263798,9606.ENSP00000265371,9606.ENSP00000267101,9606.ENSP00000272233,9606.ENSP00000276431,9606.ENSP00000276480,9606.ENSP00000280612,9606.ENSP00000286186,9606.ENSP00000286827,9606.ENSP00000295108,9606.ENSP00000295113,…	TNFRSF1A,GADD45B,CCL2,TNFSF10,BTG1,CHL1,PDGFRB,SLC9A3R1,TYRO3,NRP1,ERBB3,RHOB,TNFRSF10B,ST18,SLC7A11,CASP10,TIAM1,NEUROD1,FRZB,GAS1,REST,BOK,BID,PELI3,F3,NR4A2,AGT,EFNA1,JUN,IFIT2,PLK3,FAM129B,HSPA1B,HSPA1A,SPRY2,FOXO1,B4GALT1,AKR1C3,IRF7,NFATC4,CD44,MYD88,PDE1A,RPS6KA1,AGAP2,MEIS3,ZFP36
GO Process	GO:0045596	Negative regulation of cell differentiation	27	728	0.31	0.0341	9606.ENSP00000232424,9606.ENSP00000245414,9606.ENSP00000265361,9606.ENSP00000265371,9606.ENSP00000281834,9606.ENSP00000286201,9606.ENSP00000294484,9606.ENSP00000295113,9606.ENSP00000306844,9606.ENSP00000311816,9606.ENSP00000337065,9606.ENSP00000357392,9606.ENSP00000366306,9606.ENSP00000366347,9606.ENSP00000368880,9606.ENSP00000378517,9606.ENSP00000384179,9606.ENSP00000388910,9606.ENSP00000393198,…	HES1,IRF1,SEMA3C,NRP1,TNFSF4,FZD7,PTCHD2,FRZB,SEMA4C,REST,CXCL14,EFNA1,SPRY2,NKX2-2,FOXO1,SPP1,ZFPM2,NFATC4,HES4,PAX6,TMEM176A,LDLR,TMEM98,GDF10,ZFP36,SGK223,SEMA3B
GO Process	GO:0019220	Regulation of phosphate metabolic process	53	1816	0.2	0.0344	9606.ENSP00000162749,9606.ENSP00000215631,9606.ENSP00000225831,9606.ENSP00000232424,9606.ENSP00000236877,9606.ENSP00000237654,9606.ENSP00000260600,9606.ENSP00000261799,9606.ENSP00000262613,9606.ENSP00000263798,9606.ENSP00000265371,9606.ENSP00000267101,9606.ENSP00000268182,9606.ENSP00000268679,9606.ENSP00000269593,9606.ENSP00000276431,9606.ENSP00000282397,9606.ENSP00000286201,9606.ENSP00000286827,…	TNFRSF1A,GADD45B,CCL2,HES1,SLC8A2,CCNI,ADCY3,PDGFRB,SLC9A3R1,TYRO3,NRP1,ERBB3,IQGAP1,CBFA2T3,IGFBP4,TNFRSF10B,FLT1,FZD7,TIAM1,BMPER,NAB2,PPP1R14A,AFAP1L2,MAGI3,GRM5,SEMA4C,NECAB2,SH2D3C,CSF1,EDN3,FGFR3,DLG1,AGT,DDR2,EFNA1,JUN,RCAN3,PARD3,SPRY2,GLIPR2,FOXO1,TMSB4X,AK4,SIRPA,RELN,CD44,PAX6,PAK6,PDGFC,AGAP2,LDLR,GDF10,PLCL2
GO Process	GO:0043524	Negative regulation of neuron apoptotic process	10	148	0.57	0.0347	9606.ENSP00000225831,9606.ENSP00000256509,9606.ENSP00000263798,9606.ENSP00000265371,9606.ENSP00000267101,9606.ENSP00000314132,9606.ENSP00000344479,9606.ENSP00000360266,9606.ENSP00000388910,9606.ENSP00000449241	CCL2,CHL1,TYRO3,NRP1,ERBB3,BOK,NR4A2,JUN,NFATC4,AGAP2
GO Process	GO:0001755	Neural crest cell migration	6	52	0.8	0.0349	9606.ENSP00000252999,9606.ENSP00000265361,9606.ENSP00000265371,9606.ENSP00000306844,9606.ENSP00000337128,9606.ENSP00000484146	LAMA5,SEMA3C,NRP1,SEMA4C,EDN3,SEMA3B
GO Process	GO:0048146	Positive regulation of fibroblast proliferation	6	52	0.8	0.0349	9606.ENSP00000261799,9606.ENSP00000355627,9606.ENSP00000356899,9606.ENSP00000357709,9606.ENSP00000360266,9606.ENSP00000422464	PDGFRB,AGT,DDR2,S100A6,JUN,PDGFC
GO Process	GO:2000649	Regulation of sodium ion transmembrane transporter activity	6	52	0.8	0.0349	9606.ENSP00000262613,9606.ENSP00000355627,9606.ENSP00000356515,9606.ENSP00000383199,9606.ENSP00000424827,9606.ENSP00000482442	SLC9A3R1,AGT,UTRN,NEDD4L,NEDD4,FXYD6
GO Process	GO:2001257	Regulation of cation channel activity	11	177	0.53	0.0357	9606.ENSP00000225831,9606.ENSP00000262138,9606.ENSP00000332116,9606.ENSP00000334002,9606.ENSP00000345731,9606.ENSP00000349320,9606.ENSP00000370010,9606.ENSP00000371985,9606.ENSP00000392423,9606.ENSP00000462046,9606.ENSP00000481203	CCL2,CACNG4,PDE4B,HAP1,DLG1,CACNA2D1,TMSB4X,KCNA1,RELN,PIRT,SHISA8
GO Process	GO:0010001	Glial cell differentiation	11	178	0.53	0.0371	9606.ENSP00000232424,9606.ENSP00000267101,9606.ENSP00000300131,9606.ENSP00000311697,9606.ENSP00000314132,9606.ENSP00000363921,9606.ENSP00000366347,9606.ENSP00000371958,9606.ENSP00000377372,9606.ENSP00000392423,9606.ENSP00000404100	HES1,ERBB3,NAB2,FGF5,BOK,PARD3,NKX2-2,CD9,GAP43,RELN,PAX6
GO Process	GO:0014066	Regulation of phosphatidylinositol 3-kinase signaling	9	123	0.6	0.0371	9606.ENSP00000052754,9606.ENSP00000261799,9606.ENSP00000262613,9606.ENSP00000267101,9606.ENSP00000282397,9606.ENSP00000355627,9606.ENSP00000392423,9606.ENSP00000422464,9606.ENSP00000424827	DCN,PDGFRB,SLC9A3R1,ERBB3,FLT1,AGT,RELN,PDGFC,NEDD4
GO Process	GO:0051592	Response to calcium ion	10	150	0.56	0.0371	9606.ENSP00000268182,9606.ENSP00000290776,9606.ENSP00000306245,9606.ENSP00000306754,9606.ENSP00000324419,9606.ENSP00000360266,9606.ENSP00000363500,9606.ENSP00000369927,9606.ENSP00000373884,9606.ENSP00000424827	IQGAP1,CPNE2,FOS,NEUROD2,SYT9,JUN,CLIC4,AKR1C3,RYR3,NEDD4
GO Process	GO:0050890	Cognition	15	302	0.43	0.0375	9606.ENSP00000236877,9606.ENSP00000256509,9606.ENSP00000260600,9606.ENSP00000280612,9606.ENSP00000306138,9606.ENSP00000306245,9606.ENSP00000306754,9606.ENSP00000355627,9606.ENSP00000360266,9606.ENSP00000378786,9606.ENSP00000385477,9606.ENSP00000388910,9606.ENSP00000392423,9606.ENSP00000406873,9606.ENSP00000454071	SLC8A2,CHL1,ADCY3,SLC7A11,GRM5,FOS,NEUROD2,AGT,JUN,HLA-DRA,CLDN5,NFATC4,RELN,PAK6,LDLR
GO Process	GO:0010975	Regulation of neuron projection development	21	510	0.35	0.0376	9606.ENSP00000265361,9606.ENSP00000265371,9606.ENSP00000268182,9606.ENSP00000286827,9606.ENSP00000306844,9606.ENSP00000355627,9606.ENSP00000356000,9606.ENSP00000357392,9606.ENSP00000359085,9606.ENSP00000359474,9606.ENSP00000369325,9606.ENSP00000370593,9606.ENSP00000378517,9606.ENSP00000378912,9606.ENSP00000383199,9606.ENSP00000388910,9606.ENSP00000392423,9606.ENSP00000424827,9606.ENSP00000428417,…	SEMA3C,NRP1,IQGAP1,TIAM1,SEMA4C,AGT,PLXNA2,EFNA1,NTNG1,BARHL2,CDKL5,PTPRD,SPP1,COBL,NEDD4L,NFATC4,RELN,NEDD4,RIMS1,SGK223,SEMA3B
GO Process	GO:0010811	Positive regulation of cell-substrate adhesion	9	124	0.6	0.0383	9606.ENSP00000261037,9606.ENSP00000265371,9606.ENSP00000268182,9606.ENSP00000312021,9606.ENSP00000327513,9606.ENSP00000341819,9606.ENSP00000356515,9606.ENSP00000357801,9606.ENSP00000384169	COL8A1,NRP1,IQGAP1,FUT1,CSF1,VWC2,UTRN,S100A10,FBLN2
GO Process	GO:0030856	Regulation of epithelial cell differentiation	10	151	0.56	0.0383	9606.ENSP00000162749,9606.ENSP00000232424,9606.ENSP00000256015,9606.ENSP00000295113,9606.ENSP00000309570,9606.ENSP00000324277,9606.ENSP00000366306,9606.ENSP00000385477,9606.ENSP00000404100,9606.ENSP00000469647	TNFRSF1A,HES1,BTG1,FRZB,KLF7,APOLD1,SPRY2,CLDN5,PAX6,ZFP36
GO Process	GO:0043065	Positive regulation of apoptotic process	25	660	0.32	0.0383	9606.ENSP00000162749,9606.ENSP00000215631,9606.ENSP00000225831,9606.ENSP00000241261,9606.ENSP00000256015,9606.ENSP00000261799,9606.ENSP00000262613,9606.ENSP00000272233,9606.ENSP00000276431,9606.ENSP00000276480,9606.ENSP00000286186,9606.ENSP00000286827,9606.ENSP00000295108,9606.ENSP00000295113,9606.ENSP00000311816,9606.ENSP00000314132,9606.ENSP00000318822,9606.ENSP00000334145,9606.ENSP00000355627,…	TNFRSF1A,GADD45B,CCL2,TNFSF10,BTG1,PDGFRB,SLC9A3R1,RHOB,TNFRSF10B,ST18,CASP10,TIAM1,NEUROD1,FRZB,REST,BOK,BID,F3,AGT,JUN,IFIT2,FOXO1,B4GALT1,AKR1C3,NFATC4
GO Process	GO:0048762	Mesenchymal cell differentiation	10	152	0.56	0.0395	9606.ENSP00000212355,9606.ENSP00000232424,9606.ENSP00000252999,9606.ENSP00000265361,9606.ENSP00000265371,9606.ENSP00000295113,9606.ENSP00000306844,9606.ENSP00000337128,9606.ENSP00000357392,9606.ENSP00000484146	TGFBR3,HES1,LAMA5,SEMA3C,NRP1,FRZB,SEMA4C,EDN3,EFNA1,SEMA3B
GO Process	GO:0033993	Response to lipid	30	858	0.28	0.0397	9606.ENSP00000052754,9606.ENSP00000212355,9606.ENSP00000225831,9606.ENSP00000243673,9606.ENSP00000260600,9606.ENSP00000261799,9606.ENSP00000281834,9606.ENSP00000286201,9606.ENSP00000295666,9606.ENSP00000306245,9606.ENSP00000311816,9606.ENSP00000332116,9606.ENSP00000344479,9606.ENSP00000348521,9606.ENSP00000350198,9606.ENSP00000351789,9606.ENSP00000355627,9606.ENSP00000360266,9606.ENSP00000366347,…	DCN,TGFBR3,CCL2,GPR83,ADCY3,PDGFRB,TNFSF4,FZD7,IGFBP7,FOS,REST,PDE4B,NR4A2,GJB6,SSTR2,PELI1,AGT,JUN,NKX2-2,PHEX,FOXO1,AKR1C3,SPP1,SIRPA,NFATC4,MYD88,NEDD4,NR4A1,LDLR,ZFP36
GO Process	GO:0014032	Neural crest cell development	7	76	0.7	0.0402	9606.ENSP00000232424,9606.ENSP00000252999,9606.ENSP00000265361,9606.ENSP00000265371,9606.ENSP00000306844,9606.ENSP00000337128,9606.ENSP00000484146	HES1,LAMA5,SEMA3C,NRP1,SEMA4C,EDN3,SEMA3B
GO Process	GO:0009968	Negative regulation of signal transduction	40	1271	0.24	0.0403	9606.ENSP00000052754,9606.ENSP00000212355,9606.ENSP00000219197,9606.ENSP00000222725,9606.ENSP00000241261,9606.ENSP00000262613,9606.ENSP00000263798,9606.ENSP00000265371,9606.ENSP00000267101,9606.ENSP00000269593,9606.ENSP00000276431,9606.ENSP00000295108,9606.ENSP00000295113,9606.ENSP00000297161,9606.ENSP00000314132,9606.ENSP00000318822,9606.ENSP00000322532,9606.ENSP00000341819,9606.ENSP00000344479,…	DCN,TGFBR3,CBLN1,LFNG,TNFSF10,SLC9A3R1,TYRO3,NRP1,ERBB3,IGFBP4,TNFRSF10B,NEUROD1,FRZB,BMPER,BOK,BID,PELI3,VWC2,NR4A2,DLG1,APCDD1,SLC2A10,AGT,EFNA1,FAM129B,HSPA1B,HSPA1A,SPRY2,FOXO1,TMSB4X,C1QTNF3,RGS19,SIRPA,NFATC4,CD44,SIGIRR,NEDD4,MEIS3,RNF43,PLCL2
GO Process	GO:0001817	Regulation of cytokine production	27	742	0.3	0.0408	9606.ENSP00000227348,9606.ENSP00000242465,9606.ENSP00000245414,9606.ENSP00000268182,9606.ENSP00000281834,9606.ENSP00000288167,9606.ENSP00000303042,9606.ENSP00000332116,9606.ENSP00000351789,9606.ENSP00000352216,9606.ENSP00000355627,9606.ENSP00000359339,9606.ENSP00000363512,9606.ENSP00000364801,9606.ENSP00000364802,9606.ENSP00000370010,9606.ENSP00000370842,9606.ENSP00000371497,9606.ENSP00000377344,…	CRTAM,SRGN,IRF1,IQGAP1,TNFSF4,IL17RB,AFAP1L2,PDE4B,PELI1,SLC2A10,AGT,MB21D1,ALOX5,HSPA1B,HSPA1A,TMSB4X,IL33,C1QTNF3,DDX60,PANX2,IRF7,SIRPA,IL1R1,NFATC4,MYD88,SIGIRR,ZFP36
GO Process	GO:0010628	Positive regulation of gene expression	64	2337	0.18	0.0414	9606.ENSP00000052754,9606.ENSP00000162749,9606.ENSP00000227348,9606.ENSP00000232424,9606.ENSP00000244534,9606.ENSP00000245414,9606.ENSP00000261438,9606.ENSP00000263734,9606.ENSP00000267101,9606.ENSP00000276480,9606.ENSP00000281722,9606.ENSP00000281834,9606.ENSP00000282928,9606.ENSP00000286201,9606.ENSP00000288167,9606.ENSP00000295108,9606.ENSP00000296130,9606.ENSP00000303042,9606.ENSP00000306245,…	DCN,TNFRSF1A,CRTAM,HES1,HIST1H1D,IRF1,KLF3,EPAS1,ERBB3,ST18,RBM46,TNFSF4,ZIC1,FZD7,IL17RB,NEUROD1,CLEC3B,AFAP1L2,FOS,NEUROD2,KLF7,REST,CSF1,PDE4B,F3,ARID3B,NR4A2,CREB5,PELI1,SLC2A10,AGT,PRDM1,MB21D1,BARHL2,JUN,TOR2A,FAM129B,HSPA1B,HSPA1A,ZIC2,SPRY2,NKX2-2,FOXO1,IL33,C1QTNF3,DDX60,SPP1,PANX2,IRF7,ZFPM2,CLDN5,CEBPD,IL1R1,NFATC4,MYD88,PAX6,ETV1,RIMS1,NKX6-3,RPS6KA1,NR4A1,MEIS3,LDLR,ZFP36
GO Process	GO:0001954	Positive regulation of cell-matrix adhesion	6	55	0.78	0.0417	9606.ENSP00000265371,9606.ENSP00000268182,9606.ENSP00000312021,9606.ENSP00000327513,9606.ENSP00000356515,9606.ENSP00000357801	NRP1,IQGAP1,FUT1,CSF1,UTRN,S100A10
GO Process	GO:0045666	Positive regulation of neuron differentiation	17	377	0.39	0.0442	9606.ENSP00000265371,9606.ENSP00000268182,9606.ENSP00000286827,9606.ENSP00000295108,9606.ENSP00000306754,9606.ENSP00000311816,9606.ENSP00000320092,9606.ENSP00000341819,9606.ENSP00000355627,9606.ENSP00000356000,9606.ENSP00000366347,9606.ENSP00000369325,9606.ENSP00000370593,9606.ENSP00000378912,9606.ENSP00000383199,9606.ENSP00000392423,9606.ENSP00000428417	NRP1,IQGAP1,TIAM1,NEUROD1,NEUROD2,REST,SH3GL3,VWC2,AGT,PLXNA2,NKX2-2,CDKL5,PTPRD,COBL,NEDD4L,RELN,RIMS1
GO Process	GO:0140352	Export from cell	34	1028	0.26	0.0442	9606.ENSP00000210187,9606.ENSP00000219197,9606.ENSP00000236877,9606.ENSP00000242465,9606.ENSP00000260323,9606.ENSP00000263798,9606.ENSP00000268182,9606.ENSP00000271638,9606.ENSP00000295108,9606.ENSP00000296130,9606.ENSP00000324419,9606.ENSP00000334002,9606.ENSP00000337128,9606.ENSP00000340017,9606.ENSP00000349181,9606.ENSP00000354280,9606.ENSP00000355627,9606.ENSP00000362381,9606.ENSP00000362409,…	RAB26,CBLN1,SLC8A2,SRGN,UNC13C,TYRO3,IQGAP1,S100A11,NEUROD1,CLEC3B,SYT9,HAP1,EDN3,DOC2A,HVCN1,PRSS3,AGT,TOR2A,FAM129B,ALOX5,HSPA1B,HSPA1A,B4GALT1,TMSB4X,CD9,PTPRN2,CECR1,SIRPA,CADPS2,CD44,RIMS1,SYTL1,PCSK5,ABCB1
GO Process	GO:0050773	Regulation of dendrite development	10	156	0.54	0.0457	9606.ENSP00000268182,9606.ENSP00000286827,9606.ENSP00000357392,9606.ENSP00000369325,9606.ENSP00000370593,9606.ENSP00000378912,9606.ENSP00000383199,9606.ENSP00000388910,9606.ENSP00000392423,9606.ENSP00000424827	IQGAP1,TIAM1,EFNA1,CDKL5,PTPRD,COBL,NEDD4L,NFATC4,RELN,NEDD4
GO Process	GO:0071526	Semaphorin-plexin signaling pathway	5	37	0.87	0.0473	9606.ENSP00000265361,9606.ENSP00000265371,9606.ENSP00000306844,9606.ENSP00000356000,9606.ENSP00000484146	SEMA3C,NRP1,SEMA4C,PLXNA2,SEMA3B
GO Process	GO:0048729	Tissue morphogenesis	22	561	0.33	0.0483	9606.ENSP00000212355,9606.ENSP00000232424,9606.ENSP00000252999,9606.ENSP00000262613,9606.ENSP00000265361,9606.ENSP00000265371,9606.ENSP00000272233,9606.ENSP00000295113,9606.ENSP00000305244,9606.ENSP00000306844,9606.ENSP00000317027,9606.ENSP00000325146,9606.ENSP00000327513,9606.ENSP00000338785,9606.ENSP00000345731,9606.ENSP00000363500,9606.ENSP00000366306,9606.ENSP00000367292,9606.ENSP00000378912,…	TGFBR3,HES1,LAMA5,SLC9A3R1,SEMA3C,NRP1,RHOB,FRZB,IRX1,SEMA4C,GCNT4,COL12A1,CSF1,STARD13,DLG1,CLIC4,SPRY2,FLRT3,COBL,ZFPM2,NFATC4,CD44
GO Process	GO:0090288	Negative regulation of cellular response to growth factor stimulus	10	158	0.54	0.0494	9606.ENSP00000052754,9606.ENSP00000212355,9606.ENSP00000297161,9606.ENSP00000341819,9606.ENSP00000352216,9606.ENSP00000355627,9606.ENSP00000362409,9606.ENSP00000364802,9606.ENSP00000366306,9606.ENSP00000424827	DCN,TGFBR3,BMPER,VWC2,SLC2A10,AGT,FAM129B,HSPA1A,SPRY2,NEDD4
GO Process	GO:0060255	Regulation of macromolecule metabolic process	146	6407	0.1	0.0498	9606.ENSP00000052754,9606.ENSP00000162749,9606.ENSP00000210187,9606.ENSP00000215631,9606.ENSP00000225831,9606.ENSP00000227348,9606.ENSP00000232424,9606.ENSP00000236877,9606.ENSP00000237654,9606.ENSP00000241261,9606.ENSP00000242465,9606.ENSP00000244534,9606.ENSP00000245414,9606.ENSP00000256015,9606.ENSP00000257552,9606.ENSP00000258499,9606.ENSP00000260600,9606.ENSP00000261438,9606.ENSP00000261799,…	DCN,TNFRSF1A,RAB26,GADD45B,CCL2,CRTAM,HES1,SLC8A2,CCNI,TNFSF10,SRGN,HIST1H1D,IRF1,BTG1,MSI1,USP44,ADCY3,KLF3,PDGFRB,SLC9A3R1,EPAS1,NRP1,ERBB3,IQGAP1,CBFA2T3,IGFBP4,S100A11,LRRTM2,TNFRSF10B,ST18,CRIM1,RBM46,TNFSF4,FLT1,ZIC1,JAZF1,CASP10,FZD7,TIAM1,IL17RB,ZNF250,NEUROD1,CLEC3B,BMPER,GAS1,NAB2,PPP1R14A,AFAP1L2,HIST1H2AE,MAGI3,IRX1,GRM5,FOS,NEUROD2,SEMA4C,NECAB2,KLF7,FGF5,REST,BOK,SH2D3C,LDLRAD3,BID,…
GO Function	GO:0005515	Protein binding	180	7026	0.15	8.29e-05	9606.ENSP00000005226,9606.ENSP00000052754,9606.ENSP00000162749,9606.ENSP00000198536,9606.ENSP00000212355,9606.ENSP00000219197,9606.ENSP00000221957,9606.ENSP00000225831,9606.ENSP00000227348,9606.ENSP00000227471,9606.ENSP00000228438,9606.ENSP00000232424,9606.ENSP00000236877,9606.ENSP00000241261,9606.ENSP00000245552,9606.ENSP00000247933,9606.ENSP00000248564,9606.ENSP00000251166,9606.ENSP00000252999,…	USH1C,DCN,TNFRSF1A,PILRA,TGFBR3,CBLN1,PLIN3,CCL2,CRTAM,UNC93B1,CLEC2B,HES1,SLC8A2,TNFSF10,NT5C,IDUA,GNG11,CORO7,LAMA5,BTG1,CHL1,SDS,MSI1,UNC13C,ADCY3,PDGFRB,CACNG4,SLC9A3R1,KCNQ4,EPAS1,TYRO3,CDH10,SEMA3C,NRP1,ERBB3,IQGAP1,IGFBP4,S100A11,LRRTM2,TNFRSF10B,CRIM1,TNFSF4,FLT1,CASP10,FZD7,TIAM1,ZNF250,NEUROD1,FRZB,IGFBP7,CLEC3B,MASP1,CRYL1,CLDN10,NAB2,AFAP1L2,HIST1H2AE,FRMD3,GRM5,FOS,SHCBP1,NEUROD2,SEM…
GO Function	GO:0005102	Signaling receptor binding	55	1581	0.28	0.0074	9606.ENSP00000198536,9606.ENSP00000212355,9606.ENSP00000225831,9606.ENSP00000227348,9606.ENSP00000227471,9606.ENSP00000241261,9606.ENSP00000247933,9606.ENSP00000252999,9606.ENSP00000261799,9606.ENSP00000262138,9606.ENSP00000262613,9606.ENSP00000265361,9606.ENSP00000267101,9606.ENSP00000269593,9606.ENSP00000274711,9606.ENSP00000281834,9606.ENSP00000286201,9606.ENSP00000286827,9606.ENSP00000306844,…	PILRA,TGFBR3,CCL2,CRTAM,UNC93B1,TNFSF10,IDUA,LAMA5,PDGFRB,CACNG4,SLC9A3R1,SEMA3C,ERBB3,IGFBP4,LRRTM2,TNFSF4,FZD7,TIAM1,SEMA4C,NECAB2,FGF5,BOK,METRNL,BID,CSF1,NXPH3,HAP1,CXCL14,EDN3,NR4A2,AGT,LGR6,UTRN,EFNA1,TOR2A,HSPA1B,HSPA1A,FLRT3,PTPRD,IL33,CD9,SPP1,CECR1,IL1R1,NFATC4,RELN,MYD88,PDGFC,NEDD4,SYTL1,NR4A1,RNF43,GDF10,PLCL2,SEMA3B
GO Function	GO:0004714	Transmembrane receptor protein tyrosine kinase activity	8	63	0.84	0.0374	9606.ENSP00000261799,9606.ENSP00000263798,9606.ENSP00000265371,9606.ENSP00000267101,9606.ENSP00000280527,9606.ENSP00000282397,9606.ENSP00000339824,9606.ENSP00000356899	PDGFRB,TYRO3,NRP1,ERBB3,CRIM1,FLT1,FGFR3,DDR2
GO Function	GO:0019199	Transmembrane receptor protein kinase activity	9	81	0.78	0.0374	9606.ENSP00000212355,9606.ENSP00000261799,9606.ENSP00000263798,9606.ENSP00000265371,9606.ENSP00000267101,9606.ENSP00000280527,9606.ENSP00000282397,9606.ENSP00000339824,9606.ENSP00000356899	TGFBR3,PDGFRB,TYRO3,NRP1,ERBB3,CRIM1,FLT1,FGFR3,DDR2
GO Function	GO:0005488	Binding	264	12516	0.06	0.0383	9606.ENSP00000005226,9606.ENSP00000052754,9606.ENSP00000162749,9606.ENSP00000164139,9606.ENSP00000198536,9606.ENSP00000210187,9606.ENSP00000212355,9606.ENSP00000218075,9606.ENSP00000219197,9606.ENSP00000221957,9606.ENSP00000222725,9606.ENSP00000225831,9606.ENSP00000227348,9606.ENSP00000227471,9606.ENSP00000228438,9606.ENSP00000232424,9606.ENSP00000236877,9606.ENSP00000241261,9606.ENSP00000244534,…	USH1C,DCN,TNFRSF1A,PYGM,PILRA,RAB26,TGFBR3,GLRA2,CBLN1,PLIN3,LFNG,CCL2,CRTAM,UNC93B1,CLEC2B,HES1,SLC8A2,TNFSF10,HIST1H1D,IRF1,NT5C,IDUA,GNG11,CORO7,LAMA5,TRIM47,BTG1,CHL1,SDS,MSI1,USP44,GALNT5,UNC13C,SQRDL,ADCY3,KLF3,PDGFRB,FAT2,LPCAT2,CACNG4,SLC9A3R1,KCNQ4,EPAS1,TYRO3,CDH10,SEMA3C,NRP1,ERBB3,IQGAP1,CBFA2T3,TRIM65,IGFBP4,S100A11,RHOB,LRRTM2,TNFRSF10B,ST18,CRIM1,RBM46,TNFSF4,TMEM163,FLT1,ADAMTS18,…
GO Function	GO:0019838	Growth factor binding	11	136	0.65	0.0391	9606.ENSP00000212355,9606.ENSP00000261799,9606.ENSP00000265371,9606.ENSP00000267101,9606.ENSP00000269593,9606.ENSP00000280527,9606.ENSP00000282397,9606.ENSP00000295666,9606.ENSP00000334002,9606.ENSP00000339824,9606.ENSP00000386380	TGFBR3,PDGFRB,NRP1,ERBB3,IGFBP4,CRIM1,FLT1,IGFBP7,HAP1,FGFR3,IL1R1
GO Component	GO:0005886	Plasma membrane	153	5314	0.2	4.25e-07	9606.ENSP00000005226,9606.ENSP00000162749,9606.ENSP00000198536,9606.ENSP00000210187,9606.ENSP00000212355,9606.ENSP00000218075,9606.ENSP00000219197,9606.ENSP00000227348,9606.ENSP00000228438,9606.ENSP00000236877,9606.ENSP00000241261,9606.ENSP00000243673,9606.ENSP00000248564,9606.ENSP00000249363,9606.ENSP00000256509,9606.ENSP00000256951,9606.ENSP00000260323,9606.ENSP00000260600,9606.ENSP00000261799,…	USH1C,TNFRSF1A,PILRA,RAB26,TGFBR3,GLRA2,CBLN1,CRTAM,CLEC2B,SLC8A2,TNFSF10,GPR83,GNG11,LRRC4,CHL1,EMP1,UNC13C,ADCY3,PDGFRB,FAT2,LPCAT2,CACNG4,SLC9A3R1,KCNQ4,TYRO3,CDH10,SEMA3C,NRP1,ERBB3,IQGAP1,RHOB,GABRA6,LRRTM2,TNFRSF10B,CRIM1,SLC7A11,TNFSF4,FLT1,CASP10,FZD7,TIAM1,IL17RB,CPNE2,GAS1,CLDN10,GPR22,AFAP1L2,NTSR2,TM4SF1,MAGI3,GRM5,SEMA4C,NECAB2,RCE1,MRGPRF,FUT1,SH2D3C,LDLRAD3,CYBRD1,TRIP10,PLA2G16,AP…
GO Component	GO:0071944	Cell periphery	155	5432	0.19	4.25e-07	9606.ENSP00000005226,9606.ENSP00000162749,9606.ENSP00000198536,9606.ENSP00000210187,9606.ENSP00000212355,9606.ENSP00000218075,9606.ENSP00000219197,9606.ENSP00000227348,9606.ENSP00000228438,9606.ENSP00000236877,9606.ENSP00000241261,9606.ENSP00000243673,9606.ENSP00000248564,9606.ENSP00000249363,9606.ENSP00000256509,9606.ENSP00000256951,9606.ENSP00000260323,9606.ENSP00000260600,9606.ENSP00000261799,…	USH1C,TNFRSF1A,PILRA,RAB26,TGFBR3,GLRA2,CBLN1,CRTAM,CLEC2B,SLC8A2,TNFSF10,GPR83,GNG11,LRRC4,CHL1,EMP1,UNC13C,ADCY3,PDGFRB,FAT2,LPCAT2,CACNG4,SLC9A3R1,KCNQ4,TYRO3,CDH10,SEMA3C,NRP1,ERBB3,IQGAP1,RHOB,GABRA6,LRRTM2,TNFRSF10B,CRIM1,SLC7A11,TNFSF4,FLT1,CASP10,FZD7,TIAM1,IL17RB,CPNE2,GAS1,CLDN10,GPR22,AFAP1L2,NTSR2,TM4SF1,MAGI3,GRM5,SEMA4C,NECAB2,RCE1,MRGPRF,FUT1,SH2D3C,LDLRAD3,CYBRD1,TRIP10,PLA2G16,AP…
GO Component	GO:0031226	Intrinsic component of plasma membrane	67	1703	0.33	1.97e-06	9606.ENSP00000162749,9606.ENSP00000210187,9606.ENSP00000212355,9606.ENSP00000218075,9606.ENSP00000228438,9606.ENSP00000236877,9606.ENSP00000241261,9606.ENSP00000249363,9606.ENSP00000260600,9606.ENSP00000261799,9606.ENSP00000262138,9606.ENSP00000262916,9606.ENSP00000263798,9606.ENSP00000264463,9606.ENSP00000265361,9606.ENSP00000265371,9606.ENSP00000267101,9606.ENSP00000274545,9606.ENSP00000274711,…	TNFRSF1A,RAB26,TGFBR3,GLRA2,CLEC2B,SLC8A2,TNFSF10,LRRC4,ADCY3,PDGFRB,CACNG4,KCNQ4,TYRO3,CDH10,SEMA3C,NRP1,ERBB3,GABRA6,LRRTM2,TNFSF4,FLT1,IL17RB,GAS1,GPR22,NTSR2,TM4SF1,GRM5,SEMA4C,RCE1,FUT1,VIPR1,GRID1,KCND2,F3,FGFR3,VWC2,APCDD1,HVCN1,SSTR2,SLC2A10,LRRTM3,PLXNA2,LGR6,DDR2,EFNA1,NTNG1,FLRT3,GABRD,PHEX,PTPRD,CD9,KCNA1,PTPRN2,HLA-DRA,SIRPA,IL1R1,TMEM150A,CD44,LPAR4,PCDHA2,SLC24A4,LDLR,RNF43,KCNJ6,S…
GO Component	GO:0030054	Cell junction	76	2075	0.3	2.21e-06	9606.ENSP00000005226,9606.ENSP00000210187,9606.ENSP00000218075,9606.ENSP00000219197,9606.ENSP00000236877,9606.ENSP00000242465,9606.ENSP00000249363,9606.ENSP00000252999,9606.ENSP00000260323,9606.ENSP00000261799,9606.ENSP00000261800,9606.ENSP00000262138,9606.ENSP00000264463,9606.ENSP00000265371,9606.ENSP00000268182,9606.ENSP00000271638,9606.ENSP00000272233,9606.ENSP00000274545,9606.ENSP00000274711,…	USH1C,RAB26,GLRA2,CBLN1,SLC8A2,SRGN,LRRC4,LAMA5,UNC13C,PDGFRB,FAT2,CACNG4,CDH10,NRP1,IQGAP1,S100A11,RHOB,GABRA6,LRRTM2,TMEM163,FLT1,TIAM1,CLDN10,MAGI3,GRM5,SEMA4C,SH3GL3,SYT9,SEPT1,GRID1,PDE4B,KCND2,HAP1,DOC2A,VWC2,DLG1,GJB6,TPGS1,LRRTM3,UTRN,DDR2,NTNG1,FAM129B,CLIC4,PARD3,HSPA1B,HSPA1A,FLRT3,GABRD,B4GALT1,CDKL5,CCDC85C,PTPRD,CD9,KCNA1,PTPRN2,GAP43,SV2B,LIMA1,PANX2,BCAS1,PGM5,CLDN5,CADPS2,CD44,PA…
GO Component	GO:0045211	Postsynaptic membrane	22	281	0.63	1.15e-05	9606.ENSP00000218075,9606.ENSP00000219197,9606.ENSP00000249363,9606.ENSP00000262138,9606.ENSP00000264463,9606.ENSP00000265371,9606.ENSP00000274545,9606.ENSP00000274711,9606.ENSP00000286827,9606.ENSP00000306138,9606.ENSP00000306844,9606.ENSP00000330148,9606.ENSP00000333496,9606.ENSP00000345731,9606.ENSP00000355187,9606.ENSP00000356515,9606.ENSP00000367292,9606.ENSP00000367848,9606.ENSP00000371985,…	GLRA2,CBLN1,LRRC4,CACNG4,CDH10,NRP1,GABRA6,LRRTM2,TIAM1,GRM5,SEMA4C,GRID1,KCND2,DLG1,LRRTM3,UTRN,FLRT3,GABRD,KCNA1,CADPS2,SHISA8,FXYD6
GO Component	GO:0005887	Integral component of plasma membrane	62	1623	0.32	1.21e-05	9606.ENSP00000162749,9606.ENSP00000212355,9606.ENSP00000218075,9606.ENSP00000228438,9606.ENSP00000236877,9606.ENSP00000241261,9606.ENSP00000249363,9606.ENSP00000260600,9606.ENSP00000261799,9606.ENSP00000262138,9606.ENSP00000262916,9606.ENSP00000263798,9606.ENSP00000264463,9606.ENSP00000265361,9606.ENSP00000265371,9606.ENSP00000267101,9606.ENSP00000274545,9606.ENSP00000274711,9606.ENSP00000281834,…	TNFRSF1A,TGFBR3,GLRA2,CLEC2B,SLC8A2,TNFSF10,LRRC4,ADCY3,PDGFRB,CACNG4,KCNQ4,TYRO3,CDH10,SEMA3C,NRP1,ERBB3,GABRA6,LRRTM2,TNFSF4,FLT1,IL17RB,GPR22,NTSR2,TM4SF1,GRM5,SEMA4C,RCE1,FUT1,VIPR1,GRID1,KCND2,FGFR3,VWC2,APCDD1,HVCN1,SSTR2,SLC2A10,LRRTM3,PLXNA2,LGR6,DDR2,FLRT3,GABRD,PHEX,PTPRD,CD9,KCNA1,PTPRN2,HLA-DRA,SIRPA,IL1R1,TMEM150A,CD44,LPAR4,PCDHA2,SLC24A4,LDLR,RNF43,KCNJ6,SHISA8,FXYD6,SEMA3B
GO Component	GO:0098590	Plasma membrane region	51	1219	0.36	1.36e-05	9606.ENSP00000218075,9606.ENSP00000219197,9606.ENSP00000236877,9606.ENSP00000249363,9606.ENSP00000260323,9606.ENSP00000261799,9606.ENSP00000262138,9606.ENSP00000262613,9606.ENSP00000262916,9606.ENSP00000264463,9606.ENSP00000265371,9606.ENSP00000267101,9606.ENSP00000272233,9606.ENSP00000274545,9606.ENSP00000274711,9606.ENSP00000280612,9606.ENSP00000286827,9606.ENSP00000306138,9606.ENSP00000306844,…	GLRA2,CBLN1,SLC8A2,LRRC4,UNC13C,PDGFRB,CACNG4,SLC9A3R1,KCNQ4,CDH10,NRP1,ERBB3,RHOB,GABRA6,LRRTM2,SLC7A11,TIAM1,GRM5,SEMA4C,SH2D3C,CYBRD1,GRID1,KCND2,DLG1,GJB6,LRRTM3,UTRN,DDR2,NTNG1,PARD3,SPRY2,FLRT3,GABRD,B4GALT1,CDKL5,CYS1,CD9,KCNA1,GAP43,LIMA1,CLDN5,NECAP2,CADPS2,CD44,NEDD4,RIMS1,SYTL1,LDLR,ABCB1,SHISA8,FXYD6
GO Component	GO:0097060	Synaptic membrane	25	387	0.55	2.79e-05	9606.ENSP00000218075,9606.ENSP00000219197,9606.ENSP00000249363,9606.ENSP00000260323,9606.ENSP00000262138,9606.ENSP00000264463,9606.ENSP00000265371,9606.ENSP00000274545,9606.ENSP00000274711,9606.ENSP00000286827,9606.ENSP00000306138,9606.ENSP00000306844,9606.ENSP00000330148,9606.ENSP00000333496,9606.ENSP00000345731,9606.ENSP00000355187,9606.ENSP00000356515,9606.ENSP00000359085,9606.ENSP00000367292,…	GLRA2,CBLN1,LRRC4,UNC13C,CACNG4,CDH10,NRP1,GABRA6,LRRTM2,TIAM1,GRM5,SEMA4C,GRID1,KCND2,DLG1,LRRTM3,UTRN,NTNG1,FLRT3,GABRD,KCNA1,CADPS2,RIMS1,SHISA8,FXYD6
GO Component	GO:0031982	Vesicle	111	3879	0.19	8.63e-05	9606.ENSP00000164139,9606.ENSP00000198536,9606.ENSP00000210187,9606.ENSP00000212355,9606.ENSP00000221957,9606.ENSP00000222725,9606.ENSP00000227471,9606.ENSP00000241261,9606.ENSP00000242465,9606.ENSP00000245552,9606.ENSP00000247933,9606.ENSP00000251166,9606.ENSP00000252999,9606.ENSP00000256509,9606.ENSP00000260323,9606.ENSP00000261799,9606.ENSP00000261800,9606.ENSP00000262138,9606.ENSP00000262613,…	PYGM,PILRA,RAB26,TGFBR3,PLIN3,LFNG,UNC93B1,TNFSF10,SRGN,NT5C,IDUA,CORO7,LAMA5,CHL1,UNC13C,PDGFRB,FAT2,CACNG4,SLC9A3R1,SEMA3C,NRP1,IQGAP1,S100A11,RHOB,TMEM163,FLT1,ADAMTS1,FZD7,CPNE2,PTCHD2,IGFBP7,CLEC3B,CRYL1,HIST1H2AE,SEMA4C,BOK,MAP6D1,METRNL,CYBRD1,SH3GL3,TRIP10,OLFML3,SYT9,SEPT1,COL12A1,GRID1,PDE4B,HAP1,FGFR3,DOC2A,PRELP,GALNT15,DLG1,BEND7,HVCN1,CACNA2D1,CREB5,PRSS3,AGT,LGR6,UTRN,S100A6,S100A1…
GO Component	GO:0098978	Glutamatergic synapse	23	361	0.54	9.01e-05	9606.ENSP00000219197,9606.ENSP00000242465,9606.ENSP00000249363,9606.ENSP00000262138,9606.ENSP00000264463,9606.ENSP00000265371,9606.ENSP00000274711,9606.ENSP00000286827,9606.ENSP00000320092,9606.ENSP00000330148,9606.ENSP00000333496,9606.ENSP00000345731,9606.ENSP00000355187,9606.ENSP00000359085,9606.ENSP00000367292,9606.ENSP00000367848,9606.ENSP00000369325,9606.ENSP00000370593,9606.ENSP00000371985,…	CBLN1,SRGN,LRRC4,CACNG4,CDH10,NRP1,LRRTM2,TIAM1,SH3GL3,GRID1,KCND2,DLG1,LRRTM3,NTNG1,FLRT3,GABRD,CDKL5,PTPRD,KCNA1,CADPS2,NEDD4,SLITRK4,FXYD6
GO Component	GO:0098794	Postsynapse	32	643	0.43	0.0001	9606.ENSP00000218075,9606.ENSP00000219197,9606.ENSP00000236877,9606.ENSP00000242465,9606.ENSP00000249363,9606.ENSP00000262138,9606.ENSP00000264463,9606.ENSP00000265371,9606.ENSP00000274545,9606.ENSP00000274711,9606.ENSP00000286827,9606.ENSP00000306138,9606.ENSP00000306844,9606.ENSP00000320092,9606.ENSP00000330148,9606.ENSP00000332116,9606.ENSP00000333496,9606.ENSP00000334002,9606.ENSP00000345731,…	GLRA2,CBLN1,SLC8A2,SRGN,LRRC4,CACNG4,CDH10,NRP1,GABRA6,LRRTM2,TIAM1,GRM5,SEMA4C,SH3GL3,GRID1,PDE4B,KCND2,HAP1,DLG1,LRRTM3,UTRN,FLRT3,GABRD,CDKL5,KCNA1,GAP43,BCAS1,CADPS2,NEDD4,APBA2,SHISA8,FXYD6
GO Component	GO:0005576	Extracellular region	116	4166	0.18	0.00012	9606.ENSP00000052754,9606.ENSP00000162749,9606.ENSP00000164139,9606.ENSP00000198536,9606.ENSP00000212355,9606.ENSP00000219197,9606.ENSP00000222725,9606.ENSP00000225831,9606.ENSP00000241261,9606.ENSP00000242465,9606.ENSP00000245552,9606.ENSP00000247933,9606.ENSP00000252999,9606.ENSP00000256509,9606.ENSP00000261037,9606.ENSP00000261800,9606.ENSP00000262613,9606.ENSP00000265361,9606.ENSP00000265371,…	DCN,TNFRSF1A,PYGM,PILRA,TGFBR3,CBLN1,LFNG,CCL2,TNFSF10,SRGN,NT5C,IDUA,LAMA5,CHL1,COL8A1,FAT2,SLC9A3R1,SEMA3C,NRP1,ERBB3,IQGAP1,IGFBP4,S100A11,RHOB,LRRTM2,CRIM1,TNFSF4,FLT1,ADAMTS18,ADAMTS1,IL17RB,CPNE2,FRZB,IGFBP7,CLEC3B,MASP1,BMPER,CRYL1,HIST1H2AE,SEMA4C,FGF5,METRNL,CYBRD1,TRIP10,ARSJ,OLFML3,APOLD1,COL12A1,COL10A1,CSF1,NXPH3,GRID1,F3,CXCL14,EDN3,FGFR3,VWC2,PRELP,DLG1,BEND7,CACNA2D1,CREB5,PRSS3,L…
GO Component	GO:0005615	Extracellular space	95	3195	0.21	0.00012	9606.ENSP00000052754,9606.ENSP00000162749,9606.ENSP00000164139,9606.ENSP00000198536,9606.ENSP00000212355,9606.ENSP00000225831,9606.ENSP00000241261,9606.ENSP00000242465,9606.ENSP00000245552,9606.ENSP00000247933,9606.ENSP00000252999,9606.ENSP00000256509,9606.ENSP00000261037,9606.ENSP00000261800,9606.ENSP00000262613,9606.ENSP00000265361,9606.ENSP00000265371,9606.ENSP00000267101,9606.ENSP00000268182,…	DCN,TNFRSF1A,PYGM,PILRA,TGFBR3,CCL2,TNFSF10,SRGN,NT5C,IDUA,LAMA5,CHL1,COL8A1,FAT2,SLC9A3R1,SEMA3C,NRP1,ERBB3,IQGAP1,IGFBP4,S100A11,RHOB,LRRTM2,TNFSF4,FLT1,CPNE2,FRZB,IGFBP7,CLEC3B,MASP1,BMPER,CRYL1,HIST1H2AE,SEMA4C,FGF5,METRNL,CYBRD1,TRIP10,COL12A1,COL10A1,CSF1,GRID1,F3,CXCL14,EDN3,VWC2,PRELP,DLG1,BEND7,CACNA2D1,CREB5,PRSS3,LRRTM3,AGT,UTRN,S100A6,S100A10,COL9A2,FAM129B,CLIC4,ALOX5,HSPA1B,HSPA1A,G…
GO Component	GO:0031012	Extracellular matrix	28	527	0.46	0.00012	9606.ENSP00000052754,9606.ENSP00000212355,9606.ENSP00000219197,9606.ENSP00000252999,9606.ENSP00000261037,9606.ENSP00000284984,9606.ENSP00000295666,9606.ENSP00000296130,9606.ENSP00000325146,9606.ENSP00000327368,9606.ENSP00000334145,9606.ENSP00000341819,9606.ENSP00000343924,9606.ENSP00000345731,9606.ENSP00000355187,9606.ENSP00000355627,9606.ENSP00000357709,9606.ENSP00000357801,9606.ENSP00000361834,…	DCN,TGFBR3,CBLN1,LAMA5,COL8A1,ADAMTS1,IGFBP7,CLEC3B,COL12A1,COL10A1,F3,VWC2,PRELP,DLG1,LRRTM3,AGT,S100A6,S100A10,COL9A2,FLRT3,NAV2,LRRC3B,FBLN2,RELN,ZP2,GDF10,COL19A1,SEMA3B
GO Component	GO:0045202	Synapse	50	1351	0.31	0.00027	9606.ENSP00000005226,9606.ENSP00000210187,9606.ENSP00000218075,9606.ENSP00000219197,9606.ENSP00000236877,9606.ENSP00000242465,9606.ENSP00000249363,9606.ENSP00000252999,9606.ENSP00000260323,9606.ENSP00000262138,9606.ENSP00000264463,9606.ENSP00000265371,9606.ENSP00000274545,9606.ENSP00000274711,9606.ENSP00000281924,9606.ENSP00000286827,9606.ENSP00000306138,9606.ENSP00000306844,9606.ENSP00000320092,…	USH1C,RAB26,GLRA2,CBLN1,SLC8A2,SRGN,LRRC4,LAMA5,UNC13C,CACNG4,CDH10,NRP1,GABRA6,LRRTM2,TMEM163,TIAM1,GRM5,SEMA4C,SH3GL3,SYT9,SEPT1,GRID1,PDE4B,KCND2,HAP1,DOC2A,VWC2,DLG1,TPGS1,LRRTM3,UTRN,NTNG1,FLRT3,GABRD,CDKL5,PTPRD,KCNA1,PTPRN2,GAP43,SV2B,BCAS1,CADPS2,SYNPR,NEDD4,RIMS1,APBA2,SLITRK4,NRN1,SHISA8,FXYD6
GO Component	GO:0062023	Collagen-containing extracellular matrix	23	396	0.5	0.00027	9606.ENSP00000052754,9606.ENSP00000219197,9606.ENSP00000252999,9606.ENSP00000261037,9606.ENSP00000284984,9606.ENSP00000295666,9606.ENSP00000296130,9606.ENSP00000325146,9606.ENSP00000327368,9606.ENSP00000334145,9606.ENSP00000341819,9606.ENSP00000343924,9606.ENSP00000345731,9606.ENSP00000355627,9606.ENSP00000357709,9606.ENSP00000357801,9606.ENSP00000361834,9606.ENSP00000379396,9606.ENSP00000384169,…	DCN,CBLN1,LAMA5,COL8A1,ADAMTS1,IGFBP7,CLEC3B,COL12A1,COL10A1,F3,VWC2,PRELP,DLG1,AGT,S100A6,S100A10,COL9A2,NAV2,FBLN2,ZP2,GDF10,COL19A1,SEMA3B
GO Component	GO:0012505	Endomembrane system	121	4542	0.16	0.00044	9606.ENSP00000052754,9606.ENSP00000162749,9606.ENSP00000210187,9606.ENSP00000221957,9606.ENSP00000222725,9606.ENSP00000227471,9606.ENSP00000237654,9606.ENSP00000242465,9606.ENSP00000251166,9606.ENSP00000259056,9606.ENSP00000260323,9606.ENSP00000260600,9606.ENSP00000261037,9606.ENSP00000261799,9606.ENSP00000261800,9606.ENSP00000262134,9606.ENSP00000262613,9606.ENSP00000263798,9606.ENSP00000265371,…	DCN,TNFRSF1A,RAB26,PLIN3,LFNG,UNC93B1,CCNI,SRGN,CORO7,GALNT5,UNC13C,ADCY3,COL8A1,PDGFRB,FAT2,LPCAT2,SLC9A3R1,TYRO3,NRP1,IQGAP1,CBFA2T3,IGFBP4,S100A11,RHOB,FADS3,SLC7A11,TMEM163,FLT1,FZD7,PTCHD2,IGFBP7,CLEC3B,FOS,SEMA4C,RCE1,MRGPRF,FUT1,BOK,MAP6D1,GCNT4,SH3GL3,TRIP10,ARSJ,PLA2G16,SYT9,SEPT1,COL12A1,COL10A1,CSF1,PDE4B,HAP1,FMNL3,CXCL14,FGFR3,DOC2A,PRELP,GALNT15,DLG1,HVCN1,CACNA2D1,SLC2A10,PRSS3,COL…
GO Component	GO:0099055	Integral component of postsynaptic membrane	12	119	0.74	0.00044	9606.ENSP00000249363,9606.ENSP00000262138,9606.ENSP00000264463,9606.ENSP00000265371,9606.ENSP00000274711,9606.ENSP00000330148,9606.ENSP00000333496,9606.ENSP00000355187,9606.ENSP00000367292,9606.ENSP00000367848,9606.ENSP00000371985,9606.ENSP00000482442	LRRC4,CACNG4,CDH10,NRP1,LRRTM2,GRID1,KCND2,LRRTM3,FLRT3,GABRD,KCNA1,FXYD6
GO Component	GO:0099240	Intrinsic component of synaptic membrane	13	169	0.62	0.0023	9606.ENSP00000249363,9606.ENSP00000262138,9606.ENSP00000264463,9606.ENSP00000265371,9606.ENSP00000274711,9606.ENSP00000330148,9606.ENSP00000333496,9606.ENSP00000355187,9606.ENSP00000359085,9606.ENSP00000367292,9606.ENSP00000367848,9606.ENSP00000371985,9606.ENSP00000482442	LRRC4,CACNG4,CDH10,NRP1,LRRTM2,GRID1,KCND2,LRRTM3,NTNG1,FLRT3,GABRD,KCNA1,FXYD6
GO Component	GO:0099634	Postsynaptic specialization membrane	11	126	0.68	0.0031	9606.ENSP00000249363,9606.ENSP00000262138,9606.ENSP00000264463,9606.ENSP00000274711,9606.ENSP00000286827,9606.ENSP00000306138,9606.ENSP00000306844,9606.ENSP00000330148,9606.ENSP00000333496,9606.ENSP00000345731,9606.ENSP00000355187	LRRC4,CACNG4,CDH10,LRRTM2,TIAM1,GRM5,SEMA4C,GRID1,KCND2,DLG1,LRRTM3
GO Component	GO:0099572	Postsynaptic specialization	19	369	0.45	0.0062	9606.ENSP00000236877,9606.ENSP00000242465,9606.ENSP00000249363,9606.ENSP00000262138,9606.ENSP00000264463,9606.ENSP00000274711,9606.ENSP00000286827,9606.ENSP00000306138,9606.ENSP00000306844,9606.ENSP00000320092,9606.ENSP00000330148,9606.ENSP00000332116,9606.ENSP00000333496,9606.ENSP00000345731,9606.ENSP00000355187,9606.ENSP00000369325,9606.ENSP00000377372,9606.ENSP00000379290,9606.ENSP00000481203	SLC8A2,SRGN,LRRC4,CACNG4,CDH10,LRRTM2,TIAM1,GRM5,SEMA4C,SH3GL3,GRID1,PDE4B,KCND2,DLG1,LRRTM3,CDKL5,GAP43,BCAS1,SHISA8
GO Component	GO:0070382	Exocytic vesicle	14	223	0.54	0.0074	9606.ENSP00000210187,9606.ENSP00000260323,9606.ENSP00000281924,9606.ENSP00000306844,9606.ENSP00000324419,9606.ENSP00000324511,9606.ENSP00000332116,9606.ENSP00000334002,9606.ENSP00000340017,9606.ENSP00000374069,9606.ENSP00000377779,9606.ENSP00000418994,9606.ENSP00000440704,9606.ENSP00000453293	RAB26,UNC13C,TMEM163,SEMA4C,SYT9,SEPT1,PDE4B,HAP1,DOC2A,PTPRN2,SV2B,SYNPR,SYTL1,APBA2
GO Component	GO:0031224	Intrinsic component of membrane	130	5345	0.12	0.0098	9606.ENSP00000162749,9606.ENSP00000198536,9606.ENSP00000210187,9606.ENSP00000212355,9606.ENSP00000218075,9606.ENSP00000222725,9606.ENSP00000227348,9606.ENSP00000227471,9606.ENSP00000228438,9606.ENSP00000236877,9606.ENSP00000241261,9606.ENSP00000243673,9606.ENSP00000249363,9606.ENSP00000251166,9606.ENSP00000256509,9606.ENSP00000256951,9606.ENSP00000258534,9606.ENSP00000259056,9606.ENSP00000260600,…	TNFRSF1A,PILRA,RAB26,TGFBR3,GLRA2,LFNG,CRTAM,UNC93B1,CLEC2B,SLC8A2,TNFSF10,GPR83,LRRC4,CORO7,CHL1,EMP1,DRAM1,GALNT5,ADCY3,PDGFRB,FAT2,LPCAT2,CACNG4,KCNQ4,TYRO3,CDH10,SEMA3C,NRP1,ERBB3,GABRA6,LRRTM2,TNFRSF10B,FADS3,CRIM1,SLC7A11,TNFSF4,TMEM163,FLT1,FZD7,IL17RB,PTCHD2,TM4SF18,GAS1,CLDN10,GPR22,FRMD3,NTSR2,TM4SF1,GRM5,SEMA4C,RCE1,MRGPRF,FUT1,BOK,GCNT4,LDLRAD3,BID,CYBRD1,PLA2G16,PAQR4,APOLD1,SYT9,VIP…
GO Component	GO:0008021	Synaptic vesicle	13	203	0.54	0.01	9606.ENSP00000210187,9606.ENSP00000260323,9606.ENSP00000281924,9606.ENSP00000306844,9606.ENSP00000324419,9606.ENSP00000324511,9606.ENSP00000332116,9606.ENSP00000334002,9606.ENSP00000340017,9606.ENSP00000374069,9606.ENSP00000377779,9606.ENSP00000418994,9606.ENSP00000453293	RAB26,UNC13C,TMEM163,SEMA4C,SYT9,SEPT1,PDE4B,HAP1,DOC2A,PTPRN2,SV2B,SYNPR,APBA2
GO Component	GO:0098839	Postsynaptic density membrane	9	100	0.69	0.01	9606.ENSP00000249363,9606.ENSP00000262138,9606.ENSP00000274711,9606.ENSP00000286827,9606.ENSP00000306138,9606.ENSP00000306844,9606.ENSP00000330148,9606.ENSP00000345731,9606.ENSP00000355187	LRRC4,CACNG4,LRRTM2,TIAM1,GRM5,SEMA4C,GRID1,DLG1,LRRTM3
GO Component	GO:0043230	Extracellular organelle	62	2126	0.2	0.0115	9606.ENSP00000164139,9606.ENSP00000198536,9606.ENSP00000212355,9606.ENSP00000222725,9606.ENSP00000241261,9606.ENSP00000245552,9606.ENSP00000247933,9606.ENSP00000252999,9606.ENSP00000256509,9606.ENSP00000261800,9606.ENSP00000262613,9606.ENSP00000265361,9606.ENSP00000268182,9606.ENSP00000271638,9606.ENSP00000272233,9606.ENSP00000290776,9606.ENSP00000295666,9606.ENSP00000296130,9606.ENSP00000298248,…	PYGM,PILRA,TGFBR3,LFNG,TNFSF10,NT5C,IDUA,LAMA5,CHL1,FAT2,SLC9A3R1,SEMA3C,IQGAP1,S100A11,RHOB,CPNE2,IGFBP7,CLEC3B,CRYL1,HIST1H2AE,METRNL,CYBRD1,TRIP10,OLFML3,COL12A1,GRID1,PRELP,DLG1,BEND7,CACNA2D1,CREB5,AGT,UTRN,S100A6,S100A10,GBP4,FAM129B,CLIC4,HSPA1B,HSPA1A,GLIPR2,B4GALT1,AKR1C3,PTPRD,C1QTNF3,CD9,SPP1,HLA-DRA,BCAS1,SIRPA,PCBP3,NEDD4L,FBLN2,CPVL,CD44,RAB34,PDGFC,NEDD4,SYTL1,AGAP2,TMEM98,ABCB1
GO Component	GO:0016021	Integral component of membrane	126	5181	0.12	0.0116	9606.ENSP00000162749,9606.ENSP00000198536,9606.ENSP00000212355,9606.ENSP00000218075,9606.ENSP00000222725,9606.ENSP00000227348,9606.ENSP00000227471,9606.ENSP00000228438,9606.ENSP00000236877,9606.ENSP00000241261,9606.ENSP00000243673,9606.ENSP00000249363,9606.ENSP00000251166,9606.ENSP00000256509,9606.ENSP00000256951,9606.ENSP00000258534,9606.ENSP00000259056,9606.ENSP00000260600,9606.ENSP00000261799,…	TNFRSF1A,PILRA,TGFBR3,GLRA2,LFNG,CRTAM,UNC93B1,CLEC2B,SLC8A2,TNFSF10,GPR83,LRRC4,CORO7,CHL1,EMP1,DRAM1,GALNT5,ADCY3,PDGFRB,FAT2,LPCAT2,CACNG4,KCNQ4,TYRO3,CDH10,SEMA3C,NRP1,ERBB3,GABRA6,LRRTM2,TNFRSF10B,FADS3,CRIM1,SLC7A11,TNFSF4,TMEM163,FLT1,FZD7,IL17RB,PTCHD2,TM4SF18,GAS1,CLDN10,GPR22,FRMD3,NTSR2,TM4SF1,GRM5,SEMA4C,RCE1,MRGPRF,FUT1,BOK,GCNT4,LDLRAD3,BID,CYBRD1,PLA2G16,PAQR4,APOLD1,SYT9,VIPR1,CSF…
GO Component	GO:0030672	Synaptic vesicle membrane	9	105	0.67	0.0124	9606.ENSP00000210187,9606.ENSP00000260323,9606.ENSP00000281924,9606.ENSP00000306844,9606.ENSP00000324419,9606.ENSP00000340017,9606.ENSP00000374069,9606.ENSP00000377779,9606.ENSP00000418994	RAB26,UNC13C,TMEM163,SEMA4C,SYT9,DOC2A,PTPRN2,SV2B,SYNPR
GO Component	GO:0031253	Cell projection membrane	17	338	0.44	0.0136	9606.ENSP00000262613,9606.ENSP00000274545,9606.ENSP00000280612,9606.ENSP00000286827,9606.ENSP00000317817,9606.ENSP00000319141,9606.ENSP00000345731,9606.ENSP00000356515,9606.ENSP00000366306,9606.ENSP00000369055,9606.ENSP00000369325,9606.ENSP00000371234,9606.ENSP00000377372,9606.ENSP00000378400,9606.ENSP00000398632,9606.ENSP00000440704,9606.ENSP00000481203	SLC9A3R1,GABRA6,SLC7A11,TIAM1,SH2D3C,CYBRD1,DLG1,UTRN,SPRY2,B4GALT1,CDKL5,CYS1,GAP43,LIMA1,CD44,SYTL1,SHISA8
GO Component	GO:0030133	Transport vesicle	19	407	0.41	0.0143	9606.ENSP00000210187,9606.ENSP00000221957,9606.ENSP00000260323,9606.ENSP00000281924,9606.ENSP00000306844,9606.ENSP00000324419,9606.ENSP00000324511,9606.ENSP00000332116,9606.ENSP00000334002,9606.ENSP00000339824,9606.ENSP00000340017,9606.ENSP00000344260,9606.ENSP00000370842,9606.ENSP00000374069,9606.ENSP00000377779,9606.ENSP00000378786,9606.ENSP00000418994,9606.ENSP00000440704,9606.ENSP00000453293	RAB26,PLIN3,UNC13C,TMEM163,SEMA4C,SYT9,SEPT1,PDE4B,HAP1,FGFR3,DOC2A,GALNT15,IL33,PTPRN2,SV2B,HLA-DRA,SYNPR,SYTL1,APBA2
GO Component	GO:0098984	Neuron to neuron synapse	18	374	0.42	0.0143	9606.ENSP00000236877,9606.ENSP00000249363,9606.ENSP00000262138,9606.ENSP00000274711,9606.ENSP00000286827,9606.ENSP00000306138,9606.ENSP00000306844,9606.ENSP00000320092,9606.ENSP00000324419,9606.ENSP00000330148,9606.ENSP00000332116,9606.ENSP00000333496,9606.ENSP00000345731,9606.ENSP00000355187,9606.ENSP00000369325,9606.ENSP00000377372,9606.ENSP00000379290,9606.ENSP00000481203	SLC8A2,LRRC4,CACNG4,LRRTM2,TIAM1,GRM5,SEMA4C,SH3GL3,SYT9,GRID1,PDE4B,KCND2,DLG1,LRRTM3,CDKL5,GAP43,BCAS1,SHISA8
GO Component	GO:0014069	Postsynaptic density	17	344	0.43	0.0149	9606.ENSP00000236877,9606.ENSP00000249363,9606.ENSP00000262138,9606.ENSP00000274711,9606.ENSP00000286827,9606.ENSP00000306138,9606.ENSP00000306844,9606.ENSP00000320092,9606.ENSP00000330148,9606.ENSP00000332116,9606.ENSP00000333496,9606.ENSP00000345731,9606.ENSP00000355187,9606.ENSP00000369325,9606.ENSP00000377372,9606.ENSP00000379290,9606.ENSP00000481203	SLC8A2,LRRC4,CACNG4,LRRTM2,TIAM1,GRM5,SEMA4C,SH3GL3,GRID1,PDE4B,KCND2,DLG1,LRRTM3,CDKL5,GAP43,BCAS1,SHISA8
GO Component	GO:1903561	Extracellular vesicle	61	2121	0.2	0.0149	9606.ENSP00000164139,9606.ENSP00000198536,9606.ENSP00000212355,9606.ENSP00000222725,9606.ENSP00000241261,9606.ENSP00000245552,9606.ENSP00000247933,9606.ENSP00000252999,9606.ENSP00000256509,9606.ENSP00000261800,9606.ENSP00000262613,9606.ENSP00000265361,9606.ENSP00000268182,9606.ENSP00000271638,9606.ENSP00000272233,9606.ENSP00000290776,9606.ENSP00000295666,9606.ENSP00000296130,9606.ENSP00000298248,…	PYGM,PILRA,TGFBR3,LFNG,TNFSF10,NT5C,IDUA,LAMA5,CHL1,FAT2,SLC9A3R1,SEMA3C,IQGAP1,S100A11,RHOB,CPNE2,IGFBP7,CLEC3B,CRYL1,HIST1H2AE,METRNL,CYBRD1,TRIP10,OLFML3,COL12A1,GRID1,PRELP,DLG1,BEND7,CACNA2D1,CREB5,AGT,UTRN,S100A6,S100A10,FAM129B,CLIC4,HSPA1B,HSPA1A,GLIPR2,B4GALT1,AKR1C3,PTPRD,C1QTNF3,CD9,SPP1,HLA-DRA,BCAS1,SIRPA,PCBP3,NEDD4L,FBLN2,CPVL,CD44,RAB34,PDGFC,NEDD4,SYTL1,AGAP2,TMEM98,ABCB1
GO Component	GO:0043235	Receptor complex	18	381	0.41	0.0161	9606.ENSP00000162749,9606.ENSP00000212355,9606.ENSP00000261799,9606.ENSP00000262138,9606.ENSP00000263798,9606.ENSP00000265371,9606.ENSP00000267101,9606.ENSP00000274545,9606.ENSP00000282397,9606.ENSP00000327246,9606.ENSP00000339824,9606.ENSP00000341819,9606.ENSP00000356000,9606.ENSP00000356899,9606.ENSP00000374069,9606.ENSP00000398632,9606.ENSP00000454071,9606.ENSP00000481203	TNFRSF1A,TGFBR3,PDGFRB,CACNG4,TYRO3,NRP1,ERBB3,GABRA6,FLT1,VIPR1,FGFR3,VWC2,PLXNA2,DDR2,PTPRN2,CD44,LDLR,SHISA8
GO Component	GO:0070161	Anchoring junction	30	820	0.3	0.0161	9606.ENSP00000261799,9606.ENSP00000261800,9606.ENSP00000264463,9606.ENSP00000265371,9606.ENSP00000268182,9606.ENSP00000271638,9606.ENSP00000272233,9606.ENSP00000282397,9606.ENSP00000286827,9606.ENSP00000299339,9606.ENSP00000304604,9606.ENSP00000345731,9606.ENSP00000348521,9606.ENSP00000356899,9606.ENSP00000362409,9606.ENSP00000363500,9606.ENSP00000363921,9606.ENSP00000364801,9606.ENSP00000364802,…	PDGFRB,FAT2,CDH10,NRP1,IQGAP1,S100A11,RHOB,FLT1,TIAM1,CLDN10,MAGI3,DLG1,GJB6,DDR2,FAM129B,CLIC4,PARD3,HSPA1B,HSPA1A,FLRT3,B4GALT1,CCDC85C,CD9,LIMA1,PANX2,PGM5,CLDN5,CD44,COL19A1,SGK223
GO Component	GO:0098793	Presynapse	22	526	0.36	0.0173	9606.ENSP00000210187,9606.ENSP00000236877,9606.ENSP00000260323,9606.ENSP00000264463,9606.ENSP00000281924,9606.ENSP00000306844,9606.ENSP00000320092,9606.ENSP00000324419,9606.ENSP00000324511,9606.ENSP00000332116,9606.ENSP00000334002,9606.ENSP00000340017,9606.ENSP00000359085,9606.ENSP00000367292,9606.ENSP00000371985,9606.ENSP00000374069,9606.ENSP00000377779,9606.ENSP00000398481,9606.ENSP00000418994,…	RAB26,SLC8A2,UNC13C,CDH10,TMEM163,SEMA4C,SH3GL3,SYT9,SEPT1,PDE4B,HAP1,DOC2A,NTNG1,FLRT3,KCNA1,PTPRN2,SV2B,CADPS2,SYNPR,RIMS1,APBA2,FXYD6
GO Component	GO:0031410	Cytoplasmic vesicle	66	2386	0.18	0.02	9606.ENSP00000210187,9606.ENSP00000221957,9606.ENSP00000227471,9606.ENSP00000242465,9606.ENSP00000247933,9606.ENSP00000251166,9606.ENSP00000260323,9606.ENSP00000261799,9606.ENSP00000262138,9606.ENSP00000265371,9606.ENSP00000268182,9606.ENSP00000271638,9606.ENSP00000272233,9606.ENSP00000281924,9606.ENSP00000282397,9606.ENSP00000284984,9606.ENSP00000286201,9606.ENSP00000294484,9606.ENSP00000296130,…	RAB26,PLIN3,UNC93B1,SRGN,IDUA,CORO7,UNC13C,PDGFRB,CACNG4,NRP1,IQGAP1,S100A11,RHOB,TMEM163,FLT1,ADAMTS1,FZD7,PTCHD2,CLEC3B,SEMA4C,BOK,MAP6D1,SH3GL3,SYT9,SEPT1,PDE4B,HAP1,FGFR3,DOC2A,GALNT15,HVCN1,PRSS3,GBP4,CLIC4,ALOX5,HSPA1B,HSPA1A,B4GALT1,TMSB4X,IL33,CD9,KCNA1,RYR3,PTPRN2,SV2B,RGS19,HLA-DRA,IRF7,IFITM3,CECR1,SIRPA,NEDD4L,NECAP2,CADPS2,CD44,MYD88,RAB34,IQUB,SYNPR,SYTL1,PCSK5,AGAP2,MAP1LC3B2,APBA2…
GO Component	GO:0060076	Excitatory synapse	6	51	0.81	0.0214	9606.ENSP00000219197,9606.ENSP00000249363,9606.ENSP00000260323,9606.ENSP00000274711,9606.ENSP00000332116,9606.ENSP00000398481	CBLN1,LRRC4,UNC13C,LRRTM2,PDE4B,CADPS2
GO Component	GO:0001726	Ruffle	11	179	0.53	0.026	9606.ENSP00000261799,9606.ENSP00000262613,9606.ENSP00000268182,9606.ENSP00000271638,9606.ENSP00000286827,9606.ENSP00000317817,9606.ENSP00000357709,9606.ENSP00000366306,9606.ENSP00000369325,9606.ENSP00000378400,9606.ENSP00000378912	PDGFRB,SLC9A3R1,IQGAP1,S100A11,TIAM1,SH2D3C,S100A6,SPRY2,CDKL5,LIMA1,COBL
GO Component	GO:0099060	Integral component of postsynaptic specialization membrane	7	75	0.71	0.026	9606.ENSP00000249363,9606.ENSP00000262138,9606.ENSP00000264463,9606.ENSP00000274711,9606.ENSP00000330148,9606.ENSP00000333496,9606.ENSP00000355187	LRRC4,CACNG4,CDH10,LRRTM2,GRID1,KCND2,LRRTM3
GO Component	GO:0005788	Endoplasmic reticulum lumen	15	308	0.43	0.0295	9606.ENSP00000261037,9606.ENSP00000269593,9606.ENSP00000295666,9606.ENSP00000320219,9606.ENSP00000325146,9606.ENSP00000327368,9606.ENSP00000327513,9606.ENSP00000354960,9606.ENSP00000361834,9606.ENSP00000362381,9606.ENSP00000373206,9606.ENSP00000374069,9606.ENSP00000378517,9606.ENSP00000422464,9606.ENSP00000480474	COL8A1,IGFBP4,IGFBP7,ARSJ,COL12A1,COL10A1,CSF1,COLGALT2,COL9A2,TOR2A,EOGT,PTPRN2,SPP1,PDGFC,COL19A1
GO Component	GO:0016020	Membrane	196	9072	0.07	0.035	9606.ENSP00000005226,9606.ENSP00000162749,9606.ENSP00000198536,9606.ENSP00000210187,9606.ENSP00000212355,9606.ENSP00000218075,9606.ENSP00000219197,9606.ENSP00000221957,9606.ENSP00000222725,9606.ENSP00000227348,9606.ENSP00000227471,9606.ENSP00000228438,9606.ENSP00000236877,9606.ENSP00000237654,9606.ENSP00000241261,9606.ENSP00000243673,9606.ENSP00000248564,9606.ENSP00000249363,9606.ENSP00000251166,…	USH1C,TNFRSF1A,PILRA,RAB26,TGFBR3,GLRA2,CBLN1,PLIN3,LFNG,CRTAM,UNC93B1,CLEC2B,SLC8A2,CCNI,TNFSF10,GPR83,GNG11,LRRC4,CORO7,CHL1,EMP1,DRAM1,GALNT5,UNC13C,SQRDL,ADCY3,PDGFRB,FAT2,LPCAT2,CACNG4,SLC9A3R1,KCNQ4,TYRO3,CDH10,SEMA3C,NRP1,ERBB3,IQGAP1,CBFA2T3,RHOB,GABRA6,LRRTM2,TNFRSF10B,FADS3,CRIM1,SLC7A11,TNFSF4,TMEM163,FLT1,CASP10,FZD7,TIAM1,IL17RB,CPNE2,PTCHD2,FRZB,TM4SF18,GAS1,CLDN10,GPR22,AFAP1L2,FRM…
GO Component	GO:0070062	Extracellular exosome	58	2099	0.18	0.0396	9606.ENSP00000164139,9606.ENSP00000198536,9606.ENSP00000212355,9606.ENSP00000241261,9606.ENSP00000245552,9606.ENSP00000247933,9606.ENSP00000252999,9606.ENSP00000256509,9606.ENSP00000261800,9606.ENSP00000262613,9606.ENSP00000265361,9606.ENSP00000268182,9606.ENSP00000271638,9606.ENSP00000272233,9606.ENSP00000290776,9606.ENSP00000295666,9606.ENSP00000296130,9606.ENSP00000298248,9606.ENSP00000303373,…	PYGM,PILRA,TGFBR3,TNFSF10,NT5C,IDUA,LAMA5,CHL1,FAT2,SLC9A3R1,SEMA3C,IQGAP1,S100A11,RHOB,CPNE2,IGFBP7,CLEC3B,CRYL1,HIST1H2AE,METRNL,CYBRD1,TRIP10,COL12A1,GRID1,PRELP,DLG1,BEND7,CACNA2D1,CREB5,AGT,UTRN,S100A6,S100A10,FAM129B,CLIC4,HSPA1B,HSPA1A,GLIPR2,B4GALT1,AKR1C3,PTPRD,C1QTNF3,CD9,SPP1,HLA-DRA,BCAS1,SIRPA,PCBP3,NEDD4L,CPVL,CD44,RAB34,PDGFC,NEDD4,SYTL1,AGAP2,TMEM98,ABCB1
GO Component	GO:0034702	Ion channel complex	14	289	0.42	0.0421	9606.ENSP00000218075,9606.ENSP00000262138,9606.ENSP00000262916,9606.ENSP00000274545,9606.ENSP00000332116,9606.ENSP00000333496,9606.ENSP00000341819,9606.ENSP00000349320,9606.ENSP00000363500,9606.ENSP00000367848,9606.ENSP00000371985,9606.ENSP00000373884,9606.ENSP00000477437,9606.ENSP00000481203	GLRA2,CACNG4,KCNQ4,GABRA6,PDE4B,KCND2,VWC2,CACNA2D1,CLIC4,GABRD,KCNA1,RYR3,KCNJ6,SHISA8
KEGG	hsa04010	MAPK signaling pathway	19	288	0.56	0.0011	9606.ENSP00000162749,9606.ENSP00000215631,9606.ENSP00000261799,9606.ENSP00000262138,9606.ENSP00000267101,9606.ENSP00000282397,9606.ENSP00000306245,9606.ENSP00000311697,9606.ENSP00000327513,9606.ENSP00000339824,9606.ENSP00000349320,9606.ENSP00000357392,9606.ENSP00000360266,9606.ENSP00000364801,9606.ENSP00000386380,9606.ENSP00000401399,9606.ENSP00000422464,9606.ENSP00000435412,9606.ENSP00000440864	TNFRSF1A,GADD45B,PDGFRB,CACNG4,ERBB3,FLT1,FOS,FGF5,CSF1,FGFR3,CACNA2D1,EFNA1,JUN,HSPA1B,IL1R1,MYD88,PDGFC,RPS6KA1,NR4A1
KEGG	hsa00514	Other types of O-glycan biosynthesis	6	43	0.88	0.0395	9606.ENSP00000222725,9606.ENSP00000259056,9606.ENSP00000344260,9606.ENSP00000354960,9606.ENSP00000369055,9606.ENSP00000373206	LFNG,GALNT5,GALNT15,COLGALT2,B4GALT1,EOGT
WikiPathways	WP1772	Apoptosis modulation and signaling	11	90	0.82	0.0014	9606.ENSP00000162749,9606.ENSP00000241261,9606.ENSP00000276431,9606.ENSP00000286186,9606.ENSP00000306245,9606.ENSP00000314132,9606.ENSP00000318822,9606.ENSP00000360266,9606.ENSP00000364801,9606.ENSP00000386380,9606.ENSP00000401399	TNFRSF1A,TNFSF10,TNFRSF10B,CASP10,FOS,BOK,BID,JUN,HSPA1B,IL1R1,MYD88
WikiPathways	WP254	Apoptosis	9	84	0.77	0.0153	9606.ENSP00000162749,9606.ENSP00000241261,9606.ENSP00000245414,9606.ENSP00000276431,9606.ENSP00000286186,9606.ENSP00000314132,9606.ENSP00000318822,9606.ENSP00000360266,9606.ENSP00000380697	TNFRSF1A,TNFSF10,IRF1,TNFRSF10B,CASP10,BOK,BID,JUN,IRF7
WikiPathways	WP4754	IL-18 signaling pathway	15	270	0.48	0.0486	9606.ENSP00000162749,9606.ENSP00000225831,9606.ENSP00000245414,9606.ENSP00000306245,9606.ENSP00000312021,9606.ENSP00000318822,9606.ENSP00000325663,9606.ENSP00000360266,9606.ENSP00000370010,9606.ENSP00000378517,9606.ENSP00000388910,9606.ENSP00000401399,9606.ENSP00000440864,9606.ENSP00000453293,9606.ENSP00000480483	TNFRSF1A,CCL2,IRF1,FOS,FUT1,BID,NFKBIZ,JUN,TMSB4X,SPP1,NFATC4,MYD88,NR4A1,APBA2,NRN1
TISSUES	BTO:0000142	Brain	143	5462	0.16	0.0015	9606.ENSP00000052754,9606.ENSP00000162749,9606.ENSP00000210187,9606.ENSP00000215631,9606.ENSP00000218075,9606.ENSP00000219197,9606.ENSP00000236877,9606.ENSP00000237654,9606.ENSP00000241261,9606.ENSP00000243673,9606.ENSP00000244534,9606.ENSP00000252999,9606.ENSP00000256509,9606.ENSP00000260323,9606.ENSP00000260600,9606.ENSP00000261438,9606.ENSP00000261799,9606.ENSP00000261800,9606.ENSP00000262138,…	DCN,TNFRSF1A,RAB26,GADD45B,GLRA2,CBLN1,SLC8A2,CCNI,TNFSF10,GPR83,HIST1H1D,LAMA5,CHL1,UNC13C,ADCY3,KLF3,PDGFRB,FAT2,CACNG4,SLC9A3R1,EPAS1,TYRO3,ERBB3,RHOB,GABRA6,ADAMTS18,ZIC1,JAZF1,ADAMTS1,TIAM1,NEUROD1,IGFBP7,CLEC3B,MASP1,BMPER,CRYL1,GPR22,AFAP1L2,NTSR2,GRM5,FOS,NEUROD2,SEMA4C,NECAB2,KLF7,MRGPRF,FGF5,FUT1,SH2D3C,BID,CYBRD1,SH3GL3,PLA2G16,PAQR4,NFKBIZ,VIPR1,SLC25A18,NXPH3,GRID1,PDE4B,KCND2,HAP1,F…
TISSUES	BTO:0000146	Brain stem	30	617	0.42	0.0015	9606.ENSP00000218075,9606.ENSP00000219197,9606.ENSP00000243673,9606.ENSP00000244534,9606.ENSP00000260323,9606.ENSP00000260600,9606.ENSP00000274545,9606.ENSP00000282849,9606.ENSP00000282928,9606.ENSP00000295108,9606.ENSP00000298248,9606.ENSP00000306245,9606.ENSP00000311697,9606.ENSP00000325663,9606.ENSP00000327246,9606.ENSP00000349320,9606.ENSP00000353646,9606.ENSP00000354794,9606.ENSP00000359085,…	GLRA2,CBLN1,GPR83,HIST1H1D,UNC13C,ADCY3,GABRA6,ADAMTS18,ZIC1,NEUROD1,CRYL1,FOS,FGF5,NFKBIZ,VIPR1,CACNA2D1,PLEKHG4,ZNF521,NTNG1,SPRY2,C1QTNF3,SPP1,NREP,PCBP3,CEBPD,PAX6,GAS7,ZIC4,ZP2,KCNJ6
TISSUES	BTO:0000227	Central nervous system	145	5558	0.15	0.0015	9606.ENSP00000052754,9606.ENSP00000162749,9606.ENSP00000210187,9606.ENSP00000215631,9606.ENSP00000218075,9606.ENSP00000219197,9606.ENSP00000236877,9606.ENSP00000237654,9606.ENSP00000241261,9606.ENSP00000243673,9606.ENSP00000244534,9606.ENSP00000252999,9606.ENSP00000256509,9606.ENSP00000260323,9606.ENSP00000260600,9606.ENSP00000261438,9606.ENSP00000261799,9606.ENSP00000261800,9606.ENSP00000262138,…	DCN,TNFRSF1A,RAB26,GADD45B,GLRA2,CBLN1,SLC8A2,CCNI,TNFSF10,GPR83,HIST1H1D,LAMA5,CHL1,UNC13C,ADCY3,KLF3,PDGFRB,FAT2,CACNG4,SLC9A3R1,EPAS1,TYRO3,ERBB3,RHOB,GABRA6,ADAMTS18,ZIC1,JAZF1,ADAMTS1,TIAM1,NEUROD1,IGFBP7,CLEC3B,MASP1,BMPER,CRYL1,GPR22,AFAP1L2,NTSR2,GRM5,FOS,NEUROD2,SEMA4C,NECAB2,KLF7,MRGPRF,FGF5,FUT1,SH2D3C,BID,CYBRD1,SH3GL3,PLA2G16,PAQR4,NFKBIZ,VIPR1,SLC25A18,NXPH3,GRID1,PDE4B,KCND2,HAP1,F…
TISSUES	BTO:0001484	Nervous system	148	5707	0.15	0.0015	9606.ENSP00000052754,9606.ENSP00000162749,9606.ENSP00000210187,9606.ENSP00000215631,9606.ENSP00000218075,9606.ENSP00000219197,9606.ENSP00000236877,9606.ENSP00000237654,9606.ENSP00000241261,9606.ENSP00000243673,9606.ENSP00000244534,9606.ENSP00000252999,9606.ENSP00000256509,9606.ENSP00000260323,9606.ENSP00000260600,9606.ENSP00000261438,9606.ENSP00000261799,9606.ENSP00000261800,9606.ENSP00000262138,…	DCN,TNFRSF1A,RAB26,GADD45B,GLRA2,CBLN1,SLC8A2,CCNI,TNFSF10,GPR83,HIST1H1D,LAMA5,CHL1,UNC13C,ADCY3,KLF3,PDGFRB,FAT2,CACNG4,SLC9A3R1,EPAS1,TYRO3,ERBB3,RHOB,GABRA6,ADAMTS18,ZIC1,JAZF1,ADAMTS1,TIAM1,NEUROD1,IGFBP7,CLEC3B,MASP1,BMPER,CRYL1,GPR22,AFAP1L2,NTSR2,GRM5,FOS,NEUROD2,SEMA4C,NECAB2,KLF7,MRGPRF,FGF5,REST,FUT1,SH2D3C,BID,CYBRD1,SH3GL3,PLA2G16,PAQR4,NFKBIZ,VIPR1,SLC25A18,NXPH3,GRID1,PDE4B,KCND2,H…
TISSUES	BTO:0000672	Hindbrain	26	508	0.45	0.0018	9606.ENSP00000218075,9606.ENSP00000219197,9606.ENSP00000243673,9606.ENSP00000244534,9606.ENSP00000260323,9606.ENSP00000274545,9606.ENSP00000282849,9606.ENSP00000282928,9606.ENSP00000295108,9606.ENSP00000298248,9606.ENSP00000306245,9606.ENSP00000311697,9606.ENSP00000325663,9606.ENSP00000327246,9606.ENSP00000349320,9606.ENSP00000353646,9606.ENSP00000354794,9606.ENSP00000378517,9606.ENSP00000378996,…	GLRA2,CBLN1,GPR83,HIST1H1D,UNC13C,GABRA6,ADAMTS18,ZIC1,NEUROD1,CRYL1,FOS,FGF5,NFKBIZ,VIPR1,CACNA2D1,PLEKHG4,ZNF521,SPP1,NREP,PCBP3,CEBPD,PAX6,GAS7,ZIC4,ZP2,KCNJ6
TISSUES	BTO:0000282	Head	156	6329	0.13	0.0022	9606.ENSP00000005226,9606.ENSP00000052754,9606.ENSP00000162749,9606.ENSP00000164139,9606.ENSP00000210187,9606.ENSP00000212355,9606.ENSP00000215631,9606.ENSP00000218075,9606.ENSP00000219197,9606.ENSP00000236877,9606.ENSP00000237654,9606.ENSP00000241261,9606.ENSP00000243673,9606.ENSP00000244534,9606.ENSP00000252999,9606.ENSP00000256509,9606.ENSP00000256951,9606.ENSP00000260323,9606.ENSP00000260600,…	USH1C,DCN,TNFRSF1A,PYGM,RAB26,TGFBR3,GADD45B,GLRA2,CBLN1,SLC8A2,CCNI,TNFSF10,GPR83,HIST1H1D,LAMA5,CHL1,EMP1,UNC13C,ADCY3,KLF3,PDGFRB,FAT2,CACNG4,SLC9A3R1,EPAS1,TYRO3,ERBB3,RHOB,GABRA6,SLC7A11,ADAMTS18,ZIC1,JAZF1,ADAMTS1,TIAM1,NEUROD1,IGFBP7,CLEC3B,MASP1,BMPER,CRYL1,GPR22,AFAP1L2,NTSR2,GRM5,FOS,NEUROD2,SEMA4C,NECAB2,KLF7,MRGPRF,FGF5,FUT1,SH2D3C,BID,CYBRD1,SH3GL3,PLA2G16,PAQR4,COL12A1,NFKBIZ,VIPR1,…
TISSUES	BTO:0000232	Cerebellum	24	474	0.44	0.0035	9606.ENSP00000218075,9606.ENSP00000219197,9606.ENSP00000243673,9606.ENSP00000244534,9606.ENSP00000260323,9606.ENSP00000274545,9606.ENSP00000282849,9606.ENSP00000282928,9606.ENSP00000295108,9606.ENSP00000298248,9606.ENSP00000311697,9606.ENSP00000327246,9606.ENSP00000349320,9606.ENSP00000353646,9606.ENSP00000354794,9606.ENSP00000378517,9606.ENSP00000378996,9606.ENSP00000383168,9606.ENSP00000386165,…	GLRA2,CBLN1,GPR83,HIST1H1D,UNC13C,GABRA6,ADAMTS18,ZIC1,NEUROD1,CRYL1,FGF5,VIPR1,CACNA2D1,PLEKHG4,ZNF521,SPP1,NREP,PCBP3,CEBPD,PAX6,GAS7,ZIC4,ZP2,KCNJ6
TISSUES	BTO:0000000	Tissues, cell types and enzyme sources	304	14943	0.05	0.0108	9606.ENSP00000005226,9606.ENSP00000052754,9606.ENSP00000162749,9606.ENSP00000164139,9606.ENSP00000198536,9606.ENSP00000210187,9606.ENSP00000212355,9606.ENSP00000215631,9606.ENSP00000218075,9606.ENSP00000219197,9606.ENSP00000221957,9606.ENSP00000225831,9606.ENSP00000227471,9606.ENSP00000228438,9606.ENSP00000232424,9606.ENSP00000236877,9606.ENSP00000237654,9606.ENSP00000241261,9606.ENSP00000242465,…	USH1C,DCN,TNFRSF1A,PYGM,PILRA,RAB26,TGFBR3,GADD45B,GLRA2,CBLN1,PLIN3,CCL2,UNC93B1,CLEC2B,HES1,SLC8A2,CCNI,TNFSF10,SRGN,GPR83,HIST1H1D,IRF1,NT5C,IDUA,GNG11,LRRC4,LAMA5,TRIM47,BTG1,CHL1,EMP1,SDS,USP44,DRAM1,GALNT5,UNC13C,SQRDL,ADCY3,COL8A1,KLF3,PDGFRB,FAT2,LPCAT2,CACNG4,SLC9A3R1,KCNQ4,EPAS1,TYRO3,SEMA3C,NRP1,ERBB3,IQGAP1,CBFA2T3,TRIM65,IGFBP4,S100A11,RHOB,GABRA6,TNFRSF10B,ST18,FADS3,CRIM1,SLC7A11,T…
TISSUES	BTO:0000042	Animal	302	14895	0.04	0.0193	9606.ENSP00000005226,9606.ENSP00000052754,9606.ENSP00000162749,9606.ENSP00000164139,9606.ENSP00000198536,9606.ENSP00000210187,9606.ENSP00000212355,9606.ENSP00000215631,9606.ENSP00000218075,9606.ENSP00000219197,9606.ENSP00000221957,9606.ENSP00000225831,9606.ENSP00000227471,9606.ENSP00000228438,9606.ENSP00000232424,9606.ENSP00000236877,9606.ENSP00000237654,9606.ENSP00000241261,9606.ENSP00000242465,…	USH1C,DCN,TNFRSF1A,PYGM,PILRA,RAB26,TGFBR3,GADD45B,GLRA2,CBLN1,PLIN3,CCL2,UNC93B1,CLEC2B,HES1,SLC8A2,CCNI,TNFSF10,SRGN,GPR83,HIST1H1D,IRF1,NT5C,IDUA,GNG11,LRRC4,LAMA5,TRIM47,BTG1,CHL1,EMP1,SDS,USP44,DRAM1,UNC13C,SQRDL,ADCY3,COL8A1,KLF3,PDGFRB,FAT2,LPCAT2,CACNG4,SLC9A3R1,KCNQ4,EPAS1,TYRO3,SEMA3C,NRP1,ERBB3,IQGAP1,CBFA2T3,TRIM65,IGFBP4,S100A11,RHOB,GABRA6,TNFRSF10B,ST18,FADS3,CRIM1,SLC7A11,TNFSF4,T…
COMPARTMENTS	GOCC:0030054	Cell junction	49	1045	0.41	7.85e-06	9606.ENSP00000210187,9606.ENSP00000218075,9606.ENSP00000219197,9606.ENSP00000236877,9606.ENSP00000260323,9606.ENSP00000261799,9606.ENSP00000261800,9606.ENSP00000265371,9606.ENSP00000268182,9606.ENSP00000272233,9606.ENSP00000274545,9606.ENSP00000274711,9606.ENSP00000281924,9606.ENSP00000282397,9606.ENSP00000286827,9606.ENSP00000299339,9606.ENSP00000304604,9606.ENSP00000306138,9606.ENSP00000306844,…	RAB26,GLRA2,CBLN1,SLC8A2,UNC13C,PDGFRB,FAT2,NRP1,IQGAP1,RHOB,GABRA6,LRRTM2,TMEM163,FLT1,TIAM1,CLDN10,MAGI3,GRM5,SEMA4C,KCND2,DLG1,GJB6,LRRTM3,UTRN,DDR2,FAM129B,CLIC4,PARD3,HSPA1A,FLRT3,GABRD,B4GALT1,CDKL5,CCDC85C,PTPRD,CD9,KCNA1,PTPRN2,SV2B,LIMA1,PANX2,PGM5,CLDN5,CADPS2,CD44,SYNPR,RIMS1,SLITRK4,SGK223
COMPARTMENTS	GOCC:0005886	Plasma membrane	104	3531	0.21	0.00026	9606.ENSP00000162749,9606.ENSP00000198536,9606.ENSP00000212355,9606.ENSP00000218075,9606.ENSP00000219197,9606.ENSP00000227348,9606.ENSP00000236877,9606.ENSP00000241261,9606.ENSP00000243673,9606.ENSP00000248564,9606.ENSP00000256509,9606.ENSP00000256951,9606.ENSP00000260323,9606.ENSP00000260600,9606.ENSP00000261799,9606.ENSP00000262138,9606.ENSP00000262613,9606.ENSP00000262916,9606.ENSP00000263798,…	TNFRSF1A,PILRA,TGFBR3,GLRA2,CBLN1,CRTAM,SLC8A2,TNFSF10,GPR83,GNG11,CHL1,EMP1,UNC13C,ADCY3,PDGFRB,CACNG4,SLC9A3R1,KCNQ4,TYRO3,CDH10,NRP1,ERBB3,IQGAP1,RHOB,GABRA6,LRRTM2,TNFRSF10B,SLC7A11,TNFSF4,FLT1,CASP10,FZD7,TIAM1,IL17RB,GAS1,CLDN10,GPR22,NTSR2,TM4SF1,GRM5,NECAB2,RCE1,MRGPRF,CYBRD1,TRIP10,VIPR1,CSF1,KCND2,F3,FGFR3,DLG1,APCDD1,GJB6,HVCN1,CACNA2D1,SSTR2,SLC2A10,PLXNA2,LGR6,UTRN,DDR2,S100A6,NTNG1,…
COMPARTMENTS	GOCC:0071944	Cell periphery	108	3688	0.2	0.00026	9606.ENSP00000162749,9606.ENSP00000198536,9606.ENSP00000212355,9606.ENSP00000218075,9606.ENSP00000219197,9606.ENSP00000227348,9606.ENSP00000236877,9606.ENSP00000241261,9606.ENSP00000243673,9606.ENSP00000248564,9606.ENSP00000256509,9606.ENSP00000256951,9606.ENSP00000260323,9606.ENSP00000260600,9606.ENSP00000261799,9606.ENSP00000262138,9606.ENSP00000262613,9606.ENSP00000262916,9606.ENSP00000263798,…	TNFRSF1A,PILRA,TGFBR3,GLRA2,CBLN1,CRTAM,SLC8A2,TNFSF10,GPR83,GNG11,CHL1,EMP1,UNC13C,ADCY3,PDGFRB,CACNG4,SLC9A3R1,KCNQ4,TYRO3,CDH10,NRP1,ERBB3,IQGAP1,RHOB,GABRA6,LRRTM2,TNFRSF10B,SLC7A11,TNFSF4,FLT1,CASP10,FZD7,TIAM1,IL17RB,GAS1,CLDN10,GPR22,NTSR2,TM4SF1,GRM5,NECAB2,RCE1,MRGPRF,CYBRD1,TRIP10,SEPT1,VIPR1,CSF1,KCND2,F3,FGFR3,DLG1,APCDD1,GJB6,HVCN1,CACNA2D1,SSTR2,SLC2A10,PLXNA2,LGR6,UTRN,DDR2,S100A6,…
COMPARTMENTS	GOCC:0045202	Synapse	25	499	0.44	0.0058	9606.ENSP00000210187,9606.ENSP00000218075,9606.ENSP00000219197,9606.ENSP00000236877,9606.ENSP00000260323,9606.ENSP00000274545,9606.ENSP00000274711,9606.ENSP00000281924,9606.ENSP00000306138,9606.ENSP00000306844,9606.ENSP00000333496,9606.ENSP00000345731,9606.ENSP00000355187,9606.ENSP00000356515,9606.ENSP00000367292,9606.ENSP00000367848,9606.ENSP00000369325,9606.ENSP00000370593,9606.ENSP00000371985,…	RAB26,GLRA2,CBLN1,SLC8A2,UNC13C,GABRA6,LRRTM2,TMEM163,GRM5,SEMA4C,KCND2,DLG1,LRRTM3,UTRN,FLRT3,GABRD,CDKL5,PTPRD,KCNA1,PTPRN2,SV2B,CADPS2,SYNPR,RIMS1,SLITRK4
COMPARTMENTS	GOCC:0005576	Extracellular region	63	2035	0.23	0.0142	9606.ENSP00000052754,9606.ENSP00000162749,9606.ENSP00000212355,9606.ENSP00000219197,9606.ENSP00000222725,9606.ENSP00000225831,9606.ENSP00000241261,9606.ENSP00000242465,9606.ENSP00000252999,9606.ENSP00000256509,9606.ENSP00000261037,9606.ENSP00000265361,9606.ENSP00000265371,9606.ENSP00000267101,9606.ENSP00000269593,9606.ENSP00000272233,9606.ENSP00000280527,9606.ENSP00000281834,9606.ENSP00000282397,…	DCN,TNFRSF1A,TGFBR3,CBLN1,LFNG,CCL2,TNFSF10,SRGN,LAMA5,CHL1,COL8A1,SEMA3C,NRP1,ERBB3,IGFBP4,RHOB,CRIM1,TNFSF4,FLT1,ADAMTS1,IL17RB,IGFBP7,CLEC3B,MASP1,BMPER,SEMA4C,FGF5,OLFML3,COL12A1,COL10A1,CSF1,F3,CXCL14,EDN3,FGFR3,PRELP,PRSS3,AGT,S100A10,NTNG1,COL9A2,TOR2A,ALOX5,HSPA1B,HSPA1A,FLRT3,IL33,C1QTNF3,CD9,SPP1,HLA-DRA,CECR1,SIRPA,FBLN2,RELN,CD44,NEDD4,PCSK5,LDLR,ZP2,TMEM98,ABCB1,NRN1
COMPARTMENTS	GOCC:0070161	Anchoring junction	25	540	0.4	0.0142	9606.ENSP00000261799,9606.ENSP00000261800,9606.ENSP00000265371,9606.ENSP00000268182,9606.ENSP00000272233,9606.ENSP00000282397,9606.ENSP00000286827,9606.ENSP00000299339,9606.ENSP00000345731,9606.ENSP00000348521,9606.ENSP00000356515,9606.ENSP00000356899,9606.ENSP00000362409,9606.ENSP00000363500,9606.ENSP00000363921,9606.ENSP00000364802,9606.ENSP00000369055,9606.ENSP00000369592,9606.ENSP00000371958,…	PDGFRB,FAT2,NRP1,IQGAP1,RHOB,FLT1,TIAM1,CLDN10,DLG1,GJB6,UTRN,DDR2,FAM129B,CLIC4,PARD3,HSPA1A,B4GALT1,CCDC85C,CD9,LIMA1,PANX2,PGM5,CLDN5,CD44,SGK223
COMPARTMENTS	GOCC:0097060	Synaptic membrane	11	139	0.64	0.0287	9606.ENSP00000219197,9606.ENSP00000260323,9606.ENSP00000274545,9606.ENSP00000274711,9606.ENSP00000333496,9606.ENSP00000345731,9606.ENSP00000356515,9606.ENSP00000367292,9606.ENSP00000367848,9606.ENSP00000371985,9606.ENSP00000428417	CBLN1,UNC13C,GABRA6,LRRTM2,KCND2,DLG1,UTRN,FLRT3,GABRD,KCNA1,RIMS1
UniProt Keywords	KW-0965	Cell junction	42	801	0.46	1.62e-06	9606.ENSP00000218075,9606.ENSP00000219197,9606.ENSP00000236877,9606.ENSP00000249363,9606.ENSP00000260323,9606.ENSP00000261800,9606.ENSP00000274545,9606.ENSP00000274711,9606.ENSP00000281924,9606.ENSP00000286827,9606.ENSP00000299339,9606.ENSP00000304604,9606.ENSP00000306844,9606.ENSP00000324419,9606.ENSP00000330148,9606.ENSP00000333496,9606.ENSP00000334002,9606.ENSP00000340017,9606.ENSP00000341819,…	GLRA2,CBLN1,SLC8A2,LRRC4,UNC13C,FAT2,GABRA6,LRRTM2,TMEM163,TIAM1,CLDN10,MAGI3,SEMA4C,SYT9,GRID1,KCND2,HAP1,DOC2A,VWC2,DLG1,GJB6,LRRTM3,UTRN,FAM129B,CLIC4,PARD3,FLRT3,GABRD,CCDC85C,KCNA1,PTPRN2,GAP43,SV2B,LIMA1,PANX2,PGM5,CLDN5,CADPS2,SYNPR,RIMS1,NRN1,SGK223
UniProt Keywords	KW-0732	Signal	102	3233	0.24	5.1e-06	9606.ENSP00000052754,9606.ENSP00000162749,9606.ENSP00000198536,9606.ENSP00000212355,9606.ENSP00000218075,9606.ENSP00000219197,9606.ENSP00000225831,9606.ENSP00000227348,9606.ENSP00000236877,9606.ENSP00000242465,9606.ENSP00000243673,9606.ENSP00000247933,9606.ENSP00000249363,9606.ENSP00000252999,9606.ENSP00000256509,9606.ENSP00000261037,9606.ENSP00000261799,9606.ENSP00000261800,9606.ENSP00000263798,…	DCN,TNFRSF1A,PILRA,TGFBR3,GLRA2,CBLN1,CCL2,CRTAM,SLC8A2,SRGN,GPR83,IDUA,LRRC4,LAMA5,CHL1,COL8A1,PDGFRB,FAT2,TYRO3,CDH10,SEMA3C,NRP1,ERBB3,IGFBP4,GABRA6,LRRTM2,TNFRSF10B,CRIM1,FLT1,ADAMTS18,ADAMTS1,FZD7,IL17RB,FRZB,IGFBP7,CLEC3B,BMPER,GAS1,GRM5,SEMA4C,FGF5,METRNL,LDLRAD3,ARSJ,OLFML3,COL12A1,VIPR1,COL10A1,CSF1,NXPH3,GRID1,F3,VSTM2B,CXCL14,EDN3,FGFR3,VWC2,PRELP,APCDD1,CACNA2D1,TMEM139,PRSS3,COLGALT2…
UniProt Keywords	KW-1003	Cell membrane	102	3246	0.23	5.1e-06	9606.ENSP00000162749,9606.ENSP00000198536,9606.ENSP00000212355,9606.ENSP00000218075,9606.ENSP00000219197,9606.ENSP00000236877,9606.ENSP00000241261,9606.ENSP00000243673,9606.ENSP00000248564,9606.ENSP00000249363,9606.ENSP00000256509,9606.ENSP00000260323,9606.ENSP00000260600,9606.ENSP00000261799,9606.ENSP00000261800,9606.ENSP00000262138,9606.ENSP00000262613,9606.ENSP00000262916,9606.ENSP00000263798,…	TNFRSF1A,PILRA,TGFBR3,GLRA2,CBLN1,SLC8A2,TNFSF10,GPR83,GNG11,LRRC4,CHL1,UNC13C,ADCY3,PDGFRB,FAT2,CACNG4,SLC9A3R1,KCNQ4,TYRO3,CDH10,NRP1,ERBB3,IQGAP1,RHOB,GABRA6,LRRTM2,CRIM1,FLT1,FZD7,TIAM1,IL17RB,CPNE2,GAS1,CLDN10,GPR22,NTSR2,MAGI3,GRM5,SEMA4C,NECAB2,MRGPRF,LDLRAD3,TRIP10,PLA2G16,APOLD1,VIPR1,CSF1,GRID1,KCND2,FMNL3,FGFR3,DLG1,APCDD1,GJB6,HVCN1,SSTR2,LRRTM3,PLXNA2,LGR6,UTRN,DDR2,EFNA1,S100A6,NTNG…
UniProt Keywords	KW-0325	Glycoprotein	124	4349	0.19	1.28e-05	9606.ENSP00000052754,9606.ENSP00000162749,9606.ENSP00000198536,9606.ENSP00000212355,9606.ENSP00000218075,9606.ENSP00000219197,9606.ENSP00000222725,9606.ENSP00000225831,9606.ENSP00000227348,9606.ENSP00000227471,9606.ENSP00000228438,9606.ENSP00000236877,9606.ENSP00000242465,9606.ENSP00000243673,9606.ENSP00000247933,9606.ENSP00000249363,9606.ENSP00000252999,9606.ENSP00000256509,9606.ENSP00000256951,…	DCN,TNFRSF1A,PILRA,TGFBR3,GLRA2,CBLN1,LFNG,CCL2,CRTAM,UNC93B1,CLEC2B,SLC8A2,SRGN,GPR83,IDUA,LRRC4,LAMA5,CHL1,EMP1,GALNT5,ADCY3,PDGFRB,FAT2,CACNG4,TYRO3,CDH10,SEMA3C,NRP1,ERBB3,IGFBP4,RHOB,GABRA6,LRRTM2,CRIM1,SLC7A11,TNFSF4,FLT1,ADAMTS18,ADAMTS1,FZD7,IL17RB,PTCHD2,FRZB,IGFBP7,CLEC3B,BMPER,GAS1,GPR22,TM4SF1,GRM5,SEMA4C,MRGPRF,FGF5,FUT1,GCNT4,LDLRAD3,CYBRD1,ARSJ,OLFML3,COL12A1,VIPR1,CSF1,NXPH3,GRID1…
UniProt Keywords	KW-0770	Synapse	27	456	0.51	2.9e-05	9606.ENSP00000218075,9606.ENSP00000219197,9606.ENSP00000236877,9606.ENSP00000249363,9606.ENSP00000260323,9606.ENSP00000274545,9606.ENSP00000274711,9606.ENSP00000281924,9606.ENSP00000306844,9606.ENSP00000324419,9606.ENSP00000330148,9606.ENSP00000333496,9606.ENSP00000334002,9606.ENSP00000340017,9606.ENSP00000341819,9606.ENSP00000345731,9606.ENSP00000355187,9606.ENSP00000356515,9606.ENSP00000367848,…	GLRA2,CBLN1,SLC8A2,LRRC4,UNC13C,GABRA6,LRRTM2,TMEM163,SEMA4C,SYT9,GRID1,KCND2,HAP1,DOC2A,VWC2,DLG1,LRRTM3,UTRN,GABRD,KCNA1,PTPRN2,GAP43,SV2B,CADPS2,SYNPR,RIMS1,NRN1
UniProt Keywords	KW-0964	Secreted	60	1818	0.26	0.00088	9606.ENSP00000052754,9606.ENSP00000162749,9606.ENSP00000198536,9606.ENSP00000212355,9606.ENSP00000219197,9606.ENSP00000225831,9606.ENSP00000241261,9606.ENSP00000242465,9606.ENSP00000252999,9606.ENSP00000256509,9606.ENSP00000261037,9606.ENSP00000265361,9606.ENSP00000265371,9606.ENSP00000267101,9606.ENSP00000269593,9606.ENSP00000280527,9606.ENSP00000282397,9606.ENSP00000282849,9606.ENSP00000284984,…	DCN,TNFRSF1A,PILRA,TGFBR3,CBLN1,CCL2,TNFSF10,SRGN,LAMA5,CHL1,COL8A1,SEMA3C,NRP1,ERBB3,IGFBP4,CRIM1,FLT1,ADAMTS18,ADAMTS1,IL17RB,FRZB,IGFBP7,CLEC3B,BMPER,FGF5,METRNL,ARSJ,OLFML3,COL12A1,COL10A1,CSF1,NXPH3,F3,CXCL14,EDN3,FGFR3,VWC2,PRELP,PRSS3,AGT,EFNA1,COL9A2,FLRT3,B4GALT1,IL33,C1QTNF3,CD9,SPP1,CECR1,FBLN2,SVEP1,IL1R1,RELN,PDGFC,PCSK5,ZP2,TMEM98,GDF10,COL19A1,SEMA3B
UniProt Keywords	KW-0472	Membrane	168	6976	0.12	0.00089	9606.ENSP00000162749,9606.ENSP00000198536,9606.ENSP00000210187,9606.ENSP00000212355,9606.ENSP00000218075,9606.ENSP00000219197,9606.ENSP00000221957,9606.ENSP00000222725,9606.ENSP00000227348,9606.ENSP00000227471,9606.ENSP00000228438,9606.ENSP00000236877,9606.ENSP00000241261,9606.ENSP00000243673,9606.ENSP00000248564,9606.ENSP00000249363,9606.ENSP00000251166,9606.ENSP00000256509,9606.ENSP00000256951,…	TNFRSF1A,PILRA,RAB26,TGFBR3,GLRA2,CBLN1,PLIN3,LFNG,CRTAM,UNC93B1,CLEC2B,SLC8A2,TNFSF10,GPR83,GNG11,LRRC4,CORO7,CHL1,EMP1,DRAM1,GALNT5,UNC13C,ADCY3,PDGFRB,FAT2,LPCAT2,CACNG4,SLC9A3R1,KCNQ4,TYRO3,CDH10,NRP1,ERBB3,IQGAP1,CBFA2T3,RHOB,GABRA6,LRRTM2,TNFRSF10B,FADS3,CRIM1,SLC7A11,TNFSF4,TMEM163,FLT1,FZD7,TIAM1,IL17RB,CPNE2,PTCHD2,TM4SF18,GAS1,CLDN10,GPR22,FRMD3,NTSR2,TM4SF1,MAGI3,GRM5,SEMA4C,NECAB2,RCE…
UniProt Keywords	KW-0654	Proteoglycan	8	55	0.9	0.0014	9606.ENSP00000052754,9606.ENSP00000212355,9606.ENSP00000242465,9606.ENSP00000265371,9606.ENSP00000325146,9606.ENSP00000327513,9606.ENSP00000361834,9606.ENSP00000398632	DCN,TGFBR3,SRGN,NRP1,COL12A1,CSF1,COL9A2,CD44
UniProt Keywords	KW-0221	Differentiation	29	695	0.36	0.0039	9606.ENSP00000215631,9606.ENSP00000256509,9606.ENSP00000263734,9606.ENSP00000265361,9606.ENSP00000265371,9606.ENSP00000268679,9606.ENSP00000272233,9606.ENSP00000282397,9606.ENSP00000282928,9606.ENSP00000294484,9606.ENSP00000295108,9606.ENSP00000295113,9606.ENSP00000306754,9606.ENSP00000306844,9606.ENSP00000324277,9606.ENSP00000352265,9606.ENSP00000354794,9606.ENSP00000359085,9606.ENSP00000363921,…	GADD45B,CHL1,EPAS1,SEMA3C,NRP1,CBFA2T3,RHOB,FLT1,ZIC1,PTCHD2,NEUROD1,FRZB,NEUROD2,SEMA4C,APOLD1,TPGS1,ZNF521,NTNG1,PARD3,ZIC2,FOXO1,GAP43,NEDD4L,ZFPM2,NFATC4,PAX6,GAS7,RIMS1,COL19A1
UniProt Keywords	KW-0628	Postsynaptic cell membrane	11	144	0.62	0.0079	9606.ENSP00000218075,9606.ENSP00000219197,9606.ENSP00000249363,9606.ENSP00000274545,9606.ENSP00000274711,9606.ENSP00000306844,9606.ENSP00000330148,9606.ENSP00000333496,9606.ENSP00000355187,9606.ENSP00000356515,9606.ENSP00000367848	GLRA2,CBLN1,LRRC4,GABRA6,LRRTM2,SEMA4C,GRID1,KCND2,LRRTM3,UTRN,GABRD
UniProt Keywords	KW-1015	Disulfide bond	88	3304	0.16	0.0097	9606.ENSP00000052754,9606.ENSP00000162749,9606.ENSP00000212355,9606.ENSP00000218075,9606.ENSP00000219197,9606.ENSP00000222725,9606.ENSP00000225831,9606.ENSP00000227348,9606.ENSP00000228438,9606.ENSP00000242465,9606.ENSP00000243673,9606.ENSP00000247933,9606.ENSP00000249363,9606.ENSP00000252999,9606.ENSP00000256509,9606.ENSP00000259056,9606.ENSP00000261799,9606.ENSP00000261800,9606.ENSP00000263798,…	DCN,TNFRSF1A,TGFBR3,GLRA2,CBLN1,LFNG,CCL2,CRTAM,CLEC2B,SRGN,GPR83,IDUA,LRRC4,LAMA5,CHL1,GALNT5,PDGFRB,FAT2,TYRO3,SEMA3C,NRP1,ERBB3,IGFBP4,S100A11,GABRA6,TNFRSF10B,SLC7A11,TNFSF4,FLT1,ADAMTS18,ADAMTS1,FZD7,FRZB,IGFBP7,CLEC3B,MASP1,NTSR2,GRM5,SEMA4C,METRNL,GCNT4,LDLRAD3,OLFML3,SYT9,COL12A1,VIPR1,CSF1,GRID1,F3,VSTM2B,CXCL14,EDN3,FGFR3,PRELP,GALNT15,CACNA2D1,SSTR2,PRSS3,AGT,PLXNA2,LGR6,DDR2,EFNA1,NTN…
UniProt Keywords	KW-0272	Extracellular matrix	15	265	0.49	0.01	9606.ENSP00000052754,9606.ENSP00000252999,9606.ENSP00000256509,9606.ENSP00000261037,9606.ENSP00000282849,9606.ENSP00000284984,9606.ENSP00000325146,9606.ENSP00000327368,9606.ENSP00000341819,9606.ENSP00000343924,9606.ENSP00000361834,9606.ENSP00000384169,9606.ENSP00000392423,9606.ENSP00000460971,9606.ENSP00000480474	DCN,LAMA5,CHL1,COL8A1,ADAMTS18,ADAMTS1,COL12A1,COL10A1,VWC2,PRELP,COL9A2,FBLN2,RELN,ZP2,COL19A1
UniProt Keywords	KW-0217	Developmental protein	34	953	0.29	0.0117	9606.ENSP00000215631,9606.ENSP00000222725,9606.ENSP00000256509,9606.ENSP00000261799,9606.ENSP00000263734,9606.ENSP00000265361,9606.ENSP00000265371,9606.ENSP00000272233,9606.ENSP00000282397,9606.ENSP00000282928,9606.ENSP00000286201,9606.ENSP00000295108,9606.ENSP00000295113,9606.ENSP00000306754,9606.ENSP00000306844,9606.ENSP00000322273,9606.ENSP00000324277,9606.ENSP00000335655,9606.ENSP00000352265,…	GADD45B,LFNG,CHL1,PDGFRB,EPAS1,SEMA3C,NRP1,RHOB,FLT1,ZIC1,FZD7,NEUROD1,FRZB,NEUROD2,SEMA4C,OLFML3,APOLD1,FMNL3,TPGS1,ZNF521,NTNG1,ZIC2,SPRY2,NKX2-2,FLRT3,CCDC85C,GAP43,NFATC4,RELN,PAX6,GAS7,PDGFC,RNF43,COL19A1
UniProt Keywords	KW-0677	Repeat	116	4729	0.13	0.0143	9606.ENSP00000052754,9606.ENSP00000162749,9606.ENSP00000227348,9606.ENSP00000236877,9606.ENSP00000242465,9606.ENSP00000249363,9606.ENSP00000251166,9606.ENSP00000252999,9606.ENSP00000256509,9606.ENSP00000257552,9606.ENSP00000260323,9606.ENSP00000260600,9606.ENSP00000261037,9606.ENSP00000261438,9606.ENSP00000261799,9606.ENSP00000261800,9606.ENSP00000262134,9606.ENSP00000262613,9606.ENSP00000263734,…	DCN,TNFRSF1A,CRTAM,SLC8A2,SRGN,LRRC4,CORO7,LAMA5,CHL1,MSI1,UNC13C,ADCY3,COL8A1,KLF3,PDGFRB,FAT2,LPCAT2,SLC9A3R1,EPAS1,TYRO3,CDH10,NRP1,IQGAP1,S100A11,LRRTM2,TNFRSF10B,ST18,CRIM1,RBM46,FLT1,ADAMTS18,ZIC1,JAZF1,ADAMTS1,CASP10,TIAM1,CPNE2,ZNF250,MASP1,BMPER,LRR1,AFAP1L2,MAGI3,SHCBP1,NECAB2,KLF7,TTC9B,REST,DNAH12,LDLRAD3,SYT9,COL12A1,NFKBIZ,COL10A1,ZNF696,SLC25A18,FGFR3,DOC2A,ZNF823,VWC2,PRELP,ZNF600…
UniProt Keywords	KW-1133	Transmembrane helix	119	4962	0.12	0.0264	9606.ENSP00000162749,9606.ENSP00000198536,9606.ENSP00000212355,9606.ENSP00000218075,9606.ENSP00000222725,9606.ENSP00000227348,9606.ENSP00000227471,9606.ENSP00000228438,9606.ENSP00000236877,9606.ENSP00000241261,9606.ENSP00000243673,9606.ENSP00000249363,9606.ENSP00000256509,9606.ENSP00000256951,9606.ENSP00000258534,9606.ENSP00000259056,9606.ENSP00000260600,9606.ENSP00000261799,9606.ENSP00000261800,…	TNFRSF1A,PILRA,TGFBR3,GLRA2,LFNG,CRTAM,UNC93B1,CLEC2B,SLC8A2,TNFSF10,GPR83,LRRC4,CHL1,EMP1,DRAM1,GALNT5,ADCY3,PDGFRB,FAT2,LPCAT2,CACNG4,KCNQ4,TYRO3,CDH10,NRP1,ERBB3,GABRA6,LRRTM2,TNFRSF10B,FADS3,CRIM1,SLC7A11,TNFSF4,TMEM163,FLT1,FZD7,IL17RB,PTCHD2,TM4SF18,CLDN10,GPR22,FRMD3,NTSR2,TM4SF1,GRM5,SEMA4C,RCE1,MRGPRF,FUT1,BOK,GCNT4,LDLRAD3,CYBRD1,PLA2G16,PAQR4,APOLD1,SYT9,VIPR1,CSF1,SLC25A18,GRID1,KCND2…
						Network Stats
						number of nodes:
						358
						number of edges:
						137
						average node degree:
						0.765
						avg. local clustering coefficient:
						0.212
						expected number of edges:
						66
						PPI enrichment p-value:
						1.1e-14
						your network has significantly more interactions
						than expected (what does that mean?)

## Sheet: cluster 1
#category	term ID	term description	observed gene count	background gene count	strength	false discovery rate	matching proteins in your network (IDs)	matching proteins in your network (labels)
GO Process	GO:0071310	Cellular response to organic substance	22	2369	0.86	1.5e-13	9606.ENSP00000225831,9606.ENSP00000245414,9606.ENSP00000295666,9606.ENSP00000306245,9606.ENSP00000311697,9606.ENSP00000327513,9606.ENSP00000339824,9606.ENSP00000344479,9606.ENSP00000360266,9606.ENSP00000360891,9606.ENSP00000368880,9606.ENSP00000369299,9606.ENSP00000370842,9606.ENSP00000378517,9606.ENSP00000380697,9606.ENSP00000382707,9606.ENSP00000386165,9606.ENSP00000386380,9606.ENSP00000401399,…	CCL2,IRF1,IGFBP7,FOS,FGF5,CSF1,FGFR3,NR4A2,JUN,IFIT2,FOXO1,TRIM22,IL33,SPP1,IRF7,IFITM3,CEBPD,IL1R1,MYD88,SIGIRR,NR4A1,ZFP36
GO Process	GO:0034097	Response to cytokine	16	1101	1.06	4.53e-11	9606.ENSP00000225831,9606.ENSP00000245414,9606.ENSP00000306245,9606.ENSP00000327513,9606.ENSP00000360266,9606.ENSP00000360891,9606.ENSP00000368880,9606.ENSP00000369299,9606.ENSP00000370842,9606.ENSP00000380697,9606.ENSP00000382707,9606.ENSP00000386165,9606.ENSP00000386380,9606.ENSP00000401399,9606.ENSP00000403104,9606.ENSP00000469647	CCL2,IRF1,FOS,CSF1,JUN,IFIT2,FOXO1,TRIM22,IL33,IRF7,IFITM3,CEBPD,IL1R1,MYD88,SIGIRR,ZFP36
GO Process	GO:0071345	Cellular response to cytokine stimulus	15	1013	1.06	2.92e-10	9606.ENSP00000225831,9606.ENSP00000245414,9606.ENSP00000306245,9606.ENSP00000327513,9606.ENSP00000360891,9606.ENSP00000368880,9606.ENSP00000369299,9606.ENSP00000370842,9606.ENSP00000380697,9606.ENSP00000382707,9606.ENSP00000386165,9606.ENSP00000386380,9606.ENSP00000401399,9606.ENSP00000403104,9606.ENSP00000469647	CCL2,IRF1,FOS,CSF1,IFIT2,FOXO1,TRIM22,IL33,IRF7,IFITM3,CEBPD,IL1R1,MYD88,SIGIRR,ZFP36
GO Process	GO:0006952	Defense response	16	1296	0.99	3.69e-10	9606.ENSP00000225831,9606.ENSP00000227471,9606.ENSP00000245414,9606.ENSP00000306245,9606.ENSP00000327513,9606.ENSP00000360266,9606.ENSP00000360891,9606.ENSP00000369299,9606.ENSP00000370842,9606.ENSP00000377344,9606.ENSP00000378517,9606.ENSP00000380697,9606.ENSP00000382707,9606.ENSP00000386380,9606.ENSP00000401399,9606.ENSP00000403104	CCL2,UNC93B1,IRF1,FOS,CSF1,JUN,IFIT2,TRIM22,IL33,DDX60,SPP1,IRF7,IFITM3,IL1R1,MYD88,SIGIRR
GO Process	GO:0019221	Cytokine-mediated signaling pathway	13	678	1.18	7.56e-10	9606.ENSP00000225831,9606.ENSP00000245414,9606.ENSP00000306245,9606.ENSP00000327513,9606.ENSP00000360891,9606.ENSP00000368880,9606.ENSP00000369299,9606.ENSP00000370842,9606.ENSP00000380697,9606.ENSP00000382707,9606.ENSP00000386165,9606.ENSP00000386380,9606.ENSP00000401399	CCL2,IRF1,FOS,CSF1,IFIT2,FOXO1,TRIM22,IL33,IRF7,IFITM3,CEBPD,IL1R1,MYD88
GO Process	GO:0009605	Response to external stimulus	18	2310	0.79	7.1e-09	9606.ENSP00000225831,9606.ENSP00000227471,9606.ENSP00000245414,9606.ENSP00000306245,9606.ENSP00000327513,9606.ENSP00000344479,9606.ENSP00000360266,9606.ENSP00000360891,9606.ENSP00000368880,9606.ENSP00000369299,9606.ENSP00000370842,9606.ENSP00000377344,9606.ENSP00000378517,9606.ENSP00000380697,9606.ENSP00000382707,9606.ENSP00000401399,9606.ENSP00000440864,9606.ENSP00000469647	CCL2,UNC93B1,IRF1,FOS,CSF1,NR4A2,JUN,IFIT2,FOXO1,TRIM22,IL33,DDX60,SPP1,IRF7,IFITM3,MYD88,NR4A1,ZFP36
GO Process	GO:0006950	Response to stress	20	3485	0.65	2.91e-08	9606.ENSP00000225831,9606.ENSP00000227471,9606.ENSP00000245414,9606.ENSP00000295666,9606.ENSP00000306245,9606.ENSP00000327513,9606.ENSP00000344479,9606.ENSP00000360266,9606.ENSP00000360891,9606.ENSP00000368880,9606.ENSP00000369299,9606.ENSP00000370842,9606.ENSP00000377344,9606.ENSP00000378517,9606.ENSP00000380697,9606.ENSP00000382707,9606.ENSP00000386380,9606.ENSP00000401399,9606.ENSP00000403104,…	CCL2,UNC93B1,IRF1,IGFBP7,FOS,CSF1,NR4A2,JUN,IFIT2,FOXO1,TRIM22,IL33,DDX60,SPP1,IRF7,IFITM3,IL1R1,MYD88,SIGIRR,ZFP36
GO Process	GO:0007165	Signal transduction	22	4876	0.55	5.72e-08	9606.ENSP00000225831,9606.ENSP00000227471,9606.ENSP00000245414,9606.ENSP00000306245,9606.ENSP00000311697,9606.ENSP00000327513,9606.ENSP00000339824,9606.ENSP00000344479,9606.ENSP00000360266,9606.ENSP00000360891,9606.ENSP00000368880,9606.ENSP00000369299,9606.ENSP00000370842,9606.ENSP00000378517,9606.ENSP00000380697,9606.ENSP00000382707,9606.ENSP00000386165,9606.ENSP00000386380,9606.ENSP00000401399,…	CCL2,UNC93B1,IRF1,FOS,FGF5,CSF1,FGFR3,NR4A2,JUN,IFIT2,FOXO1,TRIM22,IL33,SPP1,IRF7,IFITM3,CEBPD,IL1R1,MYD88,SIGIRR,NR4A1,ZFP36
GO Process	GO:0051707	Response to other organism	14	1256	0.94	5.72e-08	9606.ENSP00000225831,9606.ENSP00000227471,9606.ENSP00000245414,9606.ENSP00000306245,9606.ENSP00000327513,9606.ENSP00000360266,9606.ENSP00000360891,9606.ENSP00000369299,9606.ENSP00000370842,9606.ENSP00000377344,9606.ENSP00000380697,9606.ENSP00000382707,9606.ENSP00000401399,9606.ENSP00000469647	CCL2,UNC93B1,IRF1,FOS,CSF1,JUN,IFIT2,TRIM22,IL33,DDX60,IRF7,IFITM3,MYD88,ZFP36
GO Process	GO:0007166	Cell surface receptor signaling pathway	17	2325	0.76	7.07e-08	9606.ENSP00000225831,9606.ENSP00000245414,9606.ENSP00000306245,9606.ENSP00000311697,9606.ENSP00000327513,9606.ENSP00000339824,9606.ENSP00000344479,9606.ENSP00000360266,9606.ENSP00000360891,9606.ENSP00000368880,9606.ENSP00000369299,9606.ENSP00000370842,9606.ENSP00000380697,9606.ENSP00000382707,9606.ENSP00000386165,9606.ENSP00000386380,9606.ENSP00000401399	CCL2,IRF1,FOS,FGF5,CSF1,FGFR3,NR4A2,JUN,IFIT2,FOXO1,TRIM22,IL33,IRF7,IFITM3,CEBPD,IL1R1,MYD88
GO Process	GO:0051607	Defense response to virus	8	210	1.47	1.53e-07	9606.ENSP00000227471,9606.ENSP00000245414,9606.ENSP00000360891,9606.ENSP00000369299,9606.ENSP00000370842,9606.ENSP00000377344,9606.ENSP00000380697,9606.ENSP00000382707	UNC93B1,IRF1,IFIT2,TRIM22,IL33,DDX60,IRF7,IFITM3
GO Process	GO:0010628	Positive regulation of gene expression	16	2337	0.73	8.49e-07	9606.ENSP00000245414,9606.ENSP00000306245,9606.ENSP00000327513,9606.ENSP00000344479,9606.ENSP00000350359,9606.ENSP00000360266,9606.ENSP00000368880,9606.ENSP00000370842,9606.ENSP00000377344,9606.ENSP00000378517,9606.ENSP00000380697,9606.ENSP00000386165,9606.ENSP00000386380,9606.ENSP00000401399,9606.ENSP00000440864,9606.ENSP00000469647	IRF1,FOS,CSF1,NR4A2,CREB5,JUN,FOXO1,IL33,DDX60,SPP1,IRF7,CEBPD,IL1R1,MYD88,NR4A1,ZFP36
GO Process	GO:0051716	Cellular response to stimulus	23	6489	0.44	8.71e-07	9606.ENSP00000225831,9606.ENSP00000227471,9606.ENSP00000245414,9606.ENSP00000295666,9606.ENSP00000306245,9606.ENSP00000311697,9606.ENSP00000327513,9606.ENSP00000339824,9606.ENSP00000344479,9606.ENSP00000360266,9606.ENSP00000360891,9606.ENSP00000368880,9606.ENSP00000369299,9606.ENSP00000370842,9606.ENSP00000378517,9606.ENSP00000380697,9606.ENSP00000382707,9606.ENSP00000386165,9606.ENSP00000386380,…	CCL2,UNC93B1,IRF1,IGFBP7,FOS,FGF5,CSF1,FGFR3,NR4A2,JUN,IFIT2,FOXO1,TRIM22,IL33,SPP1,IRF7,IFITM3,CEBPD,IL1R1,MYD88,SIGIRR,NR4A1,ZFP36
GO Process	GO:0009893	Positive regulation of metabolic process	19	3893	0.58	1.49e-06	9606.ENSP00000225831,9606.ENSP00000245414,9606.ENSP00000306245,9606.ENSP00000327513,9606.ENSP00000339824,9606.ENSP00000344479,9606.ENSP00000350359,9606.ENSP00000360266,9606.ENSP00000368880,9606.ENSP00000369299,9606.ENSP00000370842,9606.ENSP00000377344,9606.ENSP00000378517,9606.ENSP00000380697,9606.ENSP00000386165,9606.ENSP00000386380,9606.ENSP00000401399,9606.ENSP00000440864,9606.ENSP00000469647	CCL2,IRF1,FOS,CSF1,FGFR3,NR4A2,CREB5,JUN,FOXO1,TRIM22,IL33,DDX60,SPP1,IRF7,CEBPD,IL1R1,MYD88,NR4A1,ZFP36
GO Process	GO:0098542	Defense response to other organism	11	900	0.98	2.83e-06	9606.ENSP00000225831,9606.ENSP00000227471,9606.ENSP00000245414,9606.ENSP00000327513,9606.ENSP00000360891,9606.ENSP00000369299,9606.ENSP00000370842,9606.ENSP00000377344,9606.ENSP00000380697,9606.ENSP00000382707,9606.ENSP00000401399	CCL2,UNC93B1,IRF1,CSF1,IFIT2,TRIM22,IL33,DDX60,IRF7,IFITM3,MYD88
GO Process	GO:0010604	Positive regulation of macromolecule metabolic process	18	3600	0.59	4.07e-06	9606.ENSP00000225831,9606.ENSP00000245414,9606.ENSP00000306245,9606.ENSP00000327513,9606.ENSP00000339824,9606.ENSP00000344479,9606.ENSP00000350359,9606.ENSP00000360266,9606.ENSP00000368880,9606.ENSP00000370842,9606.ENSP00000377344,9606.ENSP00000378517,9606.ENSP00000380697,9606.ENSP00000386165,9606.ENSP00000386380,9606.ENSP00000401399,9606.ENSP00000440864,9606.ENSP00000469647	CCL2,IRF1,FOS,CSF1,FGFR3,NR4A2,CREB5,JUN,FOXO1,IL33,DDX60,SPP1,IRF7,CEBPD,IL1R1,MYD88,NR4A1,ZFP36
GO Process	GO:0045087	Innate immune response	10	703	1.05	4.07e-06	9606.ENSP00000225831,9606.ENSP00000227471,9606.ENSP00000245414,9606.ENSP00000327513,9606.ENSP00000360891,9606.ENSP00000369299,9606.ENSP00000377344,9606.ENSP00000380697,9606.ENSP00000382707,9606.ENSP00000401399	CCL2,UNC93B1,IRF1,CSF1,IFIT2,TRIM22,DDX60,IRF7,IFITM3,MYD88
GO Process	GO:0050896	Response to stimulus	24	8046	0.37	4.17e-06	9606.ENSP00000225831,9606.ENSP00000227471,9606.ENSP00000245414,9606.ENSP00000295666,9606.ENSP00000306245,9606.ENSP00000311697,9606.ENSP00000327513,9606.ENSP00000339824,9606.ENSP00000344479,9606.ENSP00000360266,9606.ENSP00000360891,9606.ENSP00000368880,9606.ENSP00000369299,9606.ENSP00000370842,9606.ENSP00000377344,9606.ENSP00000378517,9606.ENSP00000380697,9606.ENSP00000382707,9606.ENSP00000386165,…	CCL2,UNC93B1,IRF1,IGFBP7,FOS,FGF5,CSF1,FGFR3,NR4A2,JUN,IFIT2,FOXO1,TRIM22,IL33,DDX60,SPP1,IRF7,IFITM3,CEBPD,IL1R1,MYD88,SIGIRR,NR4A1,ZFP36
GO Process	GO:0006954	Inflammatory response	9	515	1.14	4.34e-06	9606.ENSP00000225831,9606.ENSP00000306245,9606.ENSP00000327513,9606.ENSP00000360266,9606.ENSP00000370842,9606.ENSP00000378517,9606.ENSP00000386380,9606.ENSP00000401399,9606.ENSP00000403104	CCL2,FOS,CSF1,JUN,IL33,SPP1,IL1R1,MYD88,SIGIRR
GO Process	GO:0048522	Positive regulation of cellular process	21	5579	0.47	5.82e-06	9606.ENSP00000225831,9606.ENSP00000245414,9606.ENSP00000306245,9606.ENSP00000311697,9606.ENSP00000327513,9606.ENSP00000339824,9606.ENSP00000344479,9606.ENSP00000350359,9606.ENSP00000360266,9606.ENSP00000360891,9606.ENSP00000368880,9606.ENSP00000369299,9606.ENSP00000370842,9606.ENSP00000377344,9606.ENSP00000378517,9606.ENSP00000380697,9606.ENSP00000386165,9606.ENSP00000386380,9606.ENSP00000401399,…	CCL2,IRF1,FOS,FGF5,CSF1,FGFR3,NR4A2,CREB5,JUN,IFIT2,FOXO1,TRIM22,IL33,DDX60,SPP1,IRF7,CEBPD,IL1R1,MYD88,NR4A1,ZFP36
GO Process	GO:0065009	Regulation of molecular function	20	4913	0.5	5.93e-06	9606.ENSP00000225831,9606.ENSP00000245414,9606.ENSP00000306245,9606.ENSP00000311697,9606.ENSP00000327513,9606.ENSP00000339824,9606.ENSP00000344479,9606.ENSP00000350359,9606.ENSP00000360266,9606.ENSP00000360891,9606.ENSP00000368880,9606.ENSP00000369299,9606.ENSP00000370842,9606.ENSP00000378517,9606.ENSP00000380697,9606.ENSP00000386165,9606.ENSP00000401399,9606.ENSP00000403104,9606.ENSP00000440864,…	CCL2,IRF1,FOS,FGF5,CSF1,FGFR3,NR4A2,CREB5,JUN,IFIT2,FOXO1,TRIM22,IL33,SPP1,IRF7,CEBPD,MYD88,SIGIRR,NR4A1,ZFP36
GO Process	GO:0060337	Type i interferon signaling pathway	5	67	1.77	1.21e-05	9606.ENSP00000245414,9606.ENSP00000360891,9606.ENSP00000380697,9606.ENSP00000382707,9606.ENSP00000401399	IRF1,IFIT2,IRF7,IFITM3,MYD88
GO Process	GO:0033993	Response to lipid	10	858	0.96	1.86e-05	9606.ENSP00000225831,9606.ENSP00000295666,9606.ENSP00000306245,9606.ENSP00000344479,9606.ENSP00000360266,9606.ENSP00000368880,9606.ENSP00000378517,9606.ENSP00000401399,9606.ENSP00000440864,9606.ENSP00000469647	CCL2,IGFBP7,FOS,NR4A2,JUN,FOXO1,SPP1,MYD88,NR4A1,ZFP36
GO Process	GO:0009719	Response to endogenous stimulus	12	1447	0.81	2.13e-05	9606.ENSP00000225831,9606.ENSP00000295666,9606.ENSP00000306245,9606.ENSP00000311697,9606.ENSP00000339824,9606.ENSP00000344479,9606.ENSP00000360266,9606.ENSP00000368880,9606.ENSP00000378517,9606.ENSP00000401399,9606.ENSP00000440864,9606.ENSP00000469647	CCL2,IGFBP7,FOS,FGF5,FGFR3,NR4A2,JUN,FOXO1,SPP1,MYD88,NR4A1,ZFP36
GO Process	GO:0019222	Regulation of metabolic process	22	6948	0.39	3.01e-05	9606.ENSP00000225831,9606.ENSP00000245414,9606.ENSP00000295666,9606.ENSP00000306245,9606.ENSP00000311697,9606.ENSP00000327513,9606.ENSP00000339824,9606.ENSP00000344479,9606.ENSP00000350359,9606.ENSP00000360266,9606.ENSP00000368880,9606.ENSP00000369299,9606.ENSP00000370842,9606.ENSP00000377344,9606.ENSP00000378517,9606.ENSP00000380697,9606.ENSP00000386165,9606.ENSP00000386380,9606.ENSP00000401399,…	CCL2,IRF1,IGFBP7,FOS,FGF5,CSF1,FGFR3,NR4A2,CREB5,JUN,FOXO1,TRIM22,IL33,DDX60,SPP1,IRF7,CEBPD,IL1R1,MYD88,SIGIRR,NR4A1,ZFP36
GO Process	GO:0010468	Regulation of gene expression	19	4813	0.49	3.34e-05	9606.ENSP00000245414,9606.ENSP00000306245,9606.ENSP00000311697,9606.ENSP00000327513,9606.ENSP00000344479,9606.ENSP00000350359,9606.ENSP00000360266,9606.ENSP00000368880,9606.ENSP00000369299,9606.ENSP00000370842,9606.ENSP00000377344,9606.ENSP00000378517,9606.ENSP00000380697,9606.ENSP00000386165,9606.ENSP00000386380,9606.ENSP00000401399,9606.ENSP00000403104,9606.ENSP00000440864,9606.ENSP00000469647	IRF1,FOS,FGF5,CSF1,NR4A2,CREB5,JUN,FOXO1,TRIM22,IL33,DDX60,SPP1,IRF7,CEBPD,IL1R1,MYD88,SIGIRR,NR4A1,ZFP36
GO Process	GO:0048545	Response to steroid hormone	7	328	1.22	4.88e-05	9606.ENSP00000295666,9606.ENSP00000306245,9606.ENSP00000344479,9606.ENSP00000368880,9606.ENSP00000378517,9606.ENSP00000440864,9606.ENSP00000469647	IGFBP7,FOS,NR4A2,FOXO1,SPP1,NR4A1,ZFP36
GO Process	GO:0006955	Immune response	12	1588	0.77	5.16e-05	9606.ENSP00000225831,9606.ENSP00000227471,9606.ENSP00000245414,9606.ENSP00000327513,9606.ENSP00000360891,9606.ENSP00000369299,9606.ENSP00000370842,9606.ENSP00000377344,9606.ENSP00000380697,9606.ENSP00000382707,9606.ENSP00000386380,9606.ENSP00000401399	CCL2,UNC93B1,IRF1,CSF1,IFIT2,TRIM22,IL33,DDX60,IRF7,IFITM3,IL1R1,MYD88
GO Process	GO:0060255	Regulation of macromolecule metabolic process	21	6407	0.41	5.96e-05	9606.ENSP00000225831,9606.ENSP00000245414,9606.ENSP00000306245,9606.ENSP00000311697,9606.ENSP00000327513,9606.ENSP00000339824,9606.ENSP00000344479,9606.ENSP00000350359,9606.ENSP00000360266,9606.ENSP00000368880,9606.ENSP00000369299,9606.ENSP00000370842,9606.ENSP00000377344,9606.ENSP00000378517,9606.ENSP00000380697,9606.ENSP00000386165,9606.ENSP00000386380,9606.ENSP00000401399,9606.ENSP00000403104,…	CCL2,IRF1,FOS,FGF5,CSF1,FGFR3,NR4A2,CREB5,JUN,FOXO1,TRIM22,IL33,DDX60,SPP1,IRF7,CEBPD,IL1R1,MYD88,SIGIRR,NR4A1,ZFP36
GO Process	GO:0032101	Regulation of response to external stimulus	10	1013	0.89	7.03e-05	9606.ENSP00000225831,9606.ENSP00000245414,9606.ENSP00000327513,9606.ENSP00000370842,9606.ENSP00000377344,9606.ENSP00000378517,9606.ENSP00000380697,9606.ENSP00000386380,9606.ENSP00000401399,9606.ENSP00000403104	CCL2,IRF1,CSF1,IL33,DDX60,SPP1,IRF7,IL1R1,MYD88,SIGIRR
GO Process	GO:0044344	Cellular response to fibroblast growth factor stimulus	5	108	1.56	8.46e-05	9606.ENSP00000225831,9606.ENSP00000311697,9606.ENSP00000339824,9606.ENSP00000440864,9606.ENSP00000469647	CCL2,FGF5,FGFR3,NR4A1,ZFP36
GO Process	GO:0031325	Positive regulation of cellular metabolic process	16	3413	0.56	9e-05	9606.ENSP00000225831,9606.ENSP00000245414,9606.ENSP00000306245,9606.ENSP00000327513,9606.ENSP00000339824,9606.ENSP00000344479,9606.ENSP00000350359,9606.ENSP00000360266,9606.ENSP00000368880,9606.ENSP00000369299,9606.ENSP00000370842,9606.ENSP00000378517,9606.ENSP00000380697,9606.ENSP00000386165,9606.ENSP00000440864,9606.ENSP00000469647	CCL2,IRF1,FOS,CSF1,FGFR3,NR4A2,CREB5,JUN,FOXO1,TRIM22,IL33,SPP1,IRF7,CEBPD,NR4A1,ZFP36
GO Process	GO:0002376	Immune system process	14	2481	0.65	9.15e-05	9606.ENSP00000225831,9606.ENSP00000227471,9606.ENSP00000245414,9606.ENSP00000327513,9606.ENSP00000360266,9606.ENSP00000360891,9606.ENSP00000369299,9606.ENSP00000370842,9606.ENSP00000377344,9606.ENSP00000380697,9606.ENSP00000382707,9606.ENSP00000386165,9606.ENSP00000386380,9606.ENSP00000401399	CCL2,UNC93B1,IRF1,CSF1,JUN,IFIT2,TRIM22,IL33,DDX60,IRF7,IFITM3,CEBPD,IL1R1,MYD88
GO Process	GO:0050794	Regulation of cellular process	25	10932	0.25	0.00013	9606.ENSP00000225831,9606.ENSP00000227471,9606.ENSP00000245414,9606.ENSP00000295666,9606.ENSP00000306245,9606.ENSP00000311697,9606.ENSP00000327513,9606.ENSP00000339824,9606.ENSP00000344479,9606.ENSP00000350359,9606.ENSP00000360266,9606.ENSP00000360891,9606.ENSP00000368880,9606.ENSP00000369299,9606.ENSP00000370842,9606.ENSP00000377344,9606.ENSP00000378517,9606.ENSP00000380697,9606.ENSP00000382707,…	CCL2,UNC93B1,IRF1,IGFBP7,FOS,FGF5,CSF1,FGFR3,NR4A2,CREB5,JUN,IFIT2,FOXO1,TRIM22,IL33,DDX60,SPP1,IRF7,IFITM3,CEBPD,IL1R1,MYD88,SIGIRR,NR4A1,ZFP36
GO Process	GO:0051254	Positive regulation of rna metabolic process	12	1759	0.73	0.00013	9606.ENSP00000245414,9606.ENSP00000306245,9606.ENSP00000344479,9606.ENSP00000350359,9606.ENSP00000360266,9606.ENSP00000368880,9606.ENSP00000370842,9606.ENSP00000378517,9606.ENSP00000380697,9606.ENSP00000386165,9606.ENSP00000440864,9606.ENSP00000469647	IRF1,FOS,NR4A2,CREB5,JUN,FOXO1,IL33,SPP1,IRF7,CEBPD,NR4A1,ZFP36
GO Process	GO:0048583	Regulation of response to stimulus	17	4114	0.51	0.00015	9606.ENSP00000225831,9606.ENSP00000245414,9606.ENSP00000306245,9606.ENSP00000311697,9606.ENSP00000327513,9606.ENSP00000339824,9606.ENSP00000344479,9606.ENSP00000360266,9606.ENSP00000368880,9606.ENSP00000369299,9606.ENSP00000370842,9606.ENSP00000377344,9606.ENSP00000378517,9606.ENSP00000380697,9606.ENSP00000386380,9606.ENSP00000401399,9606.ENSP00000403104	CCL2,IRF1,FOS,FGF5,CSF1,FGFR3,NR4A2,JUN,FOXO1,TRIM22,IL33,DDX60,SPP1,IRF7,IL1R1,MYD88,SIGIRR
GO Process	GO:0009889	Regulation of biosynthetic process	17	4210	0.5	0.00021	9606.ENSP00000225831,9606.ENSP00000245414,9606.ENSP00000295666,9606.ENSP00000306245,9606.ENSP00000344479,9606.ENSP00000350359,9606.ENSP00000360266,9606.ENSP00000368880,9606.ENSP00000369299,9606.ENSP00000370842,9606.ENSP00000378517,9606.ENSP00000380697,9606.ENSP00000386165,9606.ENSP00000401399,9606.ENSP00000403104,9606.ENSP00000440864,9606.ENSP00000469647	CCL2,IRF1,IGFBP7,FOS,NR4A2,CREB5,JUN,FOXO1,TRIM22,IL33,SPP1,IRF7,CEBPD,MYD88,SIGIRR,NR4A1,ZFP36
GO Process	GO:0071495	Cellular response to endogenous stimulus	10	1181	0.82	0.00024	9606.ENSP00000225831,9606.ENSP00000295666,9606.ENSP00000306245,9606.ENSP00000311697,9606.ENSP00000339824,9606.ENSP00000344479,9606.ENSP00000360266,9606.ENSP00000368880,9606.ENSP00000440864,9606.ENSP00000469647	CCL2,IGFBP7,FOS,FGF5,FGFR3,NR4A2,JUN,FOXO1,NR4A1,ZFP36
GO Process	GO:0014070	Response to organic cyclic compound	9	911	0.89	0.00027	9606.ENSP00000225831,9606.ENSP00000295666,9606.ENSP00000306245,9606.ENSP00000344479,9606.ENSP00000360266,9606.ENSP00000368880,9606.ENSP00000378517,9606.ENSP00000440864,9606.ENSP00000469647	CCL2,IGFBP7,FOS,NR4A2,JUN,FOXO1,SPP1,NR4A1,ZFP36
GO Process	GO:0010557	Positive regulation of macromolecule biosynthetic process	12	1906	0.69	0.00028	9606.ENSP00000225831,9606.ENSP00000245414,9606.ENSP00000306245,9606.ENSP00000344479,9606.ENSP00000350359,9606.ENSP00000360266,9606.ENSP00000368880,9606.ENSP00000370842,9606.ENSP00000378517,9606.ENSP00000380697,9606.ENSP00000386165,9606.ENSP00000440864	CCL2,IRF1,FOS,NR4A2,CREB5,JUN,FOXO1,IL33,SPP1,IRF7,CEBPD,NR4A1
GO Process	GO:0051173	Positive regulation of nitrogen compound metabolic process	15	3239	0.56	0.00028	9606.ENSP00000225831,9606.ENSP00000245414,9606.ENSP00000306245,9606.ENSP00000327513,9606.ENSP00000339824,9606.ENSP00000344479,9606.ENSP00000350359,9606.ENSP00000360266,9606.ENSP00000368880,9606.ENSP00000370842,9606.ENSP00000378517,9606.ENSP00000380697,9606.ENSP00000386165,9606.ENSP00000440864,9606.ENSP00000469647	CCL2,IRF1,FOS,CSF1,FGFR3,NR4A2,CREB5,JUN,FOXO1,IL33,SPP1,IRF7,CEBPD,NR4A1,ZFP36
GO Process	GO:0051239	Regulation of multicellular organismal process	15	3227	0.56	0.00028	9606.ENSP00000245414,9606.ENSP00000306245,9606.ENSP00000327513,9606.ENSP00000344479,9606.ENSP00000360266,9606.ENSP00000368880,9606.ENSP00000370842,9606.ENSP00000377344,9606.ENSP00000378517,9606.ENSP00000380697,9606.ENSP00000386165,9606.ENSP00000386380,9606.ENSP00000401399,9606.ENSP00000403104,9606.ENSP00000469647	IRF1,FOS,CSF1,NR4A2,JUN,FOXO1,IL33,DDX60,SPP1,IRF7,CEBPD,IL1R1,MYD88,SIGIRR,ZFP36
GO Process	GO:0045893	Positive regulation of transcription, dna-templated	11	1587	0.73	0.00035	9606.ENSP00000245414,9606.ENSP00000306245,9606.ENSP00000344479,9606.ENSP00000350359,9606.ENSP00000360266,9606.ENSP00000368880,9606.ENSP00000370842,9606.ENSP00000378517,9606.ENSP00000380697,9606.ENSP00000386165,9606.ENSP00000440864	IRF1,FOS,NR4A2,CREB5,JUN,FOXO1,IL33,SPP1,IRF7,CEBPD,NR4A1
GO Process	GO:0006355	Regulation of transcription, dna-templated	15	3388	0.54	0.00047	9606.ENSP00000245414,9606.ENSP00000306245,9606.ENSP00000344479,9606.ENSP00000350359,9606.ENSP00000360266,9606.ENSP00000368880,9606.ENSP00000369299,9606.ENSP00000370842,9606.ENSP00000378517,9606.ENSP00000380697,9606.ENSP00000386165,9606.ENSP00000401399,9606.ENSP00000403104,9606.ENSP00000440864,9606.ENSP00000469647	IRF1,FOS,NR4A2,CREB5,JUN,FOXO1,TRIM22,IL33,SPP1,IRF7,CEBPD,MYD88,SIGIRR,NR4A1,ZFP36
GO Process	GO:0042127	Regulation of cell population proliferation	11	1642	0.72	0.00047	9606.ENSP00000225831,9606.ENSP00000245414,9606.ENSP00000295666,9606.ENSP00000311697,9606.ENSP00000327513,9606.ENSP00000339824,9606.ENSP00000360266,9606.ENSP00000368880,9606.ENSP00000370842,9606.ENSP00000440864,9606.ENSP00000469647	CCL2,IRF1,IGFBP7,FGF5,CSF1,FGFR3,JUN,FOXO1,IL33,NR4A1,ZFP36
GO Process	GO:0071363	Cellular response to growth factor stimulus	7	494	1.04	0.00047	9606.ENSP00000225831,9606.ENSP00000306245,9606.ENSP00000311697,9606.ENSP00000339824,9606.ENSP00000360266,9606.ENSP00000440864,9606.ENSP00000469647	CCL2,FOS,FGF5,FGFR3,JUN,NR4A1,ZFP36
GO Process	GO:0071496	Cellular response to external stimulus	6	309	1.18	0.00047	9606.ENSP00000245414,9606.ENSP00000306245,9606.ENSP00000344479,9606.ENSP00000360266,9606.ENSP00000368880,9606.ENSP00000401399	IRF1,FOS,NR4A2,JUN,FOXO1,MYD88
GO Process	GO:0001817	Regulation of cytokine production	8	742	0.93	0.00052	9606.ENSP00000245414,9606.ENSP00000370842,9606.ENSP00000377344,9606.ENSP00000380697,9606.ENSP00000386380,9606.ENSP00000401399,9606.ENSP00000403104,9606.ENSP00000469647	IRF1,IL33,DDX60,IRF7,IL1R1,MYD88,SIGIRR,ZFP36
GO Process	GO:0010556	Regulation of macromolecule biosynthetic process	16	3976	0.5	0.00052	9606.ENSP00000225831,9606.ENSP00000245414,9606.ENSP00000306245,9606.ENSP00000344479,9606.ENSP00000350359,9606.ENSP00000360266,9606.ENSP00000368880,9606.ENSP00000369299,9606.ENSP00000370842,9606.ENSP00000378517,9606.ENSP00000380697,9606.ENSP00000386165,9606.ENSP00000401399,9606.ENSP00000403104,9606.ENSP00000440864,9606.ENSP00000469647	CCL2,IRF1,FOS,NR4A2,CREB5,JUN,FOXO1,TRIM22,IL33,SPP1,IRF7,CEBPD,MYD88,SIGIRR,NR4A1,ZFP36
GO Process	GO:0045655	Regulation of monocyte differentiation	3	20	2.07	0.00059	9606.ENSP00000327513,9606.ENSP00000360266,9606.ENSP00000380697	CSF1,JUN,IRF7
GO Process	GO:0010646	Regulation of cell communication	15	3514	0.52	0.00061	9606.ENSP00000225831,9606.ENSP00000245414,9606.ENSP00000311697,9606.ENSP00000327513,9606.ENSP00000339824,9606.ENSP00000344479,9606.ENSP00000360266,9606.ENSP00000368880,9606.ENSP00000369299,9606.ENSP00000377344,9606.ENSP00000378517,9606.ENSP00000380697,9606.ENSP00000386380,9606.ENSP00000401399,9606.ENSP00000403104	CCL2,IRF1,FGF5,CSF1,FGFR3,NR4A2,JUN,FOXO1,TRIM22,DDX60,SPP1,IRF7,IL1R1,MYD88,SIGIRR
GO Process	GO:0034341	Response to interferon-gamma	5	182	1.33	0.00061	9606.ENSP00000225831,9606.ENSP00000245414,9606.ENSP00000369299,9606.ENSP00000380697,9606.ENSP00000382707	CCL2,IRF1,TRIM22,IRF7,IFITM3
GO Process	GO:0071396	Cellular response to lipid	7	528	1.02	0.00061	9606.ENSP00000225831,9606.ENSP00000344479,9606.ENSP00000368880,9606.ENSP00000378517,9606.ENSP00000401399,9606.ENSP00000440864,9606.ENSP00000469647	CCL2,NR4A2,FOXO1,SPP1,MYD88,NR4A1,ZFP36
GO Process	GO:1901701	Cellular response to oxygen-containing compound	9	1055	0.82	0.00063	9606.ENSP00000225831,9606.ENSP00000306245,9606.ENSP00000344479,9606.ENSP00000360266,9606.ENSP00000368880,9606.ENSP00000378517,9606.ENSP00000401399,9606.ENSP00000440864,9606.ENSP00000469647	CCL2,FOS,NR4A2,JUN,FOXO1,SPP1,MYD88,NR4A1,ZFP36
GO Process	GO:0023051	Regulation of signaling	15	3553	0.52	0.00068	9606.ENSP00000225831,9606.ENSP00000245414,9606.ENSP00000311697,9606.ENSP00000327513,9606.ENSP00000339824,9606.ENSP00000344479,9606.ENSP00000360266,9606.ENSP00000368880,9606.ENSP00000369299,9606.ENSP00000377344,9606.ENSP00000378517,9606.ENSP00000380697,9606.ENSP00000386380,9606.ENSP00000401399,9606.ENSP00000403104	CCL2,IRF1,FGF5,CSF1,FGFR3,NR4A2,JUN,FOXO1,TRIM22,DDX60,SPP1,IRF7,IL1R1,MYD88,SIGIRR
GO Process	GO:0080090	Regulation of primary metabolic process	19	6032	0.39	0.00074	9606.ENSP00000225831,9606.ENSP00000245414,9606.ENSP00000295666,9606.ENSP00000306245,9606.ENSP00000327513,9606.ENSP00000339824,9606.ENSP00000344479,9606.ENSP00000350359,9606.ENSP00000360266,9606.ENSP00000368880,9606.ENSP00000369299,9606.ENSP00000370842,9606.ENSP00000378517,9606.ENSP00000380697,9606.ENSP00000386165,9606.ENSP00000401399,9606.ENSP00000403104,9606.ENSP00000440864,9606.ENSP00000469647	CCL2,IRF1,IGFBP7,FOS,CSF1,FGFR3,NR4A2,CREB5,JUN,FOXO1,TRIM22,IL33,SPP1,IRF7,CEBPD,MYD88,SIGIRR,NR4A1,ZFP36
GO Process	GO:0051240	Positive regulation of multicellular organismal process	11	1770	0.69	0.00075	9606.ENSP00000245414,9606.ENSP00000306245,9606.ENSP00000327513,9606.ENSP00000360266,9606.ENSP00000370842,9606.ENSP00000377344,9606.ENSP00000378517,9606.ENSP00000380697,9606.ENSP00000386165,9606.ENSP00000386380,9606.ENSP00000401399	IRF1,FOS,CSF1,JUN,IL33,DDX60,SPP1,IRF7,CEBPD,IL1R1,MYD88
GO Process	GO:0048519	Negative regulation of biological process	18	5389	0.42	0.0008	9606.ENSP00000225831,9606.ENSP00000245414,9606.ENSP00000295666,9606.ENSP00000327513,9606.ENSP00000339824,9606.ENSP00000344479,9606.ENSP00000360266,9606.ENSP00000368880,9606.ENSP00000369299,9606.ENSP00000370842,9606.ENSP00000378517,9606.ENSP00000380697,9606.ENSP00000382707,9606.ENSP00000386165,9606.ENSP00000401399,9606.ENSP00000403104,9606.ENSP00000440864,9606.ENSP00000469647	CCL2,IRF1,IGFBP7,CSF1,FGFR3,NR4A2,JUN,FOXO1,TRIM22,IL33,SPP1,IRF7,IFITM3,CEBPD,MYD88,SIGIRR,NR4A1,ZFP36
GO Process	GO:0051253	Negative regulation of rna metabolic process	10	1422	0.74	0.0008	9606.ENSP00000245414,9606.ENSP00000344479,9606.ENSP00000360266,9606.ENSP00000368880,9606.ENSP00000369299,9606.ENSP00000370842,9606.ENSP00000380697,9606.ENSP00000386165,9606.ENSP00000401399,9606.ENSP00000469647	IRF1,NR4A2,JUN,FOXO1,TRIM22,IL33,IRF7,CEBPD,MYD88,ZFP36
GO Process	GO:0009966	Regulation of signal transduction	14	3107	0.55	0.00081	9606.ENSP00000225831,9606.ENSP00000245414,9606.ENSP00000311697,9606.ENSP00000327513,9606.ENSP00000339824,9606.ENSP00000344479,9606.ENSP00000360266,9606.ENSP00000368880,9606.ENSP00000369299,9606.ENSP00000377344,9606.ENSP00000380697,9606.ENSP00000386380,9606.ENSP00000401399,9606.ENSP00000403104	CCL2,IRF1,FGF5,CSF1,FGFR3,NR4A2,JUN,FOXO1,TRIM22,DDX60,IRF7,IL1R1,MYD88,SIGIRR
GO Process	GO:0032870	Cellular response to hormone stimulus	7	569	0.98	0.00087	9606.ENSP00000295666,9606.ENSP00000306245,9606.ENSP00000344479,9606.ENSP00000360266,9606.ENSP00000368880,9606.ENSP00000440864,9606.ENSP00000469647	IGFBP7,FOS,NR4A2,JUN,FOXO1,NR4A1,ZFP36
GO Process	GO:0010647	Positive regulation of cell communication	11	1823	0.67	0.00094	9606.ENSP00000225831,9606.ENSP00000311697,9606.ENSP00000327513,9606.ENSP00000339824,9606.ENSP00000360266,9606.ENSP00000369299,9606.ENSP00000377344,9606.ENSP00000378517,9606.ENSP00000380697,9606.ENSP00000386380,9606.ENSP00000401399	CCL2,FGF5,CSF1,FGFR3,JUN,TRIM22,DDX60,SPP1,IRF7,IL1R1,MYD88
GO Process	GO:0023056	Positive regulation of signaling	11	1831	0.67	0.00097	9606.ENSP00000225831,9606.ENSP00000311697,9606.ENSP00000327513,9606.ENSP00000339824,9606.ENSP00000360266,9606.ENSP00000369299,9606.ENSP00000377344,9606.ENSP00000378517,9606.ENSP00000380697,9606.ENSP00000386380,9606.ENSP00000401399	CCL2,FGF5,CSF1,FGFR3,JUN,TRIM22,DDX60,SPP1,IRF7,IL1R1,MYD88
GO Process	GO:0009725	Response to hormone	8	849	0.87	0.0011	9606.ENSP00000295666,9606.ENSP00000306245,9606.ENSP00000344479,9606.ENSP00000360266,9606.ENSP00000368880,9606.ENSP00000378517,9606.ENSP00000440864,9606.ENSP00000469647	IGFBP7,FOS,NR4A2,JUN,FOXO1,SPP1,NR4A1,ZFP36
GO Process	GO:0032897	Negative regulation of viral transcription	3	27	1.94	0.0011	9606.ENSP00000360266,9606.ENSP00000382707,9606.ENSP00000469647	JUN,IFITM3,ZFP36
GO Process	GO:0002682	Regulation of immune system process	10	1514	0.71	0.0013	9606.ENSP00000225831,9606.ENSP00000245414,9606.ENSP00000306245,9606.ENSP00000327513,9606.ENSP00000360266,9606.ENSP00000370842,9606.ENSP00000377344,9606.ENSP00000380697,9606.ENSP00000386380,9606.ENSP00000469647	CCL2,IRF1,FOS,CSF1,JUN,IL33,DDX60,IRF7,IL1R1,ZFP36
GO Process	GO:0045444	Fat cell differentiation	4	106	1.47	0.0015	9606.ENSP00000344479,9606.ENSP00000368880,9606.ENSP00000386165,9606.ENSP00000440864	NR4A2,FOXO1,CEBPD,NR4A1
GO Process	GO:1901700	Response to oxygen-containing compound	10	1567	0.7	0.0016	9606.ENSP00000225831,9606.ENSP00000295666,9606.ENSP00000306245,9606.ENSP00000344479,9606.ENSP00000360266,9606.ENSP00000368880,9606.ENSP00000378517,9606.ENSP00000401399,9606.ENSP00000440864,9606.ENSP00000469647	CCL2,IGFBP7,FOS,NR4A2,JUN,FOXO1,SPP1,MYD88,NR4A1,ZFP36
GO Process	GO:0045944	Positive regulation of transcription by rna polymerase ii	9	1253	0.75	0.002	9606.ENSP00000245414,9606.ENSP00000306245,9606.ENSP00000344479,9606.ENSP00000360266,9606.ENSP00000368880,9606.ENSP00000370842,9606.ENSP00000380697,9606.ENSP00000386165,9606.ENSP00000440864	IRF1,FOS,NR4A2,JUN,FOXO1,IL33,IRF7,CEBPD,NR4A1
GO Process	GO:0002684	Positive regulation of immune system process	8	949	0.82	0.0022	9606.ENSP00000225831,9606.ENSP00000306245,9606.ENSP00000327513,9606.ENSP00000360266,9606.ENSP00000370842,9606.ENSP00000377344,9606.ENSP00000380697,9606.ENSP00000386380	CCL2,FOS,CSF1,JUN,IL33,DDX60,IRF7,IL1R1
GO Process	GO:0051171	Regulation of nitrogen compound metabolic process	18	5836	0.38	0.0022	9606.ENSP00000225831,9606.ENSP00000245414,9606.ENSP00000306245,9606.ENSP00000327513,9606.ENSP00000339824,9606.ENSP00000344479,9606.ENSP00000350359,9606.ENSP00000360266,9606.ENSP00000368880,9606.ENSP00000369299,9606.ENSP00000370842,9606.ENSP00000378517,9606.ENSP00000380697,9606.ENSP00000386165,9606.ENSP00000401399,9606.ENSP00000403104,9606.ENSP00000440864,9606.ENSP00000469647	CCL2,IRF1,FOS,CSF1,FGFR3,NR4A2,CREB5,JUN,FOXO1,TRIM22,IL33,SPP1,IRF7,CEBPD,MYD88,SIGIRR,NR4A1,ZFP36
GO Process	GO:0002761	Regulation of myeloid leukocyte differentiation	4	121	1.41	0.0023	9606.ENSP00000306245,9606.ENSP00000327513,9606.ENSP00000360266,9606.ENSP00000380697	FOS,CSF1,JUN,IRF7
GO Process	GO:0009967	Positive regulation of signal transduction	10	1654	0.68	0.0024	9606.ENSP00000225831,9606.ENSP00000311697,9606.ENSP00000327513,9606.ENSP00000339824,9606.ENSP00000360266,9606.ENSP00000369299,9606.ENSP00000377344,9606.ENSP00000380697,9606.ENSP00000386380,9606.ENSP00000401399	CCL2,FGF5,CSF1,FGFR3,JUN,TRIM22,DDX60,IRF7,IL1R1,MYD88
GO Process	GO:0045637	Regulation of myeloid cell differentiation	5	260	1.18	0.0024	9606.ENSP00000306245,9606.ENSP00000327513,9606.ENSP00000360266,9606.ENSP00000380697,9606.ENSP00000469647	FOS,CSF1,JUN,IRF7,ZFP36
GO Process	GO:0001819	Positive regulation of cytokine production	6	461	1.01	0.0027	9606.ENSP00000245414,9606.ENSP00000370842,9606.ENSP00000377344,9606.ENSP00000380697,9606.ENSP00000386380,9606.ENSP00000401399	IRF1,IL33,DDX60,IRF7,IL1R1,MYD88
GO Process	GO:0010941	Regulation of cell death	10	1696	0.66	0.0028	9606.ENSP00000225831,9606.ENSP00000306245,9606.ENSP00000327513,9606.ENSP00000344479,9606.ENSP00000360266,9606.ENSP00000360891,9606.ENSP00000368880,9606.ENSP00000380697,9606.ENSP00000401399,9606.ENSP00000469647	CCL2,FOS,CSF1,NR4A2,JUN,IFIT2,FOXO1,IRF7,MYD88,ZFP36
GO Process	GO:0034124	Regulation of myd88-dependent toll-like receptor signaling pathway	2	4	2.59	0.0028	9606.ENSP00000245414,9606.ENSP00000380697	IRF1,IRF7
GO Process	GO:1903507	Negative regulation of nucleic acid-templated transcription	9	1324	0.73	0.0028	9606.ENSP00000245414,9606.ENSP00000344479,9606.ENSP00000360266,9606.ENSP00000368880,9606.ENSP00000369299,9606.ENSP00000370842,9606.ENSP00000380697,9606.ENSP00000386165,9606.ENSP00000469647	IRF1,NR4A2,JUN,FOXO1,TRIM22,IL33,IRF7,CEBPD,ZFP36
GO Process	GO:0009991	Response to extracellular stimulus	6	483	0.99	0.0033	9606.ENSP00000306245,9606.ENSP00000344479,9606.ENSP00000360266,9606.ENSP00000368880,9606.ENSP00000378517,9606.ENSP00000469647	FOS,NR4A2,JUN,FOXO1,SPP1,ZFP36
GO Process	GO:1902105	Regulation of leukocyte differentiation	5	285	1.14	0.0033	9606.ENSP00000245414,9606.ENSP00000306245,9606.ENSP00000327513,9606.ENSP00000360266,9606.ENSP00000380697	IRF1,FOS,CSF1,JUN,IRF7
GO Process	GO:1902533	Positive regulation of intracellular signal transduction	8	1041	0.78	0.0036	9606.ENSP00000225831,9606.ENSP00000311697,9606.ENSP00000327513,9606.ENSP00000339824,9606.ENSP00000360266,9606.ENSP00000369299,9606.ENSP00000377344,9606.ENSP00000401399	CCL2,FGF5,CSF1,FGFR3,JUN,TRIM22,DDX60,MYD88
GO Process	GO:1903706	Regulation of hemopoiesis	6	493	0.98	0.0036	9606.ENSP00000245414,9606.ENSP00000306245,9606.ENSP00000327513,9606.ENSP00000360266,9606.ENSP00000380697,9606.ENSP00000469647	IRF1,FOS,CSF1,JUN,IRF7,ZFP36
GO Process	GO:0006357	Regulation of transcription by rna polymerase ii	11	2172	0.6	0.0037	9606.ENSP00000245414,9606.ENSP00000306245,9606.ENSP00000344479,9606.ENSP00000350359,9606.ENSP00000360266,9606.ENSP00000368880,9606.ENSP00000370842,9606.ENSP00000380697,9606.ENSP00000386165,9606.ENSP00000440864,9606.ENSP00000469647	IRF1,FOS,NR4A2,CREB5,JUN,FOXO1,IL33,IRF7,CEBPD,NR4A1,ZFP36
GO Process	GO:0071376	Cellular response to corticotropin-releasing hormone stimulus	2	5	2.5	0.0037	9606.ENSP00000344479,9606.ENSP00000440864	NR4A2,NR4A1
GO Process	GO:0051384	Response to glucocorticoid	4	147	1.33	0.0042	9606.ENSP00000295666,9606.ENSP00000306245,9606.ENSP00000368880,9606.ENSP00000469647	IGFBP7,FOS,FOXO1,ZFP36
GO Process	GO:0001961	Positive regulation of cytokine-mediated signaling pathway	3	50	1.67	0.0045	9606.ENSP00000327513,9606.ENSP00000380697,9606.ENSP00000386380	CSF1,IRF7,IL1R1
GO Process	GO:0048523	Negative regulation of cellular process	16	4874	0.41	0.0045	9606.ENSP00000225831,9606.ENSP00000245414,9606.ENSP00000295666,9606.ENSP00000327513,9606.ENSP00000344479,9606.ENSP00000360266,9606.ENSP00000368880,9606.ENSP00000369299,9606.ENSP00000370842,9606.ENSP00000378517,9606.ENSP00000380697,9606.ENSP00000386165,9606.ENSP00000401399,9606.ENSP00000403104,9606.ENSP00000440864,9606.ENSP00000469647	CCL2,IRF1,IGFBP7,CSF1,NR4A2,JUN,FOXO1,TRIM22,IL33,SPP1,IRF7,CEBPD,MYD88,SIGIRR,NR4A1,ZFP36
GO Process	GO:0032496	Response to lipopolysaccharide	5	313	1.1	0.0048	9606.ENSP00000225831,9606.ENSP00000306245,9606.ENSP00000360266,9606.ENSP00000401399,9606.ENSP00000469647	CCL2,FOS,JUN,MYD88,ZFP36
GO Process	GO:0031323	Regulation of cellular metabolic process	18	6239	0.35	0.0049	9606.ENSP00000225831,9606.ENSP00000245414,9606.ENSP00000306245,9606.ENSP00000327513,9606.ENSP00000339824,9606.ENSP00000344479,9606.ENSP00000350359,9606.ENSP00000360266,9606.ENSP00000368880,9606.ENSP00000369299,9606.ENSP00000370842,9606.ENSP00000378517,9606.ENSP00000380697,9606.ENSP00000386165,9606.ENSP00000401399,9606.ENSP00000403104,9606.ENSP00000440864,9606.ENSP00000469647	CCL2,IRF1,FOS,CSF1,FGFR3,NR4A2,CREB5,JUN,FOXO1,TRIM22,IL33,SPP1,IRF7,CEBPD,MYD88,SIGIRR,NR4A1,ZFP36
GO Process	GO:0048584	Positive regulation of response to stimulus	11	2257	0.58	0.0049	9606.ENSP00000225831,9606.ENSP00000311697,9606.ENSP00000327513,9606.ENSP00000339824,9606.ENSP00000360266,9606.ENSP00000369299,9606.ENSP00000370842,9606.ENSP00000377344,9606.ENSP00000380697,9606.ENSP00000386380,9606.ENSP00000401399	CCL2,FGF5,CSF1,FGFR3,JUN,TRIM22,IL33,DDX60,IRF7,IL1R1,MYD88
GO Process	GO:1901214	Regulation of neuron death	5	317	1.09	0.005	9606.ENSP00000225831,9606.ENSP00000306245,9606.ENSP00000327513,9606.ENSP00000344479,9606.ENSP00000360266	CCL2,FOS,CSF1,NR4A2,JUN
GO Process	GO:0071407	Cellular response to organic cyclic compound	6	537	0.94	0.0052	9606.ENSP00000225831,9606.ENSP00000344479,9606.ENSP00000368880,9606.ENSP00000378517,9606.ENSP00000440864,9606.ENSP00000469647	CCL2,NR4A2,FOXO1,SPP1,NR4A1,ZFP36
GO Process	GO:0071346	Cellular response to interferon-gamma	4	161	1.29	0.0055	9606.ENSP00000225831,9606.ENSP00000245414,9606.ENSP00000369299,9606.ENSP00000380697	CCL2,IRF1,TRIM22,IRF7
GO Process	GO:0001959	Regulation of cytokine-mediated signaling pathway	4	163	1.28	0.0058	9606.ENSP00000327513,9606.ENSP00000380697,9606.ENSP00000386380,9606.ENSP00000403104	CSF1,IRF7,IL1R1,SIGIRR
GO Process	GO:0002819	Regulation of adaptive immune response	4	165	1.28	0.0058	9606.ENSP00000245414,9606.ENSP00000370842,9606.ENSP00000380697,9606.ENSP00000386380	IRF1,IL33,IRF7,IL1R1
GO Process	GO:0061518	Microglial cell proliferation	2	7	2.35	0.0058	9606.ENSP00000327513,9606.ENSP00000370842	CSF1,IL33
GO Process	GO:0002763	Positive regulation of myeloid leukocyte differentiation	3	58	1.61	0.0062	9606.ENSP00000306245,9606.ENSP00000327513,9606.ENSP00000360266	FOS,CSF1,JUN
GO Process	GO:0071383	Cellular response to steroid hormone stimulus	4	188	1.22	0.0091	9606.ENSP00000344479,9606.ENSP00000368880,9606.ENSP00000440864,9606.ENSP00000469647	NR4A2,FOXO1,NR4A1,ZFP36
GO Process	GO:0060333	Interferon-gamma-mediated signaling pathway	3	70	1.53	0.01	9606.ENSP00000245414,9606.ENSP00000369299,9606.ENSP00000380697	IRF1,TRIM22,IRF7
GO Process	GO:0006915	Apoptotic process	7	918	0.78	0.0107	9606.ENSP00000245414,9606.ENSP00000339824,9606.ENSP00000360266,9606.ENSP00000360891,9606.ENSP00000368880,9606.ENSP00000370842,9606.ENSP00000401399	IRF1,FGFR3,JUN,IFIT2,FOXO1,IL33,MYD88
GO Process	GO:0045657	Positive regulation of monocyte differentiation	2	11	2.15	0.0109	9606.ENSP00000327513,9606.ENSP00000360266	CSF1,JUN
GO Process	GO:1901654	Response to ketone	4	199	1.2	0.0109	9606.ENSP00000295666,9606.ENSP00000306245,9606.ENSP00000368880,9606.ENSP00000378517	IGFBP7,FOS,FOXO1,SPP1
GO Process	GO:0045892	Negative regulation of transcription, dna-templated	8	1273	0.69	0.0116	9606.ENSP00000245414,9606.ENSP00000344479,9606.ENSP00000360266,9606.ENSP00000368880,9606.ENSP00000370842,9606.ENSP00000380697,9606.ENSP00000386165,9606.ENSP00000469647	IRF1,NR4A2,JUN,FOXO1,IL33,IRF7,CEBPD,ZFP36
GO Process	GO:0002685	Regulation of leukocyte migration	4	209	1.18	0.0128	9606.ENSP00000225831,9606.ENSP00000327513,9606.ENSP00000370842,9606.ENSP00000386380	CCL2,CSF1,IL33,IL1R1
GO Process	GO:0006366	Transcription by rna polymerase ii	5	406	0.98	0.0132	9606.ENSP00000306245,9606.ENSP00000344479,9606.ENSP00000360266,9606.ENSP00000386165,9606.ENSP00000440864	FOS,NR4A2,JUN,CEBPD,NR4A1
GO Process	GO:0009612	Response to mechanical stimulus	4	212	1.17	0.0132	9606.ENSP00000245414,9606.ENSP00000306245,9606.ENSP00000360266,9606.ENSP00000401399	IRF1,FOS,JUN,MYD88
GO Process	GO:1901215	Negative regulation of neuron death	4	211	1.17	0.0132	9606.ENSP00000225831,9606.ENSP00000327513,9606.ENSP00000344479,9606.ENSP00000360266	CCL2,CSF1,NR4A2,JUN
GO Process	GO:0032481	Positive regulation of type i interferon production	3	80	1.47	0.0137	9606.ENSP00000245414,9606.ENSP00000380697,9606.ENSP00000401399	IRF1,IRF7,MYD88
GO Process	GO:0050792	Regulation of viral process	4	215	1.16	0.0138	9606.ENSP00000360266,9606.ENSP00000369299,9606.ENSP00000382707,9606.ENSP00000469647	JUN,TRIM22,IFITM3,ZFP36
GO Process	GO:0031347	Regulation of defense response	6	674	0.84	0.0147	9606.ENSP00000245414,9606.ENSP00000370842,9606.ENSP00000377344,9606.ENSP00000380697,9606.ENSP00000386380,9606.ENSP00000401399	IRF1,IL33,DDX60,IRF7,IL1R1,MYD88
GO Process	GO:0060548	Negative regulation of cell death	7	999	0.74	0.0167	9606.ENSP00000225831,9606.ENSP00000327513,9606.ENSP00000344479,9606.ENSP00000360266,9606.ENSP00000368880,9606.ENSP00000380697,9606.ENSP00000401399	CCL2,CSF1,NR4A2,JUN,FOXO1,IRF7,MYD88
GO Process	GO:0042063	Gliogenesis	4	228	1.14	0.0169	9606.ENSP00000225831,9606.ENSP00000311697,9606.ENSP00000327513,9606.ENSP00000370842	CCL2,FGF5,CSF1,IL33
GO Process	GO:0050793	Regulation of developmental process	11	2648	0.51	0.0169	9606.ENSP00000225831,9606.ENSP00000245414,9606.ENSP00000306245,9606.ENSP00000327513,9606.ENSP00000339824,9606.ENSP00000360266,9606.ENSP00000368880,9606.ENSP00000378517,9606.ENSP00000380697,9606.ENSP00000386165,9606.ENSP00000469647	CCL2,IRF1,FOS,CSF1,FGFR3,JUN,FOXO1,SPP1,IRF7,CEBPD,ZFP36
GO Process	GO:0030154	Cell differentiation	13	3702	0.44	0.0173	9606.ENSP00000225831,9606.ENSP00000245414,9606.ENSP00000306245,9606.ENSP00000311697,9606.ENSP00000327513,9606.ENSP00000339824,9606.ENSP00000344479,9606.ENSP00000360266,9606.ENSP00000368880,9606.ENSP00000370842,9606.ENSP00000378517,9606.ENSP00000386165,9606.ENSP00000440864	CCL2,IRF1,FOS,FGF5,CSF1,FGFR3,NR4A2,JUN,FOXO1,IL33,SPP1,CEBPD,NR4A1
GO Process	GO:0051090	Regulation of dna-binding transcription factor activity	5	437	0.95	0.0173	9606.ENSP00000306245,9606.ENSP00000360266,9606.ENSP00000369299,9606.ENSP00000401399,9606.ENSP00000403104	FOS,JUN,TRIM22,MYD88,SIGIRR
GO Process	GO:0031668	Cellular response to extracellular stimulus	4	236	1.12	0.0186	9606.ENSP00000306245,9606.ENSP00000344479,9606.ENSP00000360266,9606.ENSP00000368880	FOS,NR4A2,JUN,FOXO1
GO Process	GO:0031214	Biomineral tissue development	3	92	1.41	0.0191	9606.ENSP00000339824,9606.ENSP00000368880,9606.ENSP00000378517	FGFR3,FOXO1,SPP1
GO Process	GO:0007167	Enzyme linked receptor protein signaling pathway	6	720	0.81	0.0197	9606.ENSP00000306245,9606.ENSP00000311697,9606.ENSP00000327513,9606.ENSP00000339824,9606.ENSP00000360266,9606.ENSP00000368880	FOS,FGF5,CSF1,FGFR3,JUN,FOXO1
GO Process	GO:0034599	Cellular response to oxidative stress	4	244	1.11	0.0203	9606.ENSP00000306245,9606.ENSP00000344479,9606.ENSP00000360266,9606.ENSP00000368880	FOS,NR4A2,JUN,FOXO1
GO Process	GO:0062207	Regulation of pattern recognition receptor signaling pathway	3	95	1.39	0.0203	9606.ENSP00000245414,9606.ENSP00000377344,9606.ENSP00000380697	IRF1,DDX60,IRF7
GO Process	GO:1902531	Regulation of intracellular signal transduction	9	1807	0.59	0.0203	9606.ENSP00000225831,9606.ENSP00000311697,9606.ENSP00000327513,9606.ENSP00000339824,9606.ENSP00000360266,9606.ENSP00000368880,9606.ENSP00000369299,9606.ENSP00000377344,9606.ENSP00000401399	CCL2,FGF5,CSF1,FGFR3,JUN,FOXO1,TRIM22,DDX60,MYD88
GO Process	GO:0034162	Toll-like receptor 9 signaling pathway	2	17	1.96	0.0205	9606.ENSP00000227471,9606.ENSP00000401399	UNC93B1,MYD88
GO Process	GO:0044260	Cellular macromolecule metabolic process	15	4976	0.37	0.0205	9606.ENSP00000225831,9606.ENSP00000295666,9606.ENSP00000306245,9606.ENSP00000311697,9606.ENSP00000327513,9606.ENSP00000339824,9606.ENSP00000344479,9606.ENSP00000360266,9606.ENSP00000368880,9606.ENSP00000369299,9606.ENSP00000370842,9606.ENSP00000378517,9606.ENSP00000386165,9606.ENSP00000440864,9606.ENSP00000469647	CCL2,IGFBP7,FOS,FGF5,CSF1,FGFR3,NR4A2,JUN,FOXO1,TRIM22,IL33,SPP1,CEBPD,NR4A1,ZFP36
GO Process	GO:0070935	3-UTR-mediated mRNA stabilization	2	17	1.96	0.0205	9606.ENSP00000401399,9606.ENSP00000469647	MYD88,ZFP36
GO Process	GO:0035994	Response to muscle stretch	2	18	1.94	0.022	9606.ENSP00000306245,9606.ENSP00000360266	FOS,JUN
GO Process	GO:0002224	Toll-like receptor signaling pathway	3	100	1.37	0.0223	9606.ENSP00000227471,9606.ENSP00000380697,9606.ENSP00000401399	UNC93B1,IRF7,MYD88
GO Process	GO:0080134	Regulation of response to stress	8	1437	0.64	0.0223	9606.ENSP00000245414,9606.ENSP00000368880,9606.ENSP00000370842,9606.ENSP00000377344,9606.ENSP00000378517,9606.ENSP00000380697,9606.ENSP00000386380,9606.ENSP00000401399	IRF1,FOXO1,IL33,DDX60,SPP1,IRF7,IL1R1,MYD88
GO Process	GO:0045595	Regulation of cell differentiation	9	1874	0.58	0.0248	9606.ENSP00000245414,9606.ENSP00000306245,9606.ENSP00000327513,9606.ENSP00000360266,9606.ENSP00000368880,9606.ENSP00000378517,9606.ENSP00000380697,9606.ENSP00000386165,9606.ENSP00000469647	IRF1,FOS,CSF1,JUN,FOXO1,SPP1,IRF7,CEBPD,ZFP36
GO Process	GO:0010605	Negative regulation of macromolecule metabolic process	11	2875	0.48	0.0301	9606.ENSP00000245414,9606.ENSP00000344479,9606.ENSP00000360266,9606.ENSP00000368880,9606.ENSP00000369299,9606.ENSP00000370842,9606.ENSP00000380697,9606.ENSP00000386165,9606.ENSP00000401399,9606.ENSP00000403104,9606.ENSP00000469647	IRF1,NR4A2,JUN,FOXO1,TRIM22,IL33,IRF7,CEBPD,MYD88,SIGIRR,ZFP36
GO Process	GO:0032103	Positive regulation of response to external stimulus	5	511	0.88	0.0306	9606.ENSP00000327513,9606.ENSP00000370842,9606.ENSP00000377344,9606.ENSP00000380697,9606.ENSP00000401399	CSF1,IL33,DDX60,IRF7,MYD88
GO Process	GO:0009628	Response to abiotic stimulus	7	1147	0.68	0.0324	9606.ENSP00000245414,9606.ENSP00000295666,9606.ENSP00000306245,9606.ENSP00000344479,9606.ENSP00000360266,9606.ENSP00000368880,9606.ENSP00000401399	IRF1,IGFBP7,FOS,NR4A2,JUN,FOXO1,MYD88
GO Process	GO:0035455	Response to interferon-alpha	2	23	1.83	0.0327	9606.ENSP00000360891,9606.ENSP00000382707	IFIT2,IFITM3
GO Process	GO:0042981	Regulation of apoptotic process	8	1550	0.61	0.0349	9606.ENSP00000225831,9606.ENSP00000344479,9606.ENSP00000360266,9606.ENSP00000360891,9606.ENSP00000368880,9606.ENSP00000380697,9606.ENSP00000401399,9606.ENSP00000469647	CCL2,NR4A2,JUN,IFIT2,FOXO1,IRF7,MYD88,ZFP36
GO Process	GO:0010629	Negative regulation of gene expression	9	2014	0.54	0.0395	9606.ENSP00000245414,9606.ENSP00000344479,9606.ENSP00000360266,9606.ENSP00000368880,9606.ENSP00000370842,9606.ENSP00000380697,9606.ENSP00000386165,9606.ENSP00000403104,9606.ENSP00000469647	IRF1,NR4A2,JUN,FOXO1,IL33,IRF7,CEBPD,SIGIRR,ZFP36
GO Process	GO:0002825	Regulation of t-helper 1 type immune response	2	27	1.76	0.0425	9606.ENSP00000370842,9606.ENSP00000386380	IL33,IL1R1
GO Process	GO:0045672	Positive regulation of osteoclast differentiation	2	27	1.76	0.0425	9606.ENSP00000306245,9606.ENSP00000327513	FOS,CSF1
GO Process	GO:0034614	Cellular response to reactive oxygen species	3	133	1.25	0.0453	9606.ENSP00000306245,9606.ENSP00000360266,9606.ENSP00000368880	FOS,JUN,FOXO1
GO Process	GO:0001936	Regulation of endothelial cell proliferation	3	134	1.24	0.0458	9606.ENSP00000225831,9606.ENSP00000360266,9606.ENSP00000440864	CCL2,JUN,NR4A1
GO Function	GO:0000981	DNA-binding transcription factor activity, RNA polymerase II-specific	9	1022	0.84	0.0038	9606.ENSP00000245414,9606.ENSP00000306245,9606.ENSP00000344479,9606.ENSP00000350359,9606.ENSP00000360266,9606.ENSP00000368880,9606.ENSP00000380697,9606.ENSP00000386165,9606.ENSP00000440864	IRF1,FOS,NR4A2,CREB5,JUN,FOXO1,IRF7,CEBPD,NR4A1

## Sheet: cluster 2
#category	term ID	term description	observed gene count	background gene count	strength	false discovery rate	matching proteins in your network (IDs)	matching proteins in your network (labels)
GO Process	GO:0009888	Tissue development	8	1760	0.95	0.0021	9606.ENSP00000052754,9606.ENSP00000242465,9606.ENSP00000267101,9606.ENSP00000268182,9606.ENSP00000280612,9606.ENSP00000357392,9606.ENSP00000371958,9606.ENSP00000398632	DCN,SRGN,ERBB3,IQGAP1,SLC7A11,EFNA1,CD9,CD44
GO Process	GO:0032879	Regulation of localization	9	2740	0.81	0.0021	9606.ENSP00000052754,9606.ENSP00000242465,9606.ENSP00000267101,9606.ENSP00000268182,9606.ENSP00000280612,9606.ENSP00000286827,9606.ENSP00000357392,9606.ENSP00000363921,9606.ENSP00000371958	DCN,SRGN,ERBB3,IQGAP1,SLC7A11,TIAM1,EFNA1,PARD3,CD9
GO Process	GO:0048731	System development	10	4426	0.65	0.0021	9606.ENSP00000052754,9606.ENSP00000242465,9606.ENSP00000267101,9606.ENSP00000268182,9606.ENSP00000280612,9606.ENSP00000286827,9606.ENSP00000357392,9606.ENSP00000363921,9606.ENSP00000371958,9606.ENSP00000398632	DCN,SRGN,ERBB3,IQGAP1,SLC7A11,TIAM1,EFNA1,PARD3,CD9,CD44
GO Process	GO:0099175	Regulation of postsynapse organization	4	107	1.86	0.0021	9606.ENSP00000242465,9606.ENSP00000280612,9606.ENSP00000286827,9606.ENSP00000357392	SRGN,SLC7A11,TIAM1,EFNA1
GO Process	GO:0016477	Cell migration	6	896	1.12	0.0032	9606.ENSP00000268182,9606.ENSP00000280612,9606.ENSP00000286827,9606.ENSP00000357392,9606.ENSP00000371958,9606.ENSP00000398632	IQGAP1,SLC7A11,TIAM1,EFNA1,CD9,CD44
GO Process	GO:0042060	Wound healing	5	439	1.35	0.0032	9606.ENSP00000052754,9606.ENSP00000267101,9606.ENSP00000280612,9606.ENSP00000371958,9606.ENSP00000398632	DCN,ERBB3,SLC7A11,CD9,CD44
GO Process	GO:0007155	Cell adhesion	6	925	1.1	0.0033	9606.ENSP00000280612,9606.ENSP00000286827,9606.ENSP00000357392,9606.ENSP00000363921,9606.ENSP00000371958,9606.ENSP00000398632	SLC7A11,TIAM1,EFNA1,PARD3,CD9,CD44
GO Process	GO:0050731	Positive regulation of peptidyl-tyrosine phosphorylation	4	196	1.6	0.0033	9606.ENSP00000267101,9606.ENSP00000268182,9606.ENSP00000357392,9606.ENSP00000398632	ERBB3,IQGAP1,EFNA1,CD44
GO Process	GO:0050793	Regulation of developmental process	8	2648	0.77	0.0033	9606.ENSP00000052754,9606.ENSP00000242465,9606.ENSP00000267101,9606.ENSP00000268182,9606.ENSP00000286827,9606.ENSP00000357392,9606.ENSP00000363921,9606.ENSP00000398632	DCN,SRGN,ERBB3,IQGAP1,TIAM1,EFNA1,PARD3,CD44
GO Process	GO:1902533	Positive regulation of intracellular signal transduction	6	1041	1.05	0.0033	9606.ENSP00000052754,9606.ENSP00000267101,9606.ENSP00000268182,9606.ENSP00000286827,9606.ENSP00000357392,9606.ENSP00000398632	DCN,ERBB3,IQGAP1,TIAM1,EFNA1,CD44
GO Process	GO:2000145	Regulation of cell motility	6	929	1.1	0.0033	9606.ENSP00000052754,9606.ENSP00000267101,9606.ENSP00000268182,9606.ENSP00000286827,9606.ENSP00000357392,9606.ENSP00000371958	DCN,ERBB3,IQGAP1,TIAM1,EFNA1,CD9
GO Process	GO:0032989	Cellular component morphogenesis	5	614	1.2	0.0037	9606.ENSP00000268182,9606.ENSP00000286827,9606.ENSP00000357392,9606.ENSP00000363921,9606.ENSP00000371958	IQGAP1,TIAM1,EFNA1,PARD3,CD9
GO Process	GO:0030155	Regulation of cell adhesion	5	712	1.14	0.0069	9606.ENSP00000267101,9606.ENSP00000268182,9606.ENSP00000357392,9606.ENSP00000371958,9606.ENSP00000398632	ERBB3,IQGAP1,EFNA1,CD9,CD44
GO Process	GO:0007167	Enzyme linked receptor protein signaling pathway	5	720	1.13	0.007	9606.ENSP00000267101,9606.ENSP00000268182,9606.ENSP00000286827,9606.ENSP00000357392,9606.ENSP00000363921	ERBB3,IQGAP1,TIAM1,EFNA1,PARD3
GO Process	GO:2000026	Regulation of multicellular organismal development	7	2096	0.82	0.007	9606.ENSP00000052754,9606.ENSP00000242465,9606.ENSP00000267101,9606.ENSP00000268182,9606.ENSP00000286827,9606.ENSP00000357392,9606.ENSP00000363921	DCN,SRGN,ERBB3,IQGAP1,TIAM1,EFNA1,PARD3
GO Process	GO:0048513	Animal organ development	8	3197	0.69	0.0075	9606.ENSP00000052754,9606.ENSP00000242465,9606.ENSP00000267101,9606.ENSP00000268182,9606.ENSP00000280612,9606.ENSP00000357392,9606.ENSP00000371958,9606.ENSP00000398632	DCN,SRGN,ERBB3,IQGAP1,SLC7A11,EFNA1,CD9,CD44
GO Process	GO:0009653	Anatomical structure morphogenesis	7	2165	0.8	0.0078	9606.ENSP00000052754,9606.ENSP00000268182,9606.ENSP00000286827,9606.ENSP00000357392,9606.ENSP00000363921,9606.ENSP00000371958,9606.ENSP00000398632	DCN,IQGAP1,TIAM1,EFNA1,PARD3,CD9,CD44
GO Process	GO:0051239	Regulation of multicellular organismal process	8	3227	0.69	0.0078	9606.ENSP00000052754,9606.ENSP00000242465,9606.ENSP00000267101,9606.ENSP00000268182,9606.ENSP00000286827,9606.ENSP00000357392,9606.ENSP00000363921,9606.ENSP00000371958	DCN,SRGN,ERBB3,IQGAP1,TIAM1,EFNA1,PARD3,CD9
GO Process	GO:0001932	Regulation of protein phosphorylation	6	1459	0.91	0.0113	9606.ENSP00000267101,9606.ENSP00000268182,9606.ENSP00000286827,9606.ENSP00000357392,9606.ENSP00000363921,9606.ENSP00000398632	ERBB3,IQGAP1,TIAM1,EFNA1,PARD3,CD44
GO Process	GO:0048523	Negative regulation of cellular process	9	4874	0.56	0.0113	9606.ENSP00000052754,9606.ENSP00000242465,9606.ENSP00000267101,9606.ENSP00000268182,9606.ENSP00000280612,9606.ENSP00000357392,9606.ENSP00000363921,9606.ENSP00000371958,9606.ENSP00000398632	DCN,SRGN,ERBB3,IQGAP1,SLC7A11,EFNA1,PARD3,CD9,CD44
GO Process	GO:0007399	Nervous system development	7	2371	0.76	0.0121	9606.ENSP00000267101,9606.ENSP00000268182,9606.ENSP00000280612,9606.ENSP00000286827,9606.ENSP00000357392,9606.ENSP00000363921,9606.ENSP00000371958	ERBB3,IQGAP1,SLC7A11,TIAM1,EFNA1,PARD3,CD9
GO Process	GO:0010646	Regulation of cell communication	8	3514	0.65	0.0121	9606.ENSP00000052754,9606.ENSP00000242465,9606.ENSP00000267101,9606.ENSP00000268182,9606.ENSP00000280612,9606.ENSP00000286827,9606.ENSP00000357392,9606.ENSP00000398632	DCN,SRGN,ERBB3,IQGAP1,SLC7A11,TIAM1,EFNA1,CD44
GO Process	GO:0023051	Regulation of signaling	8	3553	0.64	0.0121	9606.ENSP00000052754,9606.ENSP00000242465,9606.ENSP00000267101,9606.ENSP00000268182,9606.ENSP00000280612,9606.ENSP00000286827,9606.ENSP00000357392,9606.ENSP00000398632	DCN,SRGN,ERBB3,IQGAP1,SLC7A11,TIAM1,EFNA1,CD44
GO Process	GO:0030334	Regulation of cell migration	5	865	1.05	0.0121	9606.ENSP00000052754,9606.ENSP00000268182,9606.ENSP00000286827,9606.ENSP00000357392,9606.ENSP00000371958	DCN,IQGAP1,TIAM1,EFNA1,CD9
GO Process	GO:0051128	Regulation of cellular component organization	7	2402	0.76	0.0121	9606.ENSP00000052754,9606.ENSP00000242465,9606.ENSP00000268182,9606.ENSP00000280612,9606.ENSP00000286827,9606.ENSP00000357392,9606.ENSP00000398632	DCN,SRGN,IQGAP1,SLC7A11,TIAM1,EFNA1,CD44
GO Process	GO:0048585	Negative regulation of response to stimulus	6	1636	0.86	0.0165	9606.ENSP00000052754,9606.ENSP00000267101,9606.ENSP00000280612,9606.ENSP00000357392,9606.ENSP00000371958,9606.ENSP00000398632	DCN,ERBB3,SLC7A11,EFNA1,CD9,CD44
GO Process	GO:0022008	Neurogenesis	6	1657	0.85	0.0171	9606.ENSP00000267101,9606.ENSP00000268182,9606.ENSP00000286827,9606.ENSP00000357392,9606.ENSP00000363921,9606.ENSP00000371958	ERBB3,IQGAP1,TIAM1,EFNA1,PARD3,CD9
GO Process	GO:0050773	Regulation of dendrite development	3	156	1.58	0.0173	9606.ENSP00000268182,9606.ENSP00000286827,9606.ENSP00000357392	IQGAP1,TIAM1,EFNA1
GO Process	GO:0001934	Positive regulation of protein phosphorylation	5	1019	0.98	0.0212	9606.ENSP00000267101,9606.ENSP00000268182,9606.ENSP00000286827,9606.ENSP00000357392,9606.ENSP00000398632	ERBB3,IQGAP1,TIAM1,EFNA1,CD44
GO Process	GO:0048812	Neuron projection morphogenesis	4	495	1.2	0.0212	9606.ENSP00000268182,9606.ENSP00000286827,9606.ENSP00000357392,9606.ENSP00000363921	IQGAP1,TIAM1,EFNA1,PARD3
GO Process	GO:0010001	Glial cell differentiation	3	178	1.52	0.0224	9606.ENSP00000267101,9606.ENSP00000363921,9606.ENSP00000371958	ERBB3,PARD3,CD9
GO Process	GO:0007169	Transmembrane receptor protein tyrosine kinase signaling pathway	4	518	1.18	0.0228	9606.ENSP00000267101,9606.ENSP00000268182,9606.ENSP00000286827,9606.ENSP00000357392	ERBB3,IQGAP1,TIAM1,EFNA1
GO Process	GO:0031589	Cell-substrate adhesion	3	182	1.51	0.0229	9606.ENSP00000286827,9606.ENSP00000357392,9606.ENSP00000398632	TIAM1,EFNA1,CD44
GO Process	GO:0043410	Positive regulation of mapk cascade	4	543	1.16	0.0234	9606.ENSP00000268182,9606.ENSP00000286827,9606.ENSP00000357392,9606.ENSP00000398632	IQGAP1,TIAM1,EFNA1,CD44
GO Process	GO:0045860	Positive regulation of protein kinase activity	4	550	1.15	0.0237	9606.ENSP00000267101,9606.ENSP00000268182,9606.ENSP00000286827,9606.ENSP00000357392	ERBB3,IQGAP1,TIAM1,EFNA1
GO Process	GO:0048583	Regulation of response to stimulus	8	4114	0.58	0.0237	9606.ENSP00000052754,9606.ENSP00000267101,9606.ENSP00000268182,9606.ENSP00000280612,9606.ENSP00000286827,9606.ENSP00000357392,9606.ENSP00000371958,9606.ENSP00000398632	DCN,ERBB3,IQGAP1,SLC7A11,TIAM1,EFNA1,CD9,CD44
GO Process	GO:0050896	Response to stimulus	10	8046	0.39	0.0274	9606.ENSP00000052754,9606.ENSP00000242465,9606.ENSP00000267101,9606.ENSP00000268182,9606.ENSP00000280612,9606.ENSP00000286827,9606.ENSP00000357392,9606.ENSP00000363921,9606.ENSP00000371958,9606.ENSP00000398632	DCN,SRGN,ERBB3,IQGAP1,SLC7A11,TIAM1,EFNA1,PARD3,CD9,CD44
GO Process	GO:0010033	Response to organic substance	7	3011	0.66	0.0303	9606.ENSP00000052754,9606.ENSP00000268182,9606.ENSP00000280612,9606.ENSP00000286827,9606.ENSP00000363921,9606.ENSP00000371958,9606.ENSP00000398632	DCN,IQGAP1,SLC7A11,TIAM1,PARD3,CD9,CD44
GO Process	GO:0042221	Response to chemical	8	4333	0.56	0.0315	9606.ENSP00000052754,9606.ENSP00000268182,9606.ENSP00000280612,9606.ENSP00000286827,9606.ENSP00000357392,9606.ENSP00000363921,9606.ENSP00000371958,9606.ENSP00000398632	DCN,IQGAP1,SLC7A11,TIAM1,EFNA1,PARD3,CD9,CD44
GO Process	GO:0014037	Schwann cell differentiation	2	37	2.02	0.0316	9606.ENSP00000267101,9606.ENSP00000363921	ERBB3,PARD3
GO Process	GO:0120035	Regulation of plasma membrane bounded cell projection organization	4	687	1.06	0.0467	9606.ENSP00000268182,9606.ENSP00000286827,9606.ENSP00000357392,9606.ENSP00000398632	IQGAP1,TIAM1,EFNA1,CD44
GO Process	GO:0045055	Regulated exocytosis	4	697	1.05	0.048	9606.ENSP00000242465,9606.ENSP00000268182,9606.ENSP00000371958,9606.ENSP00000398632	SRGN,IQGAP1,CD9,CD44
GO Process	GO:0061001	Regulation of dendritic spine morphogenesis	2	48	1.91	0.048	9606.ENSP00000286827,9606.ENSP00000357392	TIAM1,EFNA1
GO Component	GO:0045177	Apical part of cell	5	420	1.37	0.0018	9606.ENSP00000267101,9606.ENSP00000280612,9606.ENSP00000363921,9606.ENSP00000371958,9606.ENSP00000398632	ERBB3,SLC7A11,PARD3,CD9,CD44

## Sheet: cluster 3
#category	term ID	term description	observed gene count	background gene count	strength	false discovery rate	matching proteins in your network (IDs)	matching proteins in your network (labels)
GO Process	GO:0006935	Chemotaxis	8	545	1.46	1.14e-07	9606.ENSP00000256509,9606.ENSP00000261799,9606.ENSP00000265361,9606.ENSP00000265371,9606.ENSP00000282397,9606.ENSP00000306844,9606.ENSP00000356000,9606.ENSP00000484146	CHL1,PDGFRB,SEMA3C,NRP1,FLT1,SEMA4C,PLXNA2,SEMA3B
GO Process	GO:0071526	Semaphorin-plexin signaling pathway	5	37	2.42	1.14e-07	9606.ENSP00000265361,9606.ENSP00000265371,9606.ENSP00000306844,9606.ENSP00000356000,9606.ENSP00000484146	SEMA3C,NRP1,SEMA4C,PLXNA2,SEMA3B
GO Process	GO:0030334	Regulation of cell migration	8	865	1.26	2.02e-06	9606.ENSP00000261799,9606.ENSP00000265361,9606.ENSP00000265371,9606.ENSP00000282397,9606.ENSP00000306844,9606.ENSP00000356000,9606.ENSP00000422464,9606.ENSP00000484146	PDGFRB,SEMA3C,NRP1,FLT1,SEMA4C,PLXNA2,PDGFC,SEMA3B
GO Process	GO:0007411	Axon guidance	6	275	1.63	2.08e-06	9606.ENSP00000256509,9606.ENSP00000265361,9606.ENSP00000265371,9606.ENSP00000306844,9606.ENSP00000356000,9606.ENSP00000484146	CHL1,SEMA3C,NRP1,SEMA4C,PLXNA2,SEMA3B
GO Process	GO:0016477	Cell migration	8	896	1.24	2.08e-06	9606.ENSP00000256509,9606.ENSP00000261799,9606.ENSP00000265361,9606.ENSP00000265371,9606.ENSP00000282397,9606.ENSP00000306844,9606.ENSP00000356000,9606.ENSP00000484146	CHL1,PDGFRB,SEMA3C,NRP1,FLT1,SEMA4C,PLXNA2,SEMA3B
GO Process	GO:0030335	Positive regulation of cell migration	7	522	1.42	2.08e-06	9606.ENSP00000261799,9606.ENSP00000265361,9606.ENSP00000265371,9606.ENSP00000282397,9606.ENSP00000306844,9606.ENSP00000422464,9606.ENSP00000484146	PDGFRB,SEMA3C,NRP1,FLT1,SEMA4C,PDGFC,SEMA3B
GO Process	GO:0048843	Negative regulation of axon extension involved in axon guidance	4	25	2.5	2.08e-06	9606.ENSP00000265361,9606.ENSP00000265371,9606.ENSP00000306844,9606.ENSP00000484146	SEMA3C,NRP1,SEMA4C,SEMA3B
GO Process	GO:0032989	Cellular component morphogenesis	7	614	1.35	2.22e-06	9606.ENSP00000256509,9606.ENSP00000261799,9606.ENSP00000265361,9606.ENSP00000265371,9606.ENSP00000306844,9606.ENSP00000356000,9606.ENSP00000484146	CHL1,PDGFRB,SEMA3C,NRP1,SEMA4C,PLXNA2,SEMA3B
GO Process	GO:0001755	Neural crest cell migration	4	52	2.18	6.41e-06	9606.ENSP00000265361,9606.ENSP00000265371,9606.ENSP00000306844,9606.ENSP00000484146	SEMA3C,NRP1,SEMA4C,SEMA3B
GO Process	GO:0050770	Regulation of axonogenesis	5	187	1.72	9.65e-06	9606.ENSP00000265361,9606.ENSP00000265371,9606.ENSP00000306844,9606.ENSP00000356000,9606.ENSP00000484146	SEMA3C,NRP1,SEMA4C,PLXNA2,SEMA3B
GO Process	GO:0009653	Anatomical structure morphogenesis	9	2165	0.91	1.01e-05	9606.ENSP00000256509,9606.ENSP00000261799,9606.ENSP00000265361,9606.ENSP00000265371,9606.ENSP00000282397,9606.ENSP00000306844,9606.ENSP00000356000,9606.ENSP00000422464,9606.ENSP00000484146	CHL1,PDGFRB,SEMA3C,NRP1,FLT1,SEMA4C,PLXNA2,PDGFC,SEMA3B
GO Process	GO:0035295	Tube development	7	851	1.21	1.34e-05	9606.ENSP00000261799,9606.ENSP00000265361,9606.ENSP00000265371,9606.ENSP00000282397,9606.ENSP00000306844,9606.ENSP00000356000,9606.ENSP00000422464	PDGFRB,SEMA3C,NRP1,FLT1,SEMA4C,PLXNA2,PDGFC
GO Process	GO:0060485	Mesenchyme development	5	212	1.66	1.55e-05	9606.ENSP00000261799,9606.ENSP00000265361,9606.ENSP00000265371,9606.ENSP00000306844,9606.ENSP00000484146	PDGFRB,SEMA3C,NRP1,SEMA4C,SEMA3B
GO Process	GO:0050920	Regulation of chemotaxis	5	223	1.64	1.81e-05	9606.ENSP00000261799,9606.ENSP00000265361,9606.ENSP00000265371,9606.ENSP00000306844,9606.ENSP00000484146	PDGFRB,SEMA3C,NRP1,SEMA4C,SEMA3B
GO Process	GO:0009790	Embryo development	7	1002	1.14	2.89e-05	9606.ENSP00000261799,9606.ENSP00000265361,9606.ENSP00000265371,9606.ENSP00000282397,9606.ENSP00000306844,9606.ENSP00000356000,9606.ENSP00000422464	PDGFRB,SEMA3C,NRP1,FLT1,SEMA4C,PLXNA2,PDGFC
GO Process	GO:0038084	Vascular endothelial growth factor signaling pathway	3	20	2.47	4.53e-05	9606.ENSP00000261799,9606.ENSP00000265371,9606.ENSP00000282397	PDGFRB,NRP1,FLT1
GO Process	GO:0120036	Plasma membrane bounded cell projection organization	7	1122	1.09	5.51e-05	9606.ENSP00000256509,9606.ENSP00000261799,9606.ENSP00000265361,9606.ENSP00000265371,9606.ENSP00000306844,9606.ENSP00000356000,9606.ENSP00000484146	CHL1,PDGFRB,SEMA3C,NRP1,SEMA4C,PLXNA2,SEMA3B
GO Process	GO:0042221	Response to chemical	10	4333	0.65	6.92e-05	9606.ENSP00000256509,9606.ENSP00000261799,9606.ENSP00000265361,9606.ENSP00000265371,9606.ENSP00000282397,9606.ENSP00000306844,9606.ENSP00000356000,9606.ENSP00000378483,9606.ENSP00000422464,9606.ENSP00000484146	CHL1,PDGFRB,SEMA3C,NRP1,FLT1,SEMA4C,PLXNA2,RGS19,PDGFC,SEMA3B
GO Process	GO:0048008	Platelet-derived growth factor receptor signaling pathway	3	36	2.21	0.00019	9606.ENSP00000261799,9606.ENSP00000265371,9606.ENSP00000422464	PDGFRB,NRP1,PDGFC
GO Process	GO:0007165	Signal transduction	10	4876	0.6	0.0002	9606.ENSP00000256509,9606.ENSP00000261799,9606.ENSP00000265361,9606.ENSP00000265371,9606.ENSP00000282397,9606.ENSP00000306844,9606.ENSP00000356000,9606.ENSP00000378483,9606.ENSP00000422464,9606.ENSP00000484146	CHL1,PDGFRB,SEMA3C,NRP1,FLT1,SEMA4C,PLXNA2,RGS19,PDGFC,SEMA3B
GO Process	GO:0007166	Cell surface receptor signaling pathway	8	2325	0.83	0.00028	9606.ENSP00000261799,9606.ENSP00000265361,9606.ENSP00000265371,9606.ENSP00000282397,9606.ENSP00000306844,9606.ENSP00000356000,9606.ENSP00000422464,9606.ENSP00000484146	PDGFRB,SEMA3C,NRP1,FLT1,SEMA4C,PLXNA2,PDGFC,SEMA3B
GO Process	GO:0048646	Anatomical structure formation involved in morphogenesis	6	883	1.12	0.00029	9606.ENSP00000261799,9606.ENSP00000265361,9606.ENSP00000265371,9606.ENSP00000282397,9606.ENSP00000306844,9606.ENSP00000356000	PDGFRB,SEMA3C,NRP1,FLT1,SEMA4C,PLXNA2
GO Process	GO:0060978	Angiogenesis involved in coronary vascular morphogenesis	2	3	3.12	0.00041	9606.ENSP00000261799,9606.ENSP00000265371	PDGFRB,NRP1
GO Process	GO:0048468	Cell development	7	1629	0.92	0.00046	9606.ENSP00000256509,9606.ENSP00000261799,9606.ENSP00000265361,9606.ENSP00000265371,9606.ENSP00000306844,9606.ENSP00000356000,9606.ENSP00000484146	CHL1,PDGFRB,SEMA3C,NRP1,SEMA4C,PLXNA2,SEMA3B
GO Process	GO:0043410	Positive regulation of mapk cascade	5	543	1.26	0.00061	9606.ENSP00000261799,9606.ENSP00000265371,9606.ENSP00000282397,9606.ENSP00000306844,9606.ENSP00000422464	PDGFRB,NRP1,FLT1,SEMA4C,PDGFC
GO Process	GO:0060666	Dichotomous subdivision of terminal units involved in salivary gland branching	2	5	2.89	0.00078	9606.ENSP00000265361,9606.ENSP00000265371	SEMA3C,NRP1
GO Process	GO:0022603	Regulation of anatomical structure morphogenesis	6	1095	1.03	0.00082	9606.ENSP00000265361,9606.ENSP00000265371,9606.ENSP00000282397,9606.ENSP00000306844,9606.ENSP00000356000,9606.ENSP00000484146	SEMA3C,NRP1,FLT1,SEMA4C,PLXNA2,SEMA3B
GO Process	GO:0014068	Positive regulation of phosphatidylinositol 3-kinase signaling	3	87	1.83	0.0016	9606.ENSP00000261799,9606.ENSP00000282397,9606.ENSP00000422464	PDGFRB,FLT1,PDGFC
GO Process	GO:0061439	Kidney vasculature morphogenesis	2	8	2.69	0.0016	9606.ENSP00000261799,9606.ENSP00000265371	PDGFRB,NRP1
GO Process	GO:0048731	System development	9	4426	0.6	0.0018	9606.ENSP00000256509,9606.ENSP00000261799,9606.ENSP00000265361,9606.ENSP00000265371,9606.ENSP00000282397,9606.ENSP00000306844,9606.ENSP00000356000,9606.ENSP00000422464,9606.ENSP00000484146	CHL1,PDGFRB,SEMA3C,NRP1,FLT1,SEMA4C,PLXNA2,PDGFC,SEMA3B
GO Process	GO:0035282	Segmentation	3	97	1.78	0.002	9606.ENSP00000265361,9606.ENSP00000265371,9606.ENSP00000356000	SEMA3C,NRP1,PLXNA2
GO Process	GO:2000026	Regulation of multicellular organismal development	7	2096	0.82	0.002	9606.ENSP00000261799,9606.ENSP00000265361,9606.ENSP00000265371,9606.ENSP00000282397,9606.ENSP00000306844,9606.ENSP00000356000,9606.ENSP00000484146	PDGFRB,SEMA3C,NRP1,FLT1,SEMA4C,PLXNA2,SEMA3B
GO Process	GO:0048513	Animal organ development	8	3197	0.69	0.0021	9606.ENSP00000261799,9606.ENSP00000265361,9606.ENSP00000265371,9606.ENSP00000282397,9606.ENSP00000306844,9606.ENSP00000356000,9606.ENSP00000422464,9606.ENSP00000484146	PDGFRB,SEMA3C,NRP1,FLT1,SEMA4C,PLXNA2,PDGFC,SEMA3B
GO Process	GO:0051239	Regulation of multicellular organismal process	8	3227	0.69	0.0022	9606.ENSP00000261799,9606.ENSP00000265361,9606.ENSP00000265371,9606.ENSP00000282397,9606.ENSP00000306844,9606.ENSP00000356000,9606.ENSP00000422464,9606.ENSP00000484146	PDGFRB,SEMA3C,NRP1,FLT1,SEMA4C,PLXNA2,PDGFC,SEMA3B
GO Process	GO:0060174	Limb bud formation	2	11	2.55	0.0022	9606.ENSP00000265361,9606.ENSP00000356000	SEMA3C,PLXNA2
GO Process	GO:1902287	Semaphorin-plexin signaling pathway involved in axon guidance	2	12	2.51	0.0026	9606.ENSP00000265371,9606.ENSP00000356000	NRP1,PLXNA2
GO Process	GO:0048523	Negative regulation of cellular process	9	4874	0.56	0.0034	9606.ENSP00000256509,9606.ENSP00000261799,9606.ENSP00000265361,9606.ENSP00000265371,9606.ENSP00000282397,9606.ENSP00000306844,9606.ENSP00000356000,9606.ENSP00000378483,9606.ENSP00000484146	CHL1,PDGFRB,SEMA3C,NRP1,FLT1,SEMA4C,PLXNA2,RGS19,SEMA3B
GO Process	GO:0021535	Cell migration in hindbrain	2	15	2.42	0.0036	9606.ENSP00000306844,9606.ENSP00000356000	SEMA4C,PLXNA2
GO Process	GO:0007399	Nervous system development	7	2371	0.76	0.0037	9606.ENSP00000256509,9606.ENSP00000265361,9606.ENSP00000265371,9606.ENSP00000306844,9606.ENSP00000356000,9606.ENSP00000422464,9606.ENSP00000484146	CHL1,SEMA3C,NRP1,SEMA4C,PLXNA2,PDGFC,SEMA3B
GO Process	GO:0061298	Retina vasculature development in camera-type eye	2	18	2.34	0.0048	9606.ENSP00000261799,9606.ENSP00000265371	PDGFRB,NRP1
GO Process	GO:0030154	Cell differentiation	8	3702	0.63	0.0055	9606.ENSP00000256509,9606.ENSP00000261799,9606.ENSP00000265361,9606.ENSP00000265371,9606.ENSP00000282397,9606.ENSP00000306844,9606.ENSP00000356000,9606.ENSP00000484146	CHL1,PDGFRB,SEMA3C,NRP1,FLT1,SEMA4C,PLXNA2,SEMA3B
GO Process	GO:0021915	Neural tube development	3	160	1.56	0.0064	9606.ENSP00000265361,9606.ENSP00000306844,9606.ENSP00000356000	SEMA3C,SEMA4C,PLXNA2
GO Process	GO:0001568	Blood vessel development	4	500	1.19	0.0076	9606.ENSP00000261799,9606.ENSP00000265361,9606.ENSP00000265371,9606.ENSP00000282397	PDGFRB,SEMA3C,NRP1,FLT1
GO Process	GO:0009888	Tissue development	6	1760	0.82	0.0076	9606.ENSP00000261799,9606.ENSP00000265361,9606.ENSP00000265371,9606.ENSP00000306844,9606.ENSP00000356000,9606.ENSP00000484146	PDGFRB,SEMA3C,NRP1,SEMA4C,PLXNA2,SEMA3B
GO Process	GO:0051240	Positive regulation of multicellular organismal process	6	1770	0.82	0.0078	9606.ENSP00000261799,9606.ENSP00000265361,9606.ENSP00000265371,9606.ENSP00000282397,9606.ENSP00000356000,9606.ENSP00000422464	PDGFRB,SEMA3C,NRP1,FLT1,PLXNA2,PDGFC
GO Process	GO:0007169	Transmembrane receptor protein tyrosine kinase signaling pathway	4	518	1.18	0.0084	9606.ENSP00000261799,9606.ENSP00000265371,9606.ENSP00000282397,9606.ENSP00000422464	PDGFRB,NRP1,FLT1,PDGFC
GO Process	GO:0003148	Outflow tract septum morphogenesis	2	27	2.16	0.0086	9606.ENSP00000265361,9606.ENSP00000265371	SEMA3C,NRP1
GO Process	GO:0048583	Regulation of response to stimulus	8	4114	0.58	0.0101	9606.ENSP00000261799,9606.ENSP00000265361,9606.ENSP00000265371,9606.ENSP00000282397,9606.ENSP00000306844,9606.ENSP00000378483,9606.ENSP00000422464,9606.ENSP00000484146	PDGFRB,SEMA3C,NRP1,FLT1,SEMA4C,RGS19,PDGFC,SEMA3B
GO Process	GO:0060326	Cell chemotaxis	3	204	1.46	0.0116	9606.ENSP00000261799,9606.ENSP00000265371,9606.ENSP00000282397	PDGFRB,NRP1,FLT1
GO Process	GO:0070374	Positive regulation of erk1 and erk2 cascade	3	209	1.45	0.0122	9606.ENSP00000261799,9606.ENSP00000265371,9606.ENSP00000422464	PDGFRB,NRP1,PDGFC
GO Process	GO:0043552	Positive regulation of phosphatidylinositol 3-kinase activity	2	35	2.05	0.0129	9606.ENSP00000261799,9606.ENSP00000282397	PDGFRB,FLT1
GO Process	GO:0014911	Positive regulation of smooth muscle cell migration	2	39	2	0.0158	9606.ENSP00000261799,9606.ENSP00000265371	PDGFRB,NRP1
GO Process	GO:0043009	Chordate embryonic development	4	640	1.09	0.017	9606.ENSP00000261799,9606.ENSP00000265361,9606.ENSP00000306844,9606.ENSP00000356000	PDGFRB,SEMA3C,SEMA4C,PLXNA2
GO Process	GO:0035239	Tube morphogenesis	4	656	1.08	0.0185	9606.ENSP00000261799,9606.ENSP00000265371,9606.ENSP00000282397,9606.ENSP00000306844	PDGFRB,NRP1,FLT1,SEMA4C
GO Process	GO:0010863	Positive regulation of phospholipase c activity	2	46	1.93	0.0208	9606.ENSP00000261799,9606.ENSP00000282397	PDGFRB,FLT1
GO Process	GO:0050730	Regulation of peptidyl-tyrosine phosphorylation	3	258	1.36	0.0208	9606.ENSP00000261799,9606.ENSP00000265371,9606.ENSP00000422464	PDGFRB,NRP1,PDGFC
GO Process	GO:0043406	Positive regulation of map kinase activity	3	265	1.35	0.0219	9606.ENSP00000261799,9606.ENSP00000282397,9606.ENSP00000422464	PDGFRB,FLT1,PDGFC
GO Process	GO:0048146	Positive regulation of fibroblast proliferation	2	52	1.88	0.025	9606.ENSP00000261799,9606.ENSP00000422464	PDGFRB,PDGFC
GO Process	GO:0051094	Positive regulation of developmental process	5	1389	0.85	0.0254	9606.ENSP00000261799,9606.ENSP00000265361,9606.ENSP00000265371,9606.ENSP00000282397,9606.ENSP00000356000	PDGFRB,SEMA3C,NRP1,FLT1,PLXNA2
GO Process	GO:0002040	Sprouting angiogenesis	2	59	1.82	0.0309	9606.ENSP00000265371,9606.ENSP00000282397	NRP1,FLT1
GO Process	GO:0065009	Regulation of molecular function	8	4913	0.5	0.0312	9606.ENSP00000261799,9606.ENSP00000265361,9606.ENSP00000265371,9606.ENSP00000282397,9606.ENSP00000306844,9606.ENSP00000356000,9606.ENSP00000422464,9606.ENSP00000484146	PDGFRB,SEMA3C,NRP1,FLT1,SEMA4C,PLXNA2,PDGFC,SEMA3B
GO Process	GO:0048844	Artery morphogenesis	2	61	1.81	0.0324	9606.ENSP00000261799,9606.ENSP00000265371	PDGFRB,NRP1
GO Process	GO:0001525	Angiogenesis	3	315	1.27	0.0332	9606.ENSP00000261799,9606.ENSP00000265371,9606.ENSP00000282397	PDGFRB,NRP1,FLT1
GO Process	GO:0051128	Regulation of cellular component organization	6	2402	0.69	0.0332	9606.ENSP00000261799,9606.ENSP00000265361,9606.ENSP00000265371,9606.ENSP00000306844,9606.ENSP00000356000,9606.ENSP00000484146	PDGFRB,SEMA3C,NRP1,SEMA4C,PLXNA2,SEMA3B
GO Process	GO:0043010	Camera-type eye development	3	318	1.27	0.0336	9606.ENSP00000261799,9606.ENSP00000265371,9606.ENSP00000282397	PDGFRB,NRP1,FLT1
GO Process	GO:0001756	Somitogenesis	2	66	1.77	0.0365	9606.ENSP00000265361,9606.ENSP00000356000	SEMA3C,PLXNA2
GO Process	GO:0048010	Vascular endothelial growth factor receptor signaling pathway	2	69	1.75	0.0391	9606.ENSP00000265371,9606.ENSP00000282397	NRP1,FLT1
GO Process	GO:0048585	Negative regulation of response to stimulus	5	1636	0.78	0.0465	9606.ENSP00000265361,9606.ENSP00000265371,9606.ENSP00000306844,9606.ENSP00000378483,9606.ENSP00000484146	SEMA3C,NRP1,SEMA4C,RGS19,SEMA3B

## Sheet: cluster 4
#category	term ID	term description	observed gene count	background gene count	strength	false discovery rate	matching proteins in your network (IDs)	matching proteins in your network (labels)
GO Process	GO:0034765	Regulation of ion transmembrane transport	7	477	1.46	4.49e-06	9606.ENSP00000262138,9606.ENSP00000262916,9606.ENSP00000306138,9606.ENSP00000333496,9606.ENSP00000345731,9606.ENSP00000349320,9606.ENSP00000371985	CACNG4,KCNQ4,GRM5,KCND2,DLG1,CACNA2D1,KCNA1
GO Process	GO:0042391	Regulation of membrane potential	7	440	1.49	4.49e-06	9606.ENSP00000262138,9606.ENSP00000306138,9606.ENSP00000330148,9606.ENSP00000333496,9606.ENSP00000345731,9606.ENSP00000349320,9606.ENSP00000371985	CACNG4,GRM5,GRID1,KCND2,DLG1,CACNA2D1,KCNA1
GO Process	GO:0032412	Regulation of ion transmembrane transporter activity	5	260	1.58	0.00027	9606.ENSP00000262138,9606.ENSP00000306138,9606.ENSP00000345731,9606.ENSP00000349320,9606.ENSP00000371985	CACNG4,GRM5,DLG1,CACNA2D1,KCNA1
GO Process	GO:0051049	Regulation of transport	8	1776	0.95	0.00029	9606.ENSP00000262138,9606.ENSP00000262916,9606.ENSP00000306138,9606.ENSP00000333496,9606.ENSP00000345731,9606.ENSP00000349320,9606.ENSP00000371985,9606.ENSP00000384719	CACNG4,KCNQ4,GRM5,KCND2,DLG1,CACNA2D1,KCNA1,VSNL1
GO Process	GO:0060078	Regulation of postsynaptic membrane potential	4	104	1.88	0.00029	9606.ENSP00000306138,9606.ENSP00000330148,9606.ENSP00000333496,9606.ENSP00000371985	GRM5,GRID1,KCND2,KCNA1
GO Process	GO:0003008	System process	8	1942	0.91	0.00046	9606.ENSP00000262138,9606.ENSP00000262916,9606.ENSP00000306138,9606.ENSP00000330148,9606.ENSP00000333496,9606.ENSP00000345731,9606.ENSP00000349320,9606.ENSP00000371985	CACNG4,KCNQ4,GRM5,GRID1,KCND2,DLG1,CACNA2D1,KCNA1
GO Process	GO:0035637	Multicellular organismal signaling	4	137	1.76	0.00061	9606.ENSP00000262138,9606.ENSP00000333496,9606.ENSP00000349320,9606.ENSP00000371985	CACNG4,KCND2,CACNA2D1,KCNA1
GO Process	GO:0007268	Chemical synaptic transmission	5	418	1.37	0.0011	9606.ENSP00000306138,9606.ENSP00000330148,9606.ENSP00000333496,9606.ENSP00000345731,9606.ENSP00000371985	GRM5,GRID1,KCND2,DLG1,KCNA1
GO Process	GO:2001257	Regulation of cation channel activity	4	177	1.65	0.0012	9606.ENSP00000262138,9606.ENSP00000345731,9606.ENSP00000349320,9606.ENSP00000371985	CACNG4,DLG1,CACNA2D1,KCNA1
GO Process	GO:0019226	Transmission of nerve impulse	3	54	2.04	0.0021	9606.ENSP00000262138,9606.ENSP00000333496,9606.ENSP00000371985	CACNG4,KCND2,KCNA1
GO Process	GO:0008016	Regulation of heart contraction	4	245	1.5	0.0034	9606.ENSP00000262138,9606.ENSP00000333496,9606.ENSP00000345731,9606.ENSP00000349320	CACNG4,KCND2,DLG1,CACNA2D1
GO Process	GO:0044057	Regulation of system process	5	592	1.22	0.0035	9606.ENSP00000262138,9606.ENSP00000333496,9606.ENSP00000345731,9606.ENSP00000349320,9606.ENSP00000371985	CACNG4,KCND2,DLG1,CACNA2D1,KCNA1
GO Process	GO:0007267	Cell-cell signaling	6	1145	1.01	0.0039	9606.ENSP00000306138,9606.ENSP00000330148,9606.ENSP00000333496,9606.ENSP00000345731,9606.ENSP00000349320,9606.ENSP00000371985	GRM5,GRID1,KCND2,DLG1,CACNA2D1,KCNA1
GO Process	GO:2001259	Positive regulation of cation channel activity	3	73	1.91	0.0039	9606.ENSP00000262138,9606.ENSP00000349320,9606.ENSP00000371985	CACNG4,CACNA2D1,KCNA1
GO Process	GO:0098662	Inorganic cation transmembrane transport	5	628	1.19	0.0041	9606.ENSP00000262138,9606.ENSP00000262916,9606.ENSP00000333496,9606.ENSP00000349320,9606.ENSP00000371985	CACNG4,KCNQ4,KCND2,CACNA2D1,KCNA1
GO Process	GO:0043270	Positive regulation of ion transport	4	285	1.44	0.0047	9606.ENSP00000262138,9606.ENSP00000345731,9606.ENSP00000349320,9606.ENSP00000371985	CACNG4,DLG1,CACNA2D1,KCNA1
GO Process	GO:0098903	Regulation of membrane repolarization during action potential	2	8	2.69	0.0049	9606.ENSP00000345731,9606.ENSP00000349320	DLG1,CACNA2D1
GO Process	GO:0061337	Cardiac conduction	3	94	1.8	0.0061	9606.ENSP00000262138,9606.ENSP00000333496,9606.ENSP00000349320	CACNG4,KCND2,CACNA2D1
GO Process	GO:0001508	Action potential	3	97	1.78	0.0063	9606.ENSP00000333496,9606.ENSP00000349320,9606.ENSP00000371985	KCND2,CACNA2D1,KCNA1
GO Process	GO:0050877	Nervous system process	6	1352	0.94	0.0066	9606.ENSP00000262138,9606.ENSP00000262916,9606.ENSP00000306138,9606.ENSP00000330148,9606.ENSP00000333496,9606.ENSP00000371985	CACNG4,KCNQ4,GRM5,GRID1,KCND2,KCNA1
GO Process	GO:0099645	Neurotransmitter receptor localization to postsynaptic specialization membrane	2	12	2.51	0.0072	9606.ENSP00000262138,9606.ENSP00000345731	CACNG4,DLG1
GO Process	GO:0051050	Positive regulation of transport	5	923	1.03	0.015	9606.ENSP00000262138,9606.ENSP00000345731,9606.ENSP00000349320,9606.ENSP00000371985,9606.ENSP00000384719	CACNG4,DLG1,CACNA2D1,KCNA1,VSNL1
GO Process	GO:0060307	Regulation of ventricular cardiac muscle cell membrane repolarization	2	22	2.25	0.0188	9606.ENSP00000345731,9606.ENSP00000349320	DLG1,CACNA2D1
GO Process	GO:0065008	Regulation of biological quality	8	4042	0.59	0.0263	9606.ENSP00000262138,9606.ENSP00000306138,9606.ENSP00000330148,9606.ENSP00000333496,9606.ENSP00000345731,9606.ENSP00000349320,9606.ENSP00000371985,9606.ENSP00000384719	CACNG4,GRM5,GRID1,KCND2,DLG1,CACNA2D1,KCNA1,VSNL1
GO Process	GO:0019228	Neuronal action potential	2	30	2.12	0.0297	9606.ENSP00000333496,9606.ENSP00000371985	KCND2,KCNA1
GO Process	GO:1904646	Cellular response to amyloid-beta	2	39	2	0.0453	9606.ENSP00000306138,9606.ENSP00000349320	GRM5,CACNA2D1

## Sheet: cluster 5
#category	term ID	term description	observed gene count	background gene count	strength	false discovery rate	matching proteins in your network (IDs)	matching proteins in your network (labels)
GO Process	GO:0006919	Activation of cysteine-type endopeptidase activity involved in apoptotic process	4	90	2.24	3.19e-05	9606.ENSP00000241261,9606.ENSP00000276431,9606.ENSP00000286186,9606.ENSP00000318822	TNFSF10,TNFRSF10B,CASP10,BID
GO Process	GO:0008625	Extrinsic apoptotic signaling pathway via death domain receptors	3	35	2.53	0.00011	9606.ENSP00000162749,9606.ENSP00000276431,9606.ENSP00000318822	TNFRSF1A,TNFRSF10B,BID
GO Process	GO:0043065	Positive regulation of apoptotic process	5	660	1.47	0.00011	9606.ENSP00000162749,9606.ENSP00000241261,9606.ENSP00000276431,9606.ENSP00000286186,9606.ENSP00000318822	TNFRSF1A,TNFSF10,TNFRSF10B,CASP10,BID
GO Process	GO:0043123	Positive regulation of i-kappab kinase/nf-kappab signaling	4	194	1.91	0.00011	9606.ENSP00000162749,9606.ENSP00000241261,9606.ENSP00000276431,9606.ENSP00000286186	TNFRSF1A,TNFSF10,TNFRSF10B,CASP10
GO Process	GO:0006915	Apoptotic process	5	918	1.33	0.00021	9606.ENSP00000162749,9606.ENSP00000241261,9606.ENSP00000276431,9606.ENSP00000286186,9606.ENSP00000318822	TNFRSF1A,TNFSF10,TNFRSF10B,CASP10,BID
GO Process	GO:0097190	Apoptotic signaling pathway	4	286	1.74	0.00021	9606.ENSP00000162749,9606.ENSP00000276431,9606.ENSP00000286186,9606.ENSP00000318822	TNFRSF1A,TNFRSF10B,CASP10,BID
GO Process	GO:1902533	Positive regulation of intracellular signal transduction	5	1041	1.27	0.00035	9606.ENSP00000162749,9606.ENSP00000241261,9606.ENSP00000276431,9606.ENSP00000286186,9606.ENSP00000318822	TNFRSF1A,TNFSF10,TNFRSF10B,CASP10,BID
GO Process	GO:0032270	Positive regulation of cellular protein metabolic process	5	1635	1.08	0.0021	9606.ENSP00000162749,9606.ENSP00000241261,9606.ENSP00000276431,9606.ENSP00000286186,9606.ENSP00000318822	TNFRSF1A,TNFSF10,TNFRSF10B,CASP10,BID
GO Process	GO:2001236	Regulation of extrinsic apoptotic signaling pathway	3	161	1.86	0.0025	9606.ENSP00000241261,9606.ENSP00000276431,9606.ENSP00000318822	TNFSF10,TNFRSF10B,BID
GO Process	GO:2001234	Negative regulation of apoptotic signaling pathway	3	232	1.7	0.0062	9606.ENSP00000241261,9606.ENSP00000276431,9606.ENSP00000318822	TNFSF10,TNFRSF10B,BID
GO Process	GO:0090200	Positive regulation of release of cytochrome c from mitochondria	2	28	2.45	0.0079	9606.ENSP00000241261,9606.ENSP00000318822	TNFSF10,BID
GO Process	GO:0007166	Cell surface receptor signaling pathway	5	2325	0.93	0.0081	9606.ENSP00000162749,9606.ENSP00000241261,9606.ENSP00000276431,9606.ENSP00000286186,9606.ENSP00000318822	TNFRSF1A,TNFSF10,TNFRSF10B,CASP10,BID
GO Process	GO:1902042	Negative regulation of extrinsic apoptotic signaling pathway via death domain receptors	2	39	2.3	0.0141	9606.ENSP00000241261,9606.ENSP00000276431	TNFSF10,TNFRSF10B
GO Process	GO:2001238	Positive regulation of extrinsic apoptotic signaling pathway	2	51	2.19	0.0214	9606.ENSP00000241261,9606.ENSP00000318822	TNFSF10,BID
GO Process	GO:0071260	Cellular response to mechanical stimulus	2	79	2	0.0423	9606.ENSP00000162749,9606.ENSP00000276431	TNFRSF1A,TNFRSF10B

## Sheet: cluster 6
#category	term ID	term description	observed gene count	background gene count	strength	false discovery rate	matching proteins in your network (IDs)	matching proteins in your network (labels)
GO Process	GO:0009187	Cyclic nucleotide metabolic process	3	40	2.47	0.0013	9606.ENSP00000260600,9606.ENSP00000332116,9606.ENSP00000410309	ADCY3,PDE4B,PDE1A
GO Process	GO:0009150	Purine ribonucleotide metabolic process	4	303	1.71	0.0019	9606.ENSP00000260600,9606.ENSP00000332116,9606.ENSP00000378743,9606.ENSP00000410309	ADCY3,PDE4B,AK4,PDE1A
GO Process	GO:0009214	Cyclic nucleotide catabolic process	2	14	2.75	0.008	9606.ENSP00000332116,9606.ENSP00000410309	PDE4B,PDE1A
GO Process	GO:0046058	cAMP metabolic process	2	22	2.55	0.0168	9606.ENSP00000260600,9606.ENSP00000332116	ADCY3,PDE4B
GO Process	GO:0009154	Purine ribonucleotide catabolic process	2	30	2.42	0.0255	9606.ENSP00000332116,9606.ENSP00000410309	PDE4B,PDE1A
GO Process	GO:0034654	Nucleobase-containing compound biosynthetic process	4	995	1.2	0.0269	9606.ENSP00000260600,9606.ENSP00000332116,9606.ENSP00000378743,9606.ENSP00000410309	ADCY3,PDE4B,AK4,PDE1A
GO Process	GO:0007186	G protein-coupled receptor signaling pathway	4	1255	1.1	0.0472	9606.ENSP00000243673,9606.ENSP00000260600,9606.ENSP00000332116,9606.ENSP00000410309	GPR83,ADCY3,PDE4B,PDE1A

## Sheet: cluster 7
#category	term ID	term description	observed gene count	background gene count	strength	false discovery rate	matching proteins in your network (IDs)	matching proteins in your network (labels)
GO Process	GO:0007186	G protein-coupled receptor signaling pathway	5	1255	1.19	0.0141	9606.ENSP00000248564,9606.ENSP00000262613,9606.ENSP00000302676,9606.ENSP00000355627,9606.ENSP00000408205	GNG11,SLC9A3R1,GPR22,AGT,LPAR4
GO Process	GO:0007200	Phospholipase c-activating g protein-coupled receptor signaling pathway	3	98	2.08	0.0141	9606.ENSP00000262613,9606.ENSP00000355627,9606.ENSP00000408205	SLC9A3R1,AGT,LPAR4
GO Process	GO:2000650	Negative regulation of sodium ion transmembrane transporter activity	2	13	2.78	0.0235	9606.ENSP00000262613,9606.ENSP00000355627	SLC9A3R1,AGT
GO Process	GO:0044062	Regulation of excretion	2	25	2.5	0.0392	9606.ENSP00000262613,9606.ENSP00000355627	SLC9A3R1,AGT

## Sheet: cluster 8
#category	term ID	term description	observed gene count	background gene count	strength	false discovery rate	matching proteins in your network (IDs)	matching proteins in your network (labels)
no enriched GO process

## Sheet: cluster 9
#category	term ID	term description	observed gene count	background gene count	strength	false discovery rate	matching proteins in your network (IDs)	matching proteins in your network (labels)
no enriched GO process

[truncated: 17 more sheets: cluster 10, cluster 11, cluster 12, cluster 13, Cluster 14, cluster 15, cluster 16, cluster 17, cluster 18, cluster 19, cluster 20, cluster 21, cluster 22, cluster 23, cluster 24, cluster 25, cluster 26]
