# Supplementary material for: Transcriptomic analysis of isolated and pooled human postmortem cerebellar Purkinje cells in autism spectrum disorders
Source: Front Genet. 2022 Nov 9;13:944837. doi: 10.3389/fgene.2022.944837 (PMC9683032; doi:10.3389/fgene.2022.944837)
Supplement: Supplementary file 2 [file Table1.xlsx]

## Sheet: Supplemental Table 1
Sample	Status	Millions of Reads Generated	Percent mRNA	Percent unique alignment
6033	aut	58.4	0.513	0.637
5978	aut	33.4	0.313	0.473
5945	aut	41.1	0.51	0.614
5940	aut	41.2	0.56	0.589
5926	con	34.7	0.648	0.708
5922	con	27.2	0.697	0.668
5893	con	30.9	0.533	0.556
5889	con	23.8	0.622	0.65
5878	aut	26.1	0.743	0.706
5841	aut	38.5	0.622	0.685
5813	con	33.5	0.6	0.696
5705	con	32.1	0.46	0.539
5669	con	29.1	0.683	0.688
5646	con	25.9	0.418	0.661
5566	con	38.3	0.669	0.681
5565	aut	33.7	0.646	0.659
5419	aut	28.7	0.669	0.672
5403	aut	32.4	0.648	0.617
5391	con	39.1	0.649	0.639
5387	con	25.8	0.639	0.674
5334	con	43.3	0.616	0.645
5308	aut	36.8	0.57	0.623
5297	aut	37.4	0.621	0.656
5294	aut	30.6	0.703	0.69
5278	aut	25.1	0.732	0.708
5176	aut	38.7	0.678	0.637
5170	con	41.6	0.623	0.654
5163	con	34.5	0.644	0.735
5144	aut	34.9	0.669	0.639
5115	aut	26.4	0.678	0.651
5113	con	31.6	0.693	0.682
5079	con	32.6	0.658	0.702
5027	aut	34	0.665	0.705
4999	aut	35.7	0.636	0.638
4849	aut	44.8	0.339	0.534
4599	con	26.9	0.69	0.632
4334	aut	45.1	0.524	0.72
1158	con	38.2	0.67	0.705
914	con	37.1	0.556	0.619

## Sheet: Supplemental Table 2
Ensembl_ID	Gene_name	Fold Change	pvalue
ENSG00000108691.9	CCL2	-9.56941	2.21709e-06
ENSG00000128016.7	ZFP36	-6.1023	3.11595e-06
ENSG00000154734.15	ADAMTS1	-1.98327	1.77855e-05
ENSG00000185274.12	GALNT17	1.25053	5.94237e-05
ENSG00000099860.9	GADD45B	-3.88783	0.000113307
ENSG00000047346.12	FAM214A	-1.22345	0.000157822
ENSG00000141576.16	RNF157	1.28462	0.000178155
ENSG00000171241.9	SHCBP1	-2.28584	0.000214979
ENSG00000160221.18	GATD3A	-4.62081	0.000260122
ENSG00000143878.10	RHOB	-1.6396	0.000276366
ENSG00000159363.19	ATP13A2	1.25685	0.000296038
ENSG00000105520.10	PLPPR2	1.31227	0.000326761
ENSG00000134531.10	EMP1	-4.56421	0.000381957
ENSG00000177606.7	JUN	-2.49658	0.000392145
ENSG00000100395.15	L3MBTL2	1.25668	0.000433765
ENSG00000142185.16	TRPM2	1.29359	0.000444336
ENSG00000103066.13	PLA2G15	1.2733	0.000487791
ENSG00000133460.19	SLC2A11	1.35013	0.000563675
ENSG00000169242.12	EFNA1	-3.11699	0.000571179
ENSG00000126107.15	HECTD3	1.30522	0.000656413
ENSG00000100335.15	MIEF1	1.19043	0.000660896
ENSG00000005156.12	LIG3	1.28609	0.000692157
ENSG00000198792.13	TMEM184B	1.25234	0.000702712
ENSG00000101307.16	SIRPB1	1.50189	0.000736971
ENSG00000160716.6	CHRNB2	1.32386	0.000747425
ENSG00000204287.14	HLA-DRA	-2.51411	0.000748928
ENSG00000134287.10	ARF3	1.22424	0.000771567
ENSG00000011465.18	DCN	-2.00861	0.000819775
ENSG00000169224.13	GCSAML	-2.66846	0.00084492
ENSG00000152102.18	FAM168B	1.22181	0.0010052
ENSG00000166619.15	BLCAP	1.18695	0.0010638
ENSG00000180901.11	KCTD2	1.1901	0.00108584
ENSG00000169217.9	CD2BP2	1.30854	0.00109524
ENSG00000166448.15	TMEM130	1.26407	0.00112316
ENSG00000140067.6	FAM181A	-3.52318	0.00115046
ENSG00000054356.14	PTPRN	1.2117	0.00115343
ENSG00000182934.12	SRPRA	1.22705	0.0012349
ENSG00000015475.19	BID	-2.45174	0.00125332
ENSG00000105355.9	PLIN3	-2.12952	0.00126042
ENSG00000167600.14	CYP2S1	3.02752	0.00133833
ENSG00000069869.16	NEDD4	-2.00028	0.0013618
ENSG00000184371.14	CSF1	-2.47371	0.00136917
ENSG00000101000.6	PROCR	1.51925	0.00139615
ENSG00000180096.12	SEPTIN1	-3.34611	0.00140803
ENSG00000142089.16	IFITM3	-2.42692	0.00140956
ENSG00000103647.13	CORO2B	1.22941	0.00141382
ENSG00000154328.16	NEIL2	1.26686	0.00143707
ENSG00000143032.8	BARHL2	-3.16423	0.0014528
ENSG00000184588.18	PDE4B	-1.56854	0.00146211
ENSG00000154856.13	APCDD1	-1.72214	0.00146413
ENSG00000006283.18	CACNA1G	1.2657	0.00147687
ENSG00000110852.4	CLEC2B	-2.75095	0.00151985
ENSG00000117525.14	F3	-1.74437	0.00152168
ENSG00000109943.9	CRTAM	-2.00822	0.00154448
ENSG00000136518.17	ACTL6A	-1.92028	0.00158703
ENSG00000131069.20	ACSS2	1.28008	0.00160188
ENSG00000102181.21	CD99L2	1.18758	0.00163395
ENSG00000151012.13	SLC7A11	-1.61549	0.00165134
ENSG00000143632.14	ACTA1	6.12666	0.00165777
ENSG00000185507.21	IRF7	-4.01422	0.00168352
ENSG00000135472.9	FAIM2	1.26759	0.00170381
ENSG00000092068.20	SLC7A8	1.29647	0.0017756
ENSG00000159164.10	SV2A	1.21838	0.00179269
ENSG00000085117.12	CD82	1.26341	0.00180199
ENSG00000110917.8	MLEC	1.24805	0.00182263
ENSG00000002834.18	LASP1	1.25394	0.00187558
ENSG00000159842.15	ABR	1.25829	0.00188086
ENSG00000172935.9	MRGPRF	-3.46803	0.00193828
ENSG00000167323.11	STIM1	1.19032	0.00198092
ENSG00000142149.9	HUNK	1.26107	0.00199217
ENSG00000130032.17	PRRG3	1.56845	0.00200668
ENSG00000133065.11	SLC41A1	1.29833	0.00204105
ENSG00000011347.10	SYT7	1.24238	0.00212148
ENSG00000075223.14	SEMA3C	-2.30091	0.00219546
ENSG00000136928.7	GABBR2	1.22876	0.00221332
ENSG00000176845.13	METRNL	-1.80287	0.00224573
ENSG00000162688.17	AGL	-1.27457	0.0022841
ENSG00000174238.15	PITPNA	1.15997	0.00229453
ENSG00000221890.5	NPTXR	1.32496	0.00235211
ENSG00000012171.20	SEMA3B	-2.05868	0.00236404
ENSG00000101204.18	CHRNA4	1.37979	0.00239311
ENSG00000006210.7	CX3CL1	1.29518	0.00245808
ENSG00000180881.19	CAPS2	-1.4626	0.00246654
ENSG00000178826.11	TMEM139	-3.43432	0.00246758
ENSG00000130164.14	LDLR	-2.3789	0.00248858
ENSG00000126583.11	PRKCG	1.26257	0.00249743
ENSG00000139289.13	PHLDA1	-1.44157	0.00251066
ENSG00000172375.13	C2CD2L	1.26015	0.00251799
ENSG00000132475.10	H3-3B	-1.34874	0.00257042
ENSG00000135597.19	REPS1	-1.19	0.00263812
ENSG00000006740.17	ARHGAP44	1.16453	0.00266153
ENSG00000102452.18	NALCN	1.19648	0.00275231
ENSG00000103310.11	ZP2	-3.31612	0.00277305
ENSG00000146757.14	ZNF92	-1.26544	0.00279317
ENSG00000177181.15	RIMKLA	1.22067	0.00280253
ENSG00000168575.10	SLC20A2	-1.36791	0.00286761
ENSG00000186187.12	ZNRF1	1.21247	0.00287794
ENSG00000103249.18	CLCN7	1.28211	0.00288541
ENSG00000214517.10	PPME1	1.21253	0.00296801
ENSG00000170345.10	FOS	-3.73052	0.00300438
ENSG00000174521.7	TTC9B	-2.12365	0.00309944
ENSG00000119682.17	AREL1	1.20767	0.0032155
ENSG00000101290.14	CDS2	1.21195	0.00321943
ENSG00000006042.12	TMEM98	-1.85762	0.00343932
ENSG00000153820.13	SPHKAP	-2.48681	0.00347632
ENSG00000100321.15	SYNGR1	1.22683	0.00353445
ENSG00000163815.6	CLEC3B	-5.14749	0.00362365
ENSG00000072958.9	AP1M1	1.23068	0.00362772
ENSG00000169116.11	PARM1	1.37773	0.00375356
ENSG00000074370.18	ATP2A3	1.21657	0.00376942
ENSG00000092445.12	TYRO3	-1.60029	0.00381786
ENSG00000112701.18	SENP6	-1.12544	0.00382323
ENSG00000174151.15	CYB561D1	1.21875	0.00384109
ENSG00000165164.14	CFAP47	2.00104	0.00389194
ENSG00000145022.4	TCTA	1.24161	0.00389948
ENSG00000181754.7	AMIGO1	1.19624	0.0039036
ENSG00000183840.7	GPR39	1.71862	0.00400214
ENSG00000108219.15	TSPAN14	1.2799	0.00401468
ENSG00000213614.10	HEXA	1.21885	0.00403698
ENSG00000144278.15	GALNT13	-1.36401	0.00414074
ENSG00000188042.8	ARL4C	1.1769	0.00416529
ENSG00000136830.12	NIBAN2	-1.71671	0.00438548
ENSG00000187514.16	PTMA	-1.29452	0.0045254
ENSG00000169946.14	ZFPM2	-1.87135	0.0045418
ENSG00000138075.14	ABCG5	3.17696	0.00460403
ENSG00000140873.16	ADAMTS18	-1.959	0.00463108
ENSG00000107742.13	SPOCK2	1.24821	0.00465132
ENSG00000197296.6	FITM2	1.21484	0.00471247
ENSG00000136754.17	ABI1	-1.19097	0.00474527
ENSG00000133067.17	LGR6	-1.77683	0.00481836
ENSG00000131386.19	GALNT15	-1.71334	0.00482304
ENSG00000182103.5	FAM181B	-1.61748	0.00485348
ENSG00000164675.11	IQUB	-1.7939	0.00492831
ENSG00000204681.11	GABBR1	1.17249	0.00500525
ENSG00000171700.14	RGS19	-2.33719	0.00502727
ENSG00000152642.11	GPD1L	1.19603	0.0051093
ENSG00000065802.12	ASB1	1.22423	0.00512414
ENSG00000136448.12	NMT1	1.15104	0.00517711
ENSG00000012779.11	ALOX5	-2.76524	0.0052139
ENSG00000178222.13	RNF212	-2.15682	0.00524787
ENSG00000180447.7	GAS1	-1.78106	0.00527021
ENSG00000100626.17	GALNT16	1.22365	0.00530298
ENSG00000189190.10	ZNF600	-1.94342	0.00530332
ENSG00000023697.13	DERA	-1.44514	0.00533262
ENSG00000171451.14	DSEL	-1.48864	0.00534941
ENSG00000102003.11	SYP	1.15931	0.00535373
ENSG00000068976.14	PYGM	-1.95573	0.00538035
ENSG00000273542.2	H4C12	2.52009	0.00543521
ENSG00000188803.15	SHISA6	1.25435	0.00547231
ENSG00000108861.9	DUSP3	1.17382	0.00547548
ENSG00000068078.19	FGFR3	-1.55947	0.00554777
ENSG00000108854.16	SMURF2	-1.25753	0.00555363
ENSG00000082458.12	DLG3	1.19186	0.00557317
ENSG00000171450.6	CDK5R2	1.28831	0.00558742
ENSG00000204590.12	GNL1	1.1978	0.00562167
ENSG00000178235.8	SLITRK1	1.2301	0.0056527
ENSG00000266524.3	GDF10	-1.67506	0.00569187
ENSG00000008283.16	CYB561	1.24366	0.0056993
ENSG00000124575.7	H1-3	-2.34382	0.00576848
ENSG00000155324.10	GRAMD2B	-1.62813	0.00582868
ENSG00000110400.11	NECTIN1	1.30858	0.00584651
ENSG00000058335.16	RASGRF1	1.20534	0.00594504
ENSG00000183087.15	GAS6	1.19471	0.00599985
ENSG00000076706.17	MCAM	1.20246	0.00604696
ENSG00000116199.12	FAM20B	1.14152	0.00613775
ENSG00000165626.17	BEND7	-1.87753	0.00618303
ENSG00000170091.11	NSG2	1.19286	0.00636385
ENSG00000092096.17	SLC22A17	1.18706	0.00638843
ENSG00000123358.20	NR4A1	-2.78467	0.00644498
ENSG00000124205.18	EDN3	-3.14421	0.00645976
ENSG00000149575.8	SCN2B	1.20392	0.00647041
ENSG00000022840.16	RNF10	1.1552	0.00647122
ENSG00000169908.12	TM4SF1	-2.91481	0.00649165
ENSG00000143367.16	TUFT1	1.29833	0.00649405
ENSG00000153956.16	CACNA2D1	-1.57707	0.00657695
ENSG00000122547.11	EEPD1	1.24714	0.00658161
ENSG00000172020.13	GAP43	-2.16204	0.00659633
ENSG00000082293.13	COL19A1	-1.67167	0.00665767
ENSG00000174516.15	PELI3	-1.63481	0.0067238
ENSG00000134873.10	CLDN10	-1.59559	0.00678135
ENSG00000169504.15	CLIC4	-1.58937	0.00679162
ENSG00000114315.4	HES1	-1.83522	0.00686658
ENSG00000170153.11	RNF150	1.26083	0.00691712
ENSG00000177752.14	YIPF7	2.35571	0.00696158
ENSG00000127920.6	GNG11	-1.89728	0.00696583
ENSG00000205517.13	RGL3	2.56678	0.00704485
ENSG00000108375.13	RNF43	-2.75518	0.00709501
ENSG00000135821.19	GLUL	-1.37092	0.00709538
ENSG00000064300.9	NGFR	1.6155	0.0071944
ENSG00000145431.11	PDGFC	-1.92777	0.00720147
ENSG00000134780.10	DAGLA	1.20397	0.00721767
ENSG00000159596.7	TMEM69	1.19484	0.00722063
ENSG00000185306.13	C12orf56	1.2875	0.00729242
ENSG00000136158.12	SPRY2	-1.515	0.00732706
ENSG00000103154.9	NECAB2	-2.64653	0.00737315
ENSG00000105419.18	MEIS3	-2.23249	0.00739993
ENSG00000110107.9	PRPF19	1.20832	0.00746327
ENSG00000099139.14	PCSK5	-1.65401	0.00747589
ENSG00000118816.11	CCNI	-1.62363	0.00752892
ENSG00000131398.15	KCNC3	1.25516	0.00757247
ENSG00000221968.9	FADS3	-2.01255	0.00760835
ENSG00000139645.10	ANKRD52	1.27723	0.00771811
ENSG00000149743.14	TRPT1	-1.37416	0.00772268
ENSG00000115977.19	AAK1	1.18931	0.00773539
ENSG00000114650.20	SCAP	1.1936	0.00774878
ENSG00000065675.15	PRKCQ	1.33196	0.0079025
ENSG00000213625.9	LEPROT	-1.44037	0.00794152
ENSG00000196150.13	ZNF250	-1.85734	0.00795621
ENSG00000117971.12	CHRNB4	2.31194	0.00806923
ENSG00000082196.20	C1QTNF3	-1.51534	0.00809342
ENSG00000227500.10	SCAMP4	1.28307	0.00821606
ENSG00000198870.8	STKLD1	2.95759	0.0082373
ENSG00000005486.17	RHBDD2	1.23297	0.00826546
ENSG00000152291.14	TGOLN2	1.18667	0.0082797
ENSG00000168758.11	SEMA4C	-1.75247	0.00833003
ENSG00000137309.20	HMGA1	1.23685	0.00845909
ENSG00000025800.14	KPNA6	1.18907	0.00846031
ENSG00000197279.4	ZNF165	1.42252	0.0084796
ENSG00000113594.10	LIFR	-1.38034	0.0084838
ENSG00000163932.15	PRKCD	1.23456	0.00848899
ENSG00000187837.4	H1-2	-1.32427	0.00860145
ENSG00000158258.16	CLSTN2	1.38719	0.00863291
ENSG00000125912.11	NCLN	1.16017	0.00868704
ENSG00000164430.16	CGAS	-1.58596	0.00873531
ENSG00000168542.16	COL3A1	9.94703	0.00875625
ENSG00000256235.2	SMIM3	-2.6793	0.00877949
ENSG00000066651.20	TRMT11	-1.23657	0.00878449
ENSG00000149577.16	SIDT2	1.22944	0.00878969
ENSG00000154237.13	LRRK1	1.63377	0.00882803
ENSG00000163762.7	TM4SF18	-3.7548	0.00883299
ENSG00000142765.18	SYTL1	-3.3392	0.00887289
ENSG00000141503.17	MINK1	1.19401	0.0088977
ENSG00000188859.7	FAM78B	1.22155	0.00891311
ENSG00000112029.10	FBXO5	-1.46989	0.00899098
ENSG00000281406.2	BLACAT1	-3.1844	0.00902165
ENSG00000150907.10	FOXO1	-1.78713	0.00906486
ENSG00000221823.11	PPP3R1	1.13772	0.00914264
ENSG00000198794.12	SCAMP5	1.18153	0.00924315
ENSG00000146592.17	CREB5	-1.8472	0.00925652
ENSG00000163032.12	VSNL1	-2.094	0.00929174
ENSG00000144810.16	COL8A1	-1.83631	0.00941568
ENSG00000180155.20	LYNX1	1.28404	0.00944545
ENSG00000101773.19	RBBP8	-1.29559	0.0094664
ENSG00000100401.20	RANGAP1	1.26151	0.00949304
ENSG00000079841.18	RIMS1	-1.68208	0.00952341
ENSG00000065923.10	SLC9A7	1.21331	0.00956624
ENSG00000150938.10	CRIM1	-1.50601	0.00960605
ENSG00000171823.7	FBXL14	1.2503	0.00966187
ENSG00000135924.16	DNAJB2	1.14244	0.00967385
ENSG00000171766.17	GATM	-1.37909	0.00978272
ENSG00000133424.21	LARGE1	1.18419	0.00991413
ENSG00000137033.11	IL33	-1.53696	0.00991869
ENSG00000056736.10	IL17RB	-1.60776	0.0100528
ENSG00000175985.10	PLEKHD1	1.17364	0.0100676
ENSG00000089050.16	RBBP9	-1.21765	0.0100694
ENSG00000146648.19	EGFR	-1.44354	0.010082
ENSG00000093072.18	ADA2	-2.16086	0.0101065
ENSG00000119950.21	MXI1	-1.27841	0.0101375
ENSG00000073008.15	PVR	1.20581	0.0101581
ENSG00000155093.19	PTPRN2	-1.60353	0.0101589
ENSG00000112242.15	E2F3	1.25084	0.0102913
ENSG00000177951.17	BET1L	1.34478	0.0102979
ENSG00000172936.16	MYD88	-2.03344	0.0103142
ENSG00000165475.15	CRYL1	-1.50812	0.0103444
ENSG00000072832.15	CRMP1	1.15825	0.0104124
ENSG00000108829.10	LRRC59	1.18835	0.0104252
ENSG00000075240.17	GRAMD4	1.24603	0.0104518
ENSG00000166349.10	RAG1	3.45443	0.010464
ENSG00000160307.10	S100B	-1.48259	0.0104729
ENSG00000125462.18	C1orf61	-1.33355	0.0105817
ENSG00000150783.10	TEX12	-2.17952	0.0106205
ENSG00000026508.20	CD44	-2.072	0.0106356
ENSG00000137154.13	RPS6	-1.20737	0.0106425
ENSG00000164619.10	BMPER	-2.15254	0.0106605
ENSG00000156599.11	ZDHHC5	1.14673	0.0106841
ENSG00000125458.7	NT5C	-1.93851	0.0107554
ENSG00000173041.12	ZNF680	-1.23858	0.0107684
ENSG00000198739.11	LRRTM3	-1.84122	0.0107936
ENSG00000183208.12	GDPGP1	1.68535	0.0108579
ENSG00000147955.17	SIGMAR1	1.19182	0.0108611
ENSG00000161381.14	PLXDC1	1.16274	0.0108778
ENSG00000196924.18	FLNA	-1.48728	0.0108868
ENSG00000104883.8	PEX11G	2.38771	0.0109307
ENSG00000020256.20	ZFP64	1.26068	0.0109411
ENSG00000111790.14	FGFR1OP2	-1.17833	0.010976
ENSG00000130733.11	YIPF2	1.25997	0.0110082
ENSG00000213398.8	LCAT	-1.48158	0.0110509
ENSG00000163378.14	EOGT	-1.59283	0.0111043
ENSG00000040731.10	CDH10	-1.64607	0.0111764
ENSG00000173456.5	RNF26	1.2233	0.0112077
ENSG00000133030.22	MPRIP	1.23453	0.0112456
ENSG00000171612.7	SLC25A33	-1.2896	0.0112772
ENSG00000260691.6	ANKRD20A1	-2.48397	0.0112852
ENSG00000169981.11	ZNF35	-1.3958	0.0113425
ENSG00000163312.11	HELQ	-1.25489	0.0114107
ENSG00000127241.17	MASP1	-1.89229	0.0115122
ENSG00000111696.12	NT5DC3	1.30961	0.0115235
ENSG00000166847.10	DCTN5	1.17838	0.0115342
ENSG00000130714.17	POMT1	1.19368	0.0115398
ENSG00000198945.8	L3MBTL3	-1.5839	0.0115789
ENSG00000186409.18	CCDC30	1.20359	0.0115901
ENSG00000144583.5	MARCHF4	1.39074	0.0115958
ENSG00000038382.20	TRIO	1.17037	0.0116271
ENSG00000127526.15	SLC35E1	1.19718	0.0116391
ENSG00000167766.18	ZNF83	-1.21479	0.0118238
ENSG00000087258.16	GNAO1	1.20887	0.0118307
ENSG00000069702.11	TGFBR3	-1.5004	0.0118759
ENSG00000196961.13	AP2A1	1.15302	0.011898
ENSG00000084731.15	KIF3C	1.17675	0.0119259
ENSG00000175567.10	UCP2	2.99157	0.0119588
ENSG00000133111.4	RFXAP	-1.25083	0.0119766
ENSG00000140848.17	CPNE2	-1.53354	0.0119903
ENSG00000121671.12	CRY2	1.1954	0.0120188
ENSG00000149532.16	CPSF7	1.20217	0.0120303
ENSG00000008086.13	CDKL5	-1.61548	0.012069
ENSG00000146021.15	KLHL3	1.197	0.0120974
ENSG00000145911.6	N4BP3	1.26573	0.0121625
ENSG00000149428.19	HYOU1	1.18487	0.0122908
ENSG00000170949.17	ZNF160	-1.16768	0.0123402
ENSG00000179331.3	RAB39A	1.35636	0.0123936
ENSG00000137843.12	PAK6	-2.76602	0.0124009
ENSG00000100243.21	CYB5R3	1.19741	0.0124264
ENSG00000169992.10	NLGN2	1.26718	0.0125151
ENSG00000057657.17	PRDM1	-3.31476	0.0125606
ENSG00000109062.12	SLC9A3R1	-1.55994	0.0125698
ENSG00000224109.3	CENPVL3	3.04001	0.0125842
ENSG00000009780.16	FAM76A	-1.32099	0.0125851
ENSG00000182902.14	SLC25A18	-1.66652	0.0126157
ENSG00000100577.19	GSTZ1	1.55828	0.0126537
ENSG00000151892.14	GFRA1	1.29553	0.0126723
ENSG00000170027.7	YWHAG	1.14432	0.0127192
ENSG00000166135.14	HIF1AN	1.18637	0.0127278
ENSG00000185989.11	RASA3	-1.48492	0.0128153
ENSG00000141639.12	MAPK4	-1.44738	0.0129072
ENSG00000149403.13	GRIK4	1.19002	0.0129717
ENSG00000180801.14	ARSJ	-2.32561	0.0129864
ENSG00000163083.6	INHBB	1.33035	0.0130478
ENSG00000120451.10	SNX19	1.16847	0.0130727
ENSG00000140992.19	PDPK1	1.15483	0.0131117
ENSG00000189366.9	ALG1L	2.1138	0.0131168
ENSG00000183018.9	SPNS2	1.21092	0.0131648
ENSG00000105357.18	MYH14	1.25796	0.0131883
ENSG00000235098.8	ANKRD65	-3.0181	0.0133269
ENSG00000213096.11	ZNF254	-1.20424	0.0133975
ENSG00000133121.21	STARD13	-1.56353	0.0134551
ENSG00000116157.6	GPX7	-1.41039	0.0135381
ENSG00000162631.18	NTNG1	-1.61297	0.0135728
ENSG00000171246.6	NPTX1	1.15621	0.0136173
ENSG00000137710.17	RDX	-1.14722	0.0136404
ENSG00000175352.11	NRIP3	1.159	0.0137637
ENSG00000170653.19	ATF7	-1.42484	0.0137828
ENSG00000104154.7	SLC30A4	1.20769	0.0137847
ENSG00000132563.16	REEP2	1.16182	0.0138258
ENSG00000197329.12	PELI1	-1.70779	0.0138568
ENSG00000108352.13	RAPGEFL1	1.23615	0.0138692
ENSG00000141933.9	TPGS1	-1.6204	0.0138818
ENSG00000260230.4	FRRS1L	1.18875	0.0138842
ENSG00000142459.8	EVI5L	1.21297	0.0139909
ENSG00000087266.17	SH3BP2	-1.55373	0.013993
ENSG00000187715.13	KBTBD12	-1.98938	0.0140162
ENSG00000079691.18	CARMIL1	-1.43283	0.0141051
ENSG00000125337.19	KIF25	1.90335	0.0141701
ENSG00000102678.7	FGF9	1.16618	0.014257
ENSG00000099942.13	CRKL	1.16267	0.0143025
ENSG00000197977.4	ELOVL2	-1.42682	0.0143903
ENSG00000137726.17	FXYD6	-1.91326	0.0143989
ENSG00000187730.9	GABRD	-1.671	0.0144003
ENSG00000213281.5	NRAS	-1.19612	0.0144164
ENSG00000197226.12	TBC1D9B	1.15308	0.0144686
ENSG00000137628.17	DDX60	-1.59127	0.014542
ENSG00000145860.12	RNF145	1.19753	0.0145517
ENSG00000123500.10	COL10A1	-1.74799	0.0145586
ENSG00000162757.4	C1orf74	1.31078	0.0145649
ENSG00000188730.5	VWC2	-2.01281	0.0146194
ENSG00000183570.16	PCBP3	-1.99215	0.0146249
ENSG00000171160.18	MORN4	1.19106	0.0146709
ENSG00000105854.13	PON2	-1.38404	0.0147325
ENSG00000147905.18	ZCCHC7	-1.18268	0.014744
ENSG00000105576.15	TNPO2	1.16373	0.0147589
ENSG00000179361.17	ARID3B	-2.17889	0.0147704
ENSG00000250366.2	TUNAR	1.34906	0.0147719
ENSG00000106665.16	CLIP2	1.22506	0.0148206
ENSG00000125848.10	FLRT3	-2.01156	0.0149435
ENSG00000119922.10	IFIT2	-1.68637	0.0149726
ENSG00000083454.22	P2RX5	1.68826	0.0150004
ENSG00000152661.9	GJA1	-1.49263	0.0150737
ENSG00000240891.8	PLCXD2	1.37858	0.0150773
ENSG00000077097.15	TOP2B	-1.15906	0.0151941
ENSG00000185518.11	SV2B	-2.04837	0.015253
ENSG00000165868.16	HSPA12A	1.15461	0.0153367
ENSG00000165072.10	MAMDC2	1.40771	0.0153554
ENSG00000106066.15	CPVL	-1.69268	0.0154281
ENSG00000140937.14	CDH11	1.20666	0.0154285
ENSG00000134602.16	STK26	1.39781	0.0154468
ENSG00000156265.16	MAP3K7CL	2.64762	0.0154844
ENSG00000013016.16	EHD3	1.20064	0.0155583
ENSG00000158555.15	GDPD5	1.20933	0.0156234
ENSG00000123901.9	GPR83	-2.69096	0.015629
ENSG00000088832.17	FKBP1A	1.17056	0.0157166
ENSG00000119383.20	PTPA	1.17249	0.0157716
ENSG00000169129.15	AFAP1L2	-2.00574	0.0158079
ENSG00000198597.9	ZNF536	-1.32797	0.0158094
ENSG00000143147.14	GPR161	1.28073	0.0158358
ENSG00000143418.20	CERS2	-1.42763	0.0158456
ENSG00000082641.16	NFE2L1	1.15504	0.015857
ENSG00000176884.16	GRIN1	1.19757	0.0158571
ENSG00000185730.8	ZNF696	-1.563	0.0158724
ENSG00000166887.16	VPS39	1.13622	0.0159413
ENSG00000119685.20	TTLL5	1.17892	0.0159474
ENSG00000172995.16	ARPP21	-1.85889	0.0159478
ENSG00000158470.5	B4GALT5	1.19504	0.0159985
ENSG00000113739.10	STC2	1.3335	0.0160271
ENSG00000135631.17	RAB11FIP5	1.19065	0.016116
ENSG00000174996.12	KLC2	1.15308	0.0161693
ENSG00000114854.8	TNNC1	3.45329	0.0161866
ENSG00000165476.14	REEP3	-1.35173	0.0162236
ENSG00000153208.17	MERTK	-1.4938	0.0162314
ENSG00000091490.11	SEL1L3	1.15709	0.0162667
ENSG00000095539.15	SEMA4G	1.20605	0.0162954
ENSG00000142534.7	RPS11	-1.19093	0.0163446
ENSG00000077458.13	FAM76B	-1.46915	0.0163705
ENSG00000158158.12	CNNM4	1.25563	0.0164107
ENSG00000154330.13	PGM5	-1.99007	0.0164563
ENSG00000162746.14	FCRLB	1.34343	0.0164717
ENSG00000183337.17	BCOR	-1.51232	0.0164853
ENSG00000178568.15	ERBB4	-1.47857	0.0165253
ENSG00000198517.10	MAFK	-2.42491	0.0165254
ENSG00000178878.13	APOLD1	-1.5331	0.0165476
ENSG00000081803.16	CADPS2	-1.88043	0.0165762
ENSG00000198053.12	SIRPA	-1.60715	0.0166028
ENSG00000136048.14	DRAM1	-2.22863	0.0166119
ENSG00000164588.8	HCN1	1.15496	0.0166594
ENSG00000153815.16	CMIP	1.23636	0.0166912
ENSG00000157111.13	TMEM171	3.03923	0.0167385
ENSG00000141404.16	GNAL	1.23451	0.0167753
ENSG00000102030.16	NAA10	-1.44034	0.0168615
ENSG00000105726.17	ATP13A1	1.30225	0.016867
ENSG00000109099.16	PMP22	-1.425	0.0168871
ENSG00000006652.15	IFRD1	-1.40006	0.016926
ENSG00000198795.11	ZNF521	-1.82334	0.0169606
ENSG00000176731.12	RBIS	-1.31011	0.0169621
ENSG00000165359.15	INTS6L	-1.57948	0.016976
ENSG00000143815.15	LBR	-1.3584	0.016979
ENSG00000074211.14	PPP2R2C	1.13855	0.0170013
ENSG00000064225.12	ST3GAL6	-1.19877	0.0170039
ENSG00000128915.12	ICE2	-1.18872	0.0171049
ENSG00000149091.15	DGKZ	1.16583	0.0171848
ENSG00000111799.21	COL12A1	-2.17136	0.0172646
ENSG00000134490.14	TMEM241	1.2879	0.0173057
ENSG00000157087.20	ATP2B2	1.1585	0.0173292
ENSG00000140575.13	IQGAP1	-1.56069	0.0174682
ENSG00000101438.4	SLC32A1	1.21319	0.0174754
ENSG00000118785.14	SPP1	-1.90589	0.017483
ENSG00000103855.18	CD276	1.31726	0.017637
ENSG00000137216.19	TMEM63B	1.1673	0.0176904
ENSG00000196547.15	MAN2A2	1.14058	0.0177277
ENSG00000108389.9	MTMR4	1.10713	0.0177281
ENSG00000154380.17	ENAH	-1.4965	0.0177366
ENSG00000139737.22	SLAIN1	-1.52747	0.0177465
ENSG00000142453.12	CARM1	1.18525	0.0177506
ENSG00000084093.19	REST	-1.54598	0.0178189
ENSG00000184083.12	FAM120C	1.25209	0.0178416
ENSG00000143858.12	SYT2	1.2792	0.0178597
ENSG00000168490.14	PHYHIP	-1.8124	0.0178925
ENSG00000180543.5	TSPYL5	1.12828	0.0179201
ENSG00000099904.16	ZDHHC8	1.31485	0.0179286
ENSG00000198768.11	APCDD1L	1.42474	0.0179835
ENSG00000070404.10	FSTL3	1.67564	0.0179974
ENSG00000165863.17	C10orf82	1.26221	0.0179997
ENSG00000136014.12	USP44	-2.42018	0.0180066
ENSG00000053108.17	FSTL4	1.20777	0.0182148
ENSG00000007237.18	GAS7	-1.79114	0.0182148
ENSG00000177954.14	RPS27	-1.21685	0.0182487
ENSG00000204843.12	DCTN1	1.20517	0.0182886
ENSG00000125347.14	IRF1	-2.23802	0.0183218
ENSG00000134121.10	CHL1	-1.52781	0.0183339
ENSG00000088367.23	EPB41L1	-1.45309	0.0184296
ENSG00000127399.15	LRRC61	1.52706	0.0184489
ENSG00000166862.6	CACNG2	1.19679	0.0184859
ENSG00000151962.8	RBM46	-2.4066	0.01855
ENSG00000173805.16	HAP1	-1.99545	0.0185564
ENSG00000117519.16	CNN3	-1.47601	0.0186603
ENSG00000108239.9	TBC1D12	-1.13313	0.0187286
ENSG00000151148.14	UBE3B	1.14337	0.0188235
ENSG00000067182.8	TNFRSF1A	-1.83792	0.0188856
ENSG00000049759.19	NEDD4L	-1.56873	0.0189178
ENSG00000181830.9	SLC35C1	1.20893	0.0189483
ENSG00000101230.6	ISM1	1.2856	0.0189718
ENSG00000155506.18	LARP1	1.19301	0.0190553
ENSG00000162073.14	PAQR4	-1.65732	0.0191447
ENSG00000156486.8	KCNS2	1.35673	0.0192109
ENSG00000170464.10	DNAJC18	1.14559	0.0192445
ENSG00000160404.18	TOR2A	-1.5924	0.0192592
ENSG00000103034.14	NDRG4	1.13424	0.0192976
ENSG00000066248.15	NGEF	1.31715	0.0193286
ENSG00000138675.16	FGF5	-2.17062	0.0193391
ENSG00000174307.7	PHLDA3	1.453	0.0194036
ENSG00000099250.18	NRP1	-2.18678	0.0195096
ENSG00000165194.15	PCDH19	1.55934	0.0196017
ENSG00000101417.12	PXMP4	1.17573	0.0196099
ENSG00000102230.14	PCYT1B	-1.55319	0.0196386
ENSG00000164626.9	KCNK5	2.49709	0.0196747
ENSG00000166833.22	NAV2	-1.63085	0.0197408
ENSG00000103966.11	EHD4	1.21667	0.019754
ENSG00000111262.6	KCNA1	-2.13139	0.0197791
ENSG00000116016.14	EPAS1	-1.53527	0.0197821
ENSG00000205542.11	TMSB4X	-1.52822	0.0198103
ENSG00000113269.14	RNF130	1.21204	0.0198108
ENSG00000060749.16	QSER1	-1.30808	0.0198432
ENSG00000139597.18	N4BP2L1	-1.80342	0.0198781
ENSG00000262246.6	CORO7	-2.49377	0.0199964
ENSG00000130702.15	LAMA5	-1.72678	0.0200891
ENSG00000163946.13	TASOR	-1.16907	0.0201266
ENSG00000108622.11	ICAM2	1.80321	0.0201448
ENSG00000138031.14	ADCY3	-1.635	0.0202013
ENSG00000135926.15	TMBIM1	-1.4863	0.0203013
ENSG00000117602.12	RCAN3	-2.12978	0.0203178
ENSG00000197956.10	S100A6	-1.66546	0.0203328
ENSG00000122694.16	GLIPR2	-1.75594	0.0203538
ENSG00000163596.16	ICA1L	-1.18028	0.0204104
ENSG00000102189.17	EEA1	-1.1105	0.0204173
ENSG00000111877.17	MCM9	-1.27156	0.020434
ENSG00000085563.15	ABCB1	-1.83625	0.0204619
ENSG00000179604.10	CDC42EP4	-1.38211	0.0205115
ENSG00000183060.15	LYSMD4	1.22607	0.0205202
ENSG00000143502.15	SUSD4	1.18781	0.0205364
ENSG00000196155.13	PLEKHG4	-2.5021	0.0205448
ENSG00000110881.12	ASIC1	1.17979	0.0205619
ENSG00000172845.16	SP3	-1.16388	0.0205994
ENSG00000163191.6	S100A11	-2.13741	0.0206106
ENSG00000132481.7	TRIM47	-1.76855	0.0206332
ENSG00000084652.16	TXLNA	1.17889	0.0206357
ENSG00000153707.17	PTPRD	-1.53992	0.0206678
ENSG00000167972.14	ABCA3	1.19659	0.0207012
ENSG00000174938.14	SEZ6L2	1.19015	0.0207119
ENSG00000135097.7	MSI1	-1.7069	0.0207124
ENSG00000138670.17	RASGEF1B	1.30521	0.0207195
ENSG00000076356.7	PLXNA2	-1.89941	0.0207569
ENSG00000163558.13	PRKCI	-1.21253	0.0208538
ENSG00000104859.15	CLASRP	-1.39251	0.0208877
ENSG00000100207.19	TCF20	1.17934	0.0209547
ENSG00000139155.9	SLCO1C1	-1.36851	0.0209849
ENSG00000157823.17	AP3S2	1.24817	0.0210074
ENSG00000197020.11	ZNF100	-1.31587	0.0210093
ENSG00000180530.11	NRIP1	-1.1582	0.0210439
ENSG00000170892.12	TSEN34	-1.48335	0.0211212
ENSG00000075711.21	DLG1	-1.5191	0.0211262
ENSG00000176720.6	BOK	-1.91017	0.0211774
ENSG00000174963.18	ZIC4	-1.74979	0.021269
ENSG00000006468.14	ETV1	-1.82941	0.0213525
ENSG00000215271.9	HOMEZ	1.34276	0.0213987
ENSG00000066230.12	SLC9A3	1.16296	0.0214029
ENSG00000122435.10	TRMT13	-1.29491	0.0214374
ENSG00000161999.13	JMJD8	1.31537	0.0214462
ENSG00000160325.14	CACFD1	1.43873	0.0214786
ENSG00000184381.20	PLA2G6	1.33718	0.021518
ENSG00000148498.16	PARD3	-1.52527	0.0215376
ENSG00000169006.7	NTSR2	-1.62425	0.0215696
ENSG00000153044.10	CENPH	-1.65534	0.0216156
ENSG00000183723.13	CMTM4	1.23509	0.0216483
ENSG00000173898.14	SPTBN2	1.20148	0.0217021
ENSG00000115594.12	IL1R1	-1.81075	0.0217294
ENSG00000156299.13	TIAM1	-1.75969	0.0218241
ENSG00000011405.13	PIK3C2A	-1.13636	0.021833
ENSG00000114923.17	SLC4A3	1.20289	0.021838
ENSG00000101958.14	GLRA2	-2.23999	0.0218921
ENSG00000181789.14	COPG1	1.14328	0.0219516
ENSG00000058799.15	YIPF1	1.23774	0.0219937
ENSG00000242715.8	CCDC169	-2.0056	0.0221144
ENSG00000137767.14	SQOR	-2.18764	0.0221663
ENSG00000010438.16	PRSS3	-3.08578	0.0221799
ENSG00000115109.14	EPB41L5	-1.41378	0.0223494
ENSG00000059145.19	UNKL	1.15672	0.0225443
ENSG00000135119.14	RNFT2	1.23145	0.0225978
ENSG00000162733.19	DDR2	-1.51624	0.0226535
ENSG00000167114.13	SLC27A4	1.18537	0.0227588
ENSG00000139514.13	SLC7A1	1.21892	0.0227648
ENSG00000173846.13	PLK3	-2.45474	0.0227685
ENSG00000129990.15	SYT5	1.2226	0.0227729
ENSG00000116774.12	OLFML3	-2.68927	0.0227914
ENSG00000116001.17	TIA1	-1.24859	0.0228406
ENSG00000221866.9	PLXNA4	1.27373	0.0228505
ENSG00000021300.14	PLEKHB1	-1.44695	0.0228663
ENSG00000127054.21	INTS11	1.16005	0.0228884
ENSG00000109113.20	RAB34	-1.5393	0.0229498
ENSG00000164543.7	STK17A	-1.3009	0.0230239
ENSG00000081791.9	DELE1	-1.22582	0.0230785
ENSG00000165566.12	AMER2	-1.29167	0.0230786
ENSG00000198585.12	NUDT16	1.15958	0.0230958
ENSG00000037749.12	MFAP3	1.21559	0.0231444
ENSG00000174844.14	DNAH12	-2.36679	0.0231464
ENSG00000144452.15	ABCA12	1.59551	0.0232153
ENSG00000008118.10	CAMK1G	1.43285	0.0232564
ENSG00000145545.12	SRD5A1	1.16958	0.0233729
ENSG00000188124.3	OR2AG2	1.6544	0.023408
ENSG00000172037.14	LAMB2	-1.46574	0.0234685
ENSG00000204624.8	DISP3	-1.99926	0.0234894
ENSG00000168959.14	GRM5	-1.55	0.0235114
ENSG00000122786.20	CALD1	-1.3499	0.0235288
ENSG00000182022.18	CHST15	1.19383	0.0235634
ENSG00000119431.9	HDHD3	-1.47409	0.0236063
ENSG00000181652.19	ATG9B	1.36517	0.0236212
ENSG00000143801.17	PSEN2	1.28162	0.0236494
ENSG00000135945.10	REV1	-1.28268	0.0236899
ENSG00000203872.7	C6orf163	2.06953	0.0237356
ENSG00000198756.12	COLGALT2	-1.67078	0.0238402
ENSG00000185477.5	GPRIN3	-1.99229	0.0239259
ENSG00000145685.14	LHFPL2	-1.2563	0.0239394
ENSG00000122986.14	HVCN1	-1.80978	0.0239407
ENSG00000275993.3	SIK1B	2.80068	0.0239513
ENSG00000172572.7	PDE3A	-1.26347	0.0240195
ENSG00000136542.9	GALNT5	-1.83921	0.0240735
ENSG00000101489.20	CELF4	-1.49348	0.0241787
ENSG00000143995.20	MEIS1	-1.42884	0.024184
ENSG00000077549.19	CAPZB	1.11746	0.024237
ENSG00000135862.6	LAMC1	-1.23283	0.0242808
ENSG00000162654.9	GBP4	-1.56718	0.0244521
ENSG00000073150.14	PANX2	-1.79672	0.0244522
ENSG00000116044.16	NFE2L2	-1.26385	0.0244834
ENSG00000165548.11	TMEM63C	1.22337	0.0245404
ENSG00000141556.21	TBCD	1.15603	0.0245524
ENSG00000109787.13	KLF3	-1.62499	0.0246101
ENSG00000182372.10	CLN8	1.26608	0.0246194
ENSG00000113721.14	PDGFRB	-1.57161	0.0246206
ENSG00000204022.9	LIPJ	-3.38387	0.0246586
ENSG00000138185.20	ENTPD1	-1.46667	0.0247337
ENSG00000055483.19	USP36	1.23217	0.0247355
ENSG00000187135.7	VSTM2B	-2.13185	0.024876
ENSG00000124795.17	DEK	-1.19793	0.0248834
ENSG00000185352.8	HS6ST3	-1.47586	0.0248927
ENSG00000166886.13	NAB2	-1.79253	0.0248978
ENSG00000042317.17	SPATA7	-1.23292	0.0249179
ENSG00000086570.12	FAT2	-2.12303	0.0249269
ENSG00000111783.13	RFX4	-1.46395	0.0250074
ENSG00000213903.9	LTB4R	1.64276	0.0250118
ENSG00000171587.15	DSCAM	1.22804	0.0250499
ENSG00000101445.10	PPP1R16B	1.19567	0.0250665
ENSG00000171532.5	NEUROD2	-1.90002	0.0250674
ENSG00000197747.9	S100A10	-2.25706	0.0251276
ENSG00000258986.7	TMEM179	1.27651	0.0252211
ENSG00000103047.8	TANGO6	-1.20521	0.0252265
ENSG00000124942.14	AHNAK	-1.40496	0.0252321
ENSG00000082781.12	ITGB5	-1.47375	0.0254017
ENSG00000011638.10	TMEM159	-1.37652	0.0254433
ENSG00000007372.23	PAX6	-1.54627	0.0255006
ENSG00000143315.8	PIGM	1.14627	0.0256195
ENSG00000165501.17	LRR1	-1.60285	0.0256744
ENSG00000146005.4	PSD2	1.12538	0.0256883
ENSG00000170549.4	IRX1	-1.64362	0.0257261
ENSG00000148175.13	STOM	-1.45153	0.0258555
ENSG00000102007.11	PLP2	-2.09296	0.0258945
ENSG00000087253.13	LPCAT2	-2.20235	0.0259516
ENSG00000105732.13	ZNF574	1.41818	0.02603
ENSG00000127804.13	METTL16	1.19845	0.0260523
ENSG00000152583.12	SPARCL1	-1.45256	0.0261424
ENSG00000240849.11	TMEM189	1.22849	0.0262669
ENSG00000167641.11	PPP1R14A	-2.63019	0.0262704
ENSG00000100784.12	RPS6KA5	-1.26193	0.0264436
ENSG00000105605.7	CACNG7	1.18033	0.026498
ENSG00000160014.17	CALM3	1.15089	0.0265004
ENSG00000179241.13	LDLRAD3	-1.57393	0.0265046
ENSG00000118160.14	SLC8A2	-2.22551	0.0265058
ENSG00000167632.17	TRAPPC9	1.1226	0.0265824
ENSG00000130176.8	CNN1	10.3211	0.0265913
ENSG00000158850.15	B4GALT3	1.18819	0.0265924
ENSG00000064419.13	TNPO3	1.11552	0.0266817
ENSG00000211455.8	STK38L	-1.14799	0.026753
ENSG00000152818.18	UTRN	-1.52359	0.0267552
ENSG00000101246.20	ARFRP1	1.28521	0.0267983
ENSG00000146006.8	LRRTM2	-1.58151	0.0268032
ENSG00000145779.8	TNFAIP8	1.59431	0.0268188
ENSG00000179542.16	SLITRK4	-1.95948	0.0268696
ENSG00000080845.17	DLGAP4	1.18182	0.0269172
ENSG00000244607.7	CCDC13	2.40487	0.0269551
ENSG00000144802.11	NFKBIZ	-1.66382	0.0269788
ENSG00000071967.12	CYBRD1	-1.59575	0.0270251
ENSG00000154822.18	PLCL2	-1.76545	0.0270306
ENSG00000197217.13	ENTPD4	1.13867	0.0270479
ENSG00000148358.19	GPR107	1.14221	0.0271058
ENSG00000010282.15	HHATL	1.24614	0.027128
ENSG00000089057.15	SLC23A2	1.1641	0.0272116
ENSG00000234965.2	SHISA8	-2.31865	0.0273141
ENSG00000166123.14	GPT2	1.15185	0.0274039
ENSG00000198939.8	ZFP2	-1.40966	0.0274248
ENSG00000154721.15	JAM2	-1.47017	0.0274571
ENSG00000185825.17	BCAP31	1.16407	0.0274811
ENSG00000120915.14	EPHX2	1.25621	0.0275134
ENSG00000156256.15	USP16	-1.17745	0.0275208
ENSG00000154319.16	FAM167A	-1.38215	0.0275358
ENSG00000177192.14	PUS1	1.38063	0.0276198
ENSG00000164366.4	CCDC127	1.13768	0.0276436
ENSG00000033627.17	ATP6V0A1	1.15069	0.0276843
ENSG00000149571.12	KIRREL3	1.28772	0.0277427
ENSG00000186318.16	BACE1	1.13193	0.0277561
ENSG00000025423.11	HSD17B6	-1.24412	0.0278113
ENSG00000161671.17	EMC10	1.14727	0.0278125
ENSG00000080200.10	CRYBG3	-1.27047	0.0279218
ENSG00000277149.5	TYW1B	-1.80099	0.0279836
ENSG00000167526.14	RPL13	-1.19301	0.027984
ENSG00000122862.5	SRGN	-1.64905	0.0280165
ENSG00000090020.11	SLC9A1	1.2557	0.0280455
ENSG00000100526.20	CDKN3	1.67334	0.028072
ENSG00000145824.13	CXCL14	-2.16329	0.0281177
ENSG00000074695.6	LMAN1	-1.13584	0.0281264
ENSG00000115884.11	SDC1	1.21805	0.0281732
ENSG00000124164.16	VAPB	1.11175	0.0281767
ENSG00000172209.6	GPR22	-1.73189	0.0282018
ENSG00000002933.9	TMEM176A	-2.83153	0.0282282
ENSG00000124785.9	NRN1	-1.8076	0.0282309
ENSG00000110436.13	SLC1A2	-1.4055	0.0282839
ENSG00000121858.11	TNFSF10	-2.50715	0.0282891
ENSG00000103175.11	WFDC1	-1.48363	0.0283273
ENSG00000167378.8	IRGQ	1.24078	0.0283912
ENSG00000066468.23	FGFR2	-1.47978	0.0284048
ENSG00000153814.13	JAZF1	-1.64596	0.0284364
ENSG00000169087.11	HSPBAP1	1.26821	0.0284868
ENSG00000204388.7	HSPA1B	-2.10638	0.0286408
ENSG00000153404.14	PLEKHG4B	1.64515	0.0287478
ENSG00000258102.5	MAP1LC3B2	-1.51867	0.0288364
ENSG00000136243.17	NUP42	-1.22659	0.0289565
ENSG00000101266.19	CSNK2A1	1.10481	0.0290349
ENSG00000197933.13	ZNF823	-1.722	0.0290621
ENSG00000233670.7	PIRT	-1.79342	0.0290756
ENSG00000172403.11	SYNPO2	-1.28821	0.0290851
ENSG00000103723.16	AP3B2	1.15547	0.0290881
ENSG00000065665.21	SEC61A2	1.17491	0.029123
ENSG00000111450.14	STX2	-1.46165	0.0291596
ENSG00000105223.20	PLD3	1.14567	0.0291626
ENSG00000117586.11	TNFSF4	-1.99009	0.029243
ENSG00000134453.16	RBM17	-1.14025	0.0292447
ENSG00000160097.19	FNDC5	1.14793	0.0292785
ENSG00000160789.21	LMNA	-1.34271	0.0292831
ENSG00000106823.12	ECM2	-1.47379	0.029287
ENSG00000161647.19	MPP3	-1.60768	0.0293192
ENSG00000164715.6	LMTK2	1.17502	0.0293834
ENSG00000204160.12	ZDHHC18	1.1959	0.0294443
ENSG00000039319.17	ZFYVE16	-1.15146	0.029484
ENSG00000170915.9	PAQR8	-1.26208	0.0295226
ENSG00000167528.13	ZNF641	1.19815	0.0295315
ENSG00000137269.15	LRRC1	-1.45132	0.0296273
ENSG00000157782.9	CABP1	1.17393	0.0296528
ENSG00000022976.15	ZNF839	1.29708	0.0297327
ENSG00000118307.20	CASC1	-1.47017	0.0297353
ENSG00000156273.16	BACH1	-1.41067	0.029831
ENSG00000185896.11	LAMP1	1.16098	0.0298483
ENSG00000064545.15	TMEM161A	1.4113	0.0298642
ENSG00000112309.11	B3GAT2	1.25321	0.0298797
ENSG00000182771.19	GRID1	-1.52312	0.0298807
ENSG00000155760.2	FZD7	-1.73528	0.0299462
ENSG00000079308.19	TNS1	1.36882	0.0300264
ENSG00000154217.15	PITPNC1	-1.34777	0.0300844
ENSG00000173653.8	RCE1	-1.71973	0.0300916
ENSG00000165731.20	RET	1.27211	0.0301093
ENSG00000127415.13	IDUA	-1.68326	0.0304047
ENSG00000141837.21	CACNA1A	1.19557	0.0304063
ENSG00000163630.11	SYNPR	-1.7946	0.0304243
ENSG00000241399.7	CD302	-1.47219	0.03059
ENSG00000125249.7	RAP2A	-1.14809	0.0306826
ENSG00000048405.10	ZNF800	-1.21988	0.0306942
ENSG00000128487.16	SPECC1	-1.34178	0.0307206
ENSG00000163520.14	FBLN2	-2.05338	0.0307517
ENSG00000143376.14	SNX27	1.15612	0.0308569
ENSG00000162670.11	BRINP3	-1.48407	0.030869
ENSG00000155256.17	ZFYVE27	1.13221	0.0310149
ENSG00000135446.17	CDK4	-1.36376	0.0310991
ENSG00000166033.13	HTRA1	-1.23527	0.0311145
ENSG00000130340.16	SNX9	1.10863	0.0312937
ENSG00000130054.5	FAM155B	1.30513	0.0313087
ENSG00000152977.10	ZIC1	-1.66461	0.0313672
ENSG00000144815.16	NXPE3	1.13672	0.0314214
ENSG00000065882.16	TBC1D1	-1.16212	0.031476
ENSG00000172159.16	FRMD3	-1.72149	0.0315332
ENSG00000197106.7	SLC6A17	1.21486	0.0315755
ENSG00000143319.17	ISG20L2	1.30528	0.0315796
ENSG00000186153.17	WWOX	-1.46487	0.0315823
ENSG00000050405.13	LIMA1	-1.65862	0.0316116
ENSG00000101955.15	SRPX	-1.45096	0.0316279
ENSG00000162695.12	SLC30A7	-1.16028	0.0316383
ENSG00000165066.13	NKX6-3	-1.68434	0.0317015
ENSG00000162998.5	FRZB	-1.98951	0.0318491
ENSG00000186522.15	SEPTIN10	-1.49929	0.0318607
ENSG00000110514.19	MADD	1.13322	0.0318791
ENSG00000092421.17	SEMA6A	-1.42197	0.0319307
ENSG00000106078.19	COBL	-1.90597	0.0319438
ENSG00000183763.9	TRAIP	1.98332	0.0319939
ENSG00000170382.12	LRRN2	1.23925	0.0320069
ENSG00000162992.4	NEUROD1	-1.92084	0.0320136
ENSG00000164329.13	TENT2	-1.13889	0.0320665
ENSG00000104064.17	GABPB1	1.21193	0.0321116
ENSG00000103043.15	VAC14	1.1568	0.0321459
ENSG00000205476.9	CCDC85C	-1.60126	0.0321638
ENSG00000145920.15	CPLX2	-1.45429	0.0324242
ENSG00000119408.17	NEK6	-1.3874	0.0325067
ENSG00000111667.13	USP5	1.15573	0.0325969
ENSG00000204764.14	RANBP17	-1.67176	0.0326165
ENSG00000269113.4	TRABD2B	1.2	0.0326696
ENSG00000158234.12	FAIM	-1.24975	0.0326766
ENSG00000185818.8	NAT8L	1.18828	0.0327925
ENSG00000213699.9	SLC35F6	1.16074	0.0328048
ENSG00000198818.10	SFT2D1	-1.28143	0.03282
ENSG00000167685.15	ZNF444	1.40494	0.0328302
ENSG00000171385.9	KCND3	1.14654	0.032844
ENSG00000182141.10	ZNF708	-1.17399	0.0329618
ENSG00000164404.8	GDF9	1.83177	0.0330117
ENSG00000168077.14	SCARA3	-1.4503	0.033027
ENSG00000182575.8	NXPH3	-2.13124	0.0331032
ENSG00000144843.11	ADPRH	1.63131	0.0331489
ENSG00000263528.8	IKBKE	1.59817	0.0331867
ENSG00000182983.15	ZNF662	-1.36284	0.0333384
ENSG00000096717.12	SIRT1	-1.20458	0.0333471
ENSG00000103021.9	CCDC113	1.22246	0.0333825
ENSG00000244038.11	DDOST	1.17273	0.0334928
ENSG00000146373.16	RNF217	-1.4866	0.0335529
ENSG00000235109.7	ZSCAN31	-1.40682	0.0335631
ENSG00000114127.10	XRN1	-1.16501	0.0335752
ENSG00000168397.17	ATG4B	1.11604	0.0336191
ENSG00000105429.13	MEGF8	1.23381	0.0336304
ENSG00000134247.10	PTGFRN	1.1614	0.0336599
ENSG00000116133.13	DHCR24	1.14161	0.0336634
ENSG00000102174.9	PHEX	-1.5577	0.0336781
ENSG00000047230.15	CTPS2	-1.55744	0.0336916
ENSG00000141255.13	SPATA22	-2.9833	0.0337915
ENSG00000095370.20	SH2D3C	-2.94799	0.0338119
ENSG00000091844.8	RGS17	-1.44062	0.0338388
ENSG00000164062.13	APEH	1.20511	0.0338995
ENSG00000275342.5	PRAG1	-1.86464	0.0339412
ENSG00000078114.19	NEBL	-1.4494	0.0339558
ENSG00000167543.16	TP53I13	-1.49551	0.0340147
ENSG00000158716.9	DUSP23	-2.03043	0.0340159
ENSG00000145863.11	GABRA6	-1.84495	0.0340323
ENSG00000179796.12	LRRC3B	-1.72904	0.0341054
ENSG00000142235.11	LMTK3	1.29052	0.0341927
ENSG00000164241.13	C5orf63	-1.39137	0.034209
ENSG00000134986.14	NREP	-1.75661	0.0342202
ENSG00000257950.3	P2RX5-TAX1BP3	1.48442	0.0342341
ENSG00000164733.21	CTSB	1.12455	0.0342436
ENSG00000186462.9	NAP1L2	1.13698	0.0342616
ENSG00000132938.21	MTUS2	1.21032	0.0343119
ENSG00000164089.9	ETNPPL	-1.43344	0.0343133
ENSG00000138623.10	SEMA7A	1.15341	0.0343657
ENSG00000114867.22	EIF4G1	1.14799	0.0344285
ENSG00000221869.5	CEBPD	-1.80577	0.0344798
ENSG00000121957.15	GPSM2	-1.47275	0.0344952
ENSG00000003402.20	CFLAR	-1.48133	0.0345344
ENSG00000159251.8	ACTC1	2.76971	0.0345454
ENSG00000116667.15	C1orf21	-1.29486	0.0346458
ENSG00000070808.16	CAMK2A	1.20335	0.0347132
ENSG00000128512.23	DOCK4	-1.46541	0.0347278
ENSG00000198838.14	RYR3	-1.53479	0.0348115
ENSG00000122367.20	LDB3	2.55622	0.0348484
ENSG00000183778.17	B3GALT5	1.93363	0.0348647
ENSG00000019485.13	PRDM11	1.20367	0.0351298
ENSG00000174951.11	FUT1	-2.63773	0.0352413
ENSG00000117620.15	SLC35A3	1.16479	0.0352781
ENSG00000159176.14	CSRP1	-1.25054	0.0353802
ENSG00000139624.14	CERS5	-1.24779	0.035532
ENSG00000115252.18	PDE1A	-1.82704	0.0355954
ENSG00000103356.18	EARS2	1.19666	0.0355986
ENSG00000160808.11	MYL3	2.63726	0.0356656
ENSG00000151491.14	EPS8	-1.43557	0.0356761
ENSG00000158406.5	H4C8	-1.24094	0.0357079
ENSG00000104140.7	RHOV	2.1442	0.0357265
ENSG00000079215.14	SLC1A3	-1.42353	0.0357627
ENSG00000130522.6	JUND	-1.35636	0.0357909
ENSG00000122012.14	SV2C	1.26997	0.0357948
ENSG00000224578.5	HNRNPA1P48	-1.74327	0.0359054
ENSG00000189056.14	RELN	-1.82828	0.0359932
ENSG00000105613.10	MAST1	1.18458	0.036012
ENSG00000176928.7	GCNT4	-1.62209	0.036012
ENSG00000170571.12	EMB	1.2893	0.0360396
ENSG00000137103.20	TMEM8B	1.27542	0.0360932
ENSG00000137766.17	UNC13C	-1.69826	0.0361081
ENSG00000122218.16	COPA	1.13442	0.0361371
ENSG00000118263.15	KLF7	-1.85424	0.0362865
ENSG00000133985.3	TTC9	-1.4795	0.0363644
ENSG00000110057.8	UNC93B1	-1.88586	0.0365554
ENSG00000107669.17	ATE1	-1.1349	0.0365623
ENSG00000128594.8	LRRC4	-1.55064	0.0366448
ENSG00000146676.10	PURB	-1.17952	0.0367568
ENSG00000131373.15	HACL1	-1.31578	0.036819
ENSG00000125820.6	NKX2-2	-1.52777	0.0368419
ENSG00000162630.6	B3GALT2	-1.23979	0.0368727
ENSG00000221963.6	APOL6	-1.42047	0.0368805
ENSG00000205795.4	CYS1	-1.76383	0.0369014
ENSG00000159110.20	IFNAR2	1.66862	0.0369365
ENSG00000219438.9	TAFA5	1.14186	0.0370702
ENSG00000135094.11	SDS	-1.9061	0.0370865
ENSG00000173193.15	PARP14	-1.37161	0.0371604
ENSG00000141753.7	IGFBP4	-2.05986	0.0371691
ENSG00000150995.19	ITPR1	1.15603	0.0371926
ENSG00000010278.14	CD9	-1.63843	0.0372445
ENSG00000065978.19	YBX1	-1.15817	0.0372862
ENSG00000140564.12	FURIN	1.18627	0.0373399
ENSG00000003400.15	CASP10	-3.06207	0.0374256
ENSG00000135587.9	SMPD2	1.54253	0.037523
ENSG00000142937.12	RPS8	-1.20595	0.037531
ENSG00000112964.14	GHR	1.30329	0.037554
ENSG00000129493.15	HEATR5A	-1.26206	0.0375609
ENSG00000092051.17	JPH4	-1.49321	0.0375848
ENSG00000179085.8	DPM3	-1.31676	0.037637
ENSG00000105953.15	OGDH	1.1285	0.0376629
ENSG00000104219.13	ZDHHC2	-1.18842	0.037671
ENSG00000120645.12	IQSEC3	1.26696	0.0377113
ENSG00000120889.13	TNFRSF10B	-1.93727	0.0377471
ENSG00000112769.20	LAMA4	-1.34737	0.0378152
ENSG00000143952.20	VPS54	-1.26088	0.0378356
ENSG00000066382.16	MPPED2	1.37886	0.0378628
ENSG00000058262.10	SEC61A1	1.15163	0.0378938
ENSG00000169436.17	COL22A1	-1.49793	0.0379135
ENSG00000038002.9	AGA	-1.46216	0.0379172
ENSG00000121742.19	GJB6	-2.32317	0.0380118
ENSG00000284512.1	AC092718.8	2.22711	0.0380464
ENSG00000182809.11	CRIP2	-1.47225	0.0381045
ENSG00000172780.17	RAB43	1.47344	0.0381287
ENSG00000075461.6	CACNG4	-1.50192	0.0381504
ENSG00000127989.14	MTERF1	1.23348	0.0381638
ENSG00000178177.16	LCORL	-1.22399	0.0382051
ENSG00000177551.5	NHLH2	-1.25978	0.038211
ENSG00000171604.12	CXXC5	-1.30175	0.038212
ENSG00000062485.19	CS	1.14415	0.0382346
ENSG00000100968.14	NFATC4	-1.73186	0.0382517
ENSG00000170743.17	SYT9	-1.89632	0.038323
ENSG00000151967.18	SCHIP1	-1.61879	0.0383422
ENSG00000055163.20	CYFIP2	1.12559	0.0383483
ENSG00000132274.16	TRIM22	-2.56131	0.0383737
ENSG00000125505.17	MBOAT7	1.22265	0.0384635
ENSG00000132361.17	CLUH	1.19352	0.0384681
ENSG00000139990.18	DCAF5	1.10743	0.0384705
ENSG00000119537.18	KDSR	1.13821	0.0385
ENSG00000153234.15	NR4A2	-1.90048	0.0385421
ENSG00000137285.10	TUBB2B	-1.41704	0.0385547
ENSG00000137962.13	ARHGAP29	-1.48998	0.0385811
ENSG00000077264.15	PAK3	1.19192	0.0386398
ENSG00000205143.3	ARID3C	1.97335	0.0387958
ENSG00000158109.15	TPRG1L	1.13947	0.0388652
ENSG00000101972.19	STAG2	-1.14254	0.0389037
ENSG00000055118.16	KCNH2	1.22041	0.0389953
ENSG00000053747.16	LAMA3	1.89077	0.0389969
ENSG00000135953.11	MFSD9	1.24985	0.0390833
ENSG00000044115.21	CTNNA1	-1.45873	0.0390877
ENSG00000124523.16	SIRT5	1.14682	0.0391623
ENSG00000261115.6	TMEM178B	1.22787	0.0391789
ENSG00000204525.16	HLA-C	-1.44392	0.0392103
ENSG00000162063.13	CCNF	1.43941	0.0392643
ENSG00000143771.12	CNIH4	1.15324	0.0392663
ENSG00000117154.12	IGSF21	1.17313	0.0393109
ENSG00000164929.17	BAALC	-1.38222	0.0395196
ENSG00000110697.13	PITPNM1	1.16882	0.0395312
ENSG00000163453.11	IGFBP7	-1.54898	0.0396107
ENSG00000153310.19	CYRIB	-1.19193	0.0398565
ENSG00000146090.16	RASGEF1C	-2.10961	0.0398862
ENSG00000169083.18	AR	1.22808	0.0399697
ENSG00000196581.11	AJAP1	1.24691	0.039972
ENSG00000181027.11	FKRP	1.17369	0.0400048
ENSG00000185187.13	SIGIRR	-2.03154	0.0400665
ENSG00000165124.18	SVEP1	-1.82667	0.0401698
ENSG00000181019.13	NQO1	-1.35847	0.0401797
ENSG00000167705.12	RILP	-1.2823	0.040231
ENSG00000168246.6	UBTD2	-1.2293	0.0402381
ENSG00000136531.18	SCN2A	-1.34236	0.0403001
ENSG00000163046.15	ANKRD30BL	2.09706	0.0403718
ENSG00000196460.14	RFX8	1.52859	0.0404431
ENSG00000140600.17	SH3GL3	-1.63222	0.0404608
ENSG00000015532.10	XYLT2	1.17709	0.0404647
ENSG00000099725.14	PRKY	1.35635	0.0405532
ENSG00000049089.15	COL9A2	-2.22752	0.040791
ENSG00000155330.10	C16orf87	-1.24579	0.0407988
ENSG00000153786.13	ZDHHC7	1.13284	0.0408502
ENSG00000136444.10	RSAD1	1.21314	0.0408715
ENSG00000140090.18	SLC24A4	-2.67495	0.0410047
ENSG00000006831.10	ADIPOR2	1.15349	0.0410158
ENSG00000204128.6	C2orf72	1.19074	0.0410222
ENSG00000085514.16	PILRA	-1.54926	0.0410461
ENSG00000108018.15	SORCS1	1.63283	0.0411392
ENSG00000196350.9	ZNF729	-2.20858	0.0412017
ENSG00000196139.14	AKR1C3	-1.84911	0.0412905
ENSG00000204389.10	HSPA1A	-2.35395	0.0413345
ENSG00000197324.9	LRP10	-1.41617	0.0414001
ENSG00000163703.19	CRELD1	1.37068	0.0414603
ENSG00000160062.15	ZBTB8A	-1.97268	0.0414977
ENSG00000099889.14	ARVCF	-1.49883	0.0415183
ENSG00000157837.16	SPPL3	1.11317	0.0416815
ENSG00000152256.14	PDK1	-1.20176	0.0417855
ENSG00000177981.11	ASB8	1.11008	0.0417988
ENSG00000007402.11	CACNA2D2	1.17558	0.0418347
ENSG00000149294.16	NCAM1	1.15281	0.0419196
ENSG00000136842.14	TMOD1	-1.47304	0.0420193
ENSG00000196576.15	PLXNB2	-1.46897	0.042074
ENSG00000065361.16	ERBB3	-1.9659	0.0420741
ENSG00000114698.15	PLSCR4	-1.44815	0.0421491
ENSG00000124788.19	ATXN1	-1.30625	0.0421536
ENSG00000105778.19	AVL9	1.13618	0.0422102
ENSG00000277531.2	PNMA8C	1.1771	0.0422415
ENSG00000187720.14	THSD4	1.55577	0.0423087
ENSG00000139438.6	FAM222A	1.13334	0.0423176
ENSG00000220205.9	VAMP2	1.13502	0.0423374
ENSG00000241839.10	PLEKHO2	-1.44285	0.0424115
ENSG00000135454.14	B4GALNT1	1.13033	0.042517
ENSG00000131773.14	KHDRBS3	-1.20283	0.0426121
ENSG00000141551.14	CSNK1D	1.15194	0.0426337
ENSG00000164484.12	TMEM200A	2.33896	0.0426598
ENSG00000154814.14	OXNAD1	-1.18039	0.0426634
ENSG00000176485.11	PLAAT3	-1.53743	0.0427251
ENSG00000134152.11	KATNBL1	-1.2134	0.0427261
ENSG00000278463.2	H2AC4	-1.98505	0.0427506
ENSG00000133639.6	BTG1	-1.68112	0.0428017
ENSG00000106003.13	LFNG	-1.5789	0.0428804
ENSG00000143862.8	ARL8A	1.14107	0.0429497
ENSG00000138107.13	ACTR1A	1.12972	0.0430095
ENSG00000135744.8	AGT	-1.65986	0.0430128
ENSG00000114988.12	LMAN2L	1.18961	0.0430136
ENSG00000168890.14	TMEM150A	-2.05821	0.0431637
ENSG00000157542.11	KCNJ6	-1.79302	0.0431679
ENSG00000160179.19	ABCG1	1.16822	0.0433461
ENSG00000163531.15	NFASC	1.23343	0.0433643
ENSG00000118007.13	STAG1	-1.28265	0.0434217
ENSG00000172731.14	LRRC20	1.27941	0.0434825
ENSG00000086062.13	B4GALT1	-1.73162	0.0436361
ENSG00000102755.12	FLT1	-1.53741	0.0436584
ENSG00000186364.12	NUDT17	-1.5357	0.0437285
ENSG00000248643.5	RBM14-RBM4	-3.12158	0.0438146
ENSG00000198865.10	CCDC152	-1.39248	0.0438511
ENSG00000168710.18	AHCYL1	-1.09303	0.0438698
ENSG00000165238.16	WNK2	1.22708	0.0438914
ENSG00000166326.7	TRIM44	1.12753	0.0438995
ENSG00000145555.15	MYO10	1.21053	0.0439092
ENSG00000168461.13	RAB31	-1.29726	0.0439108
ENSG00000172270.20	BSG	1.13205	0.0439556
ENSG00000113108.19	APBB3	1.18943	0.0440308
ENSG00000102924.12	CBLN1	-1.66676	0.0440345
ENSG00000048471.14	SNX29	1.1986	0.0440823
ENSG00000135439.11	AGAP2	-1.85294	0.0440988
ENSG00000165156.15	ZHX1	-1.0955	0.0441019
ENSG00000139988.10	RDH12	1.31682	0.0441374
ENSG00000106263.18	EIF3B	1.1195	0.0441575
ENSG00000125733.18	TRIP10	-2.03973	0.0441789
ENSG00000135049.16	AGTPBP1	-1.13865	0.0442295
ENSG00000149927.18	DOC2A	-1.80106	0.0442352
ENSG00000146938.16	NLGN4X	1.14304	0.0442869
ENSG00000180834.8	MAP6D1	-1.77206	0.0442879
ENSG00000117676.14	RPS6KA1	-1.91687	0.0445569
ENSG00000112200.17	ZNF451	-1.15673	0.0445769
ENSG00000154096.14	THY1	1.13578	0.044581
ENSG00000083857.14	FAT1	-1.45844	0.0446137
ENSG00000170291.15	ELP5	-1.17882	0.0448115
ENSG00000188868.14	ZNF563	1.4186	0.0449244
ENSG00000167964.13	RAB26	-1.84585	0.0449673
ENSG00000087095.13	NLK	1.14374	0.0450426
ENSG00000106278.12	PTPRZ1	-1.39593	0.0450558
ENSG00000175265.17	GOLGA8A	-1.33313	0.0450878
ENSG00000164690.8	SHH	1.24865	0.0451304
ENSG00000050820.17	BCAR1	1.14175	0.0451919
ENSG00000156374.16	PCGF6	-1.42619	0.0451939
ENSG00000204969.7	PCDHA2	-2.21641	0.0453389
ENSG00000134376.16	CRB1	-1.2514	0.0454637
ENSG00000101350.8	KIF3B	1.13176	0.045471
ENSG00000123552.18	USP45	-1.18825	0.0454725
ENSG00000198131.14	ZNF544	-1.2977	0.045488
ENSG00000141569.12	TRIM65	-1.56758	0.0454926
ENSG00000197056.11	ZMYM1	-1.34205	0.0455202
ENSG00000008282.8	SYPL1	-1.15993	0.0455965
ENSG00000043355.12	ZIC2	-1.60832	0.04565
ENSG00000151117.9	TMEM86A	1.73571	0.045663
ENSG00000103148.17	NPRL3	1.21749	0.0456647
ENSG00000144395.18	CCDC150	-1.93877	0.0456842
ENSG00000136859.10	ANGPTL2	-1.47489	0.0457445
ENSG00000081026.19	MAGI3	-1.56295	0.0457551
ENSG00000179134.15	SAMD4B	1.2227	0.0457796
ENSG00000172346.15	CSDC2	1.13734	0.0458184
ENSG00000147145.12	LPAR4	-1.89236	0.0458329
ENSG00000148225.16	WDR31	1.35617	0.0459591
ENSG00000167996.16	FTH1	-1.21253	0.0460827
ENSG00000065000.19	AP3D1	1.13852	0.0462137
ENSG00000031081.11	ARHGAP31	-1.35656	0.0462447
ENSG00000137494.14	ANKRD42	1.22087	0.0462556
ENSG00000143374.17	TARS2	1.15052	0.0464021
ENSG00000157191.20	NECAP2	-1.50835	0.0464893
ENSG00000186340.15	THBS2	-1.42398	0.0466058
ENSG00000137770.14	CTDSPL2	-1.16112	0.0467402
ENSG00000188290.11	HES4	-2.01358	0.0469285
ENSG00000162433.15	AK4	-1.59978	0.0469387
ENSG00000116761.12	CTH	-1.20339	0.046948
ENSG00000101546.13	RBFA	1.37251	0.04695
ENSG00000167553.16	TUBA1C	-1.48353	0.0469758
ENSG00000174485.16	DENND4A	-1.14875	0.0470314
ENSG00000152128.13	TMEM163	-1.88336	0.0470727
ENSG00000186446.12	ZNF501	1.37686	0.0471035
ENSG00000196504.19	PRPF40A	-1.08627	0.0471353
ENSG00000198925.12	ATG9A	1.17025	0.0471488
ENSG00000184640.19	SEPTIN9	-1.73909	0.0471681
ENSG00000171435.14	KSR2	1.30771	0.0472215
ENSG00000157227.13	MMP14	1.17516	0.0472631
ENSG00000117013.17	KCNQ4	-2.01007	0.0473039
ENSG00000137642.13	SORL1	1.16167	0.047385
ENSG00000163682.17	RPL9	-1.21025	0.0474263
ENSG00000101335.10	MYL9	3.51097	0.0475206
ENSG00000107147.14	KCNT1	-1.96616	0.0476794
ENSG00000161281.11	COX7A1	-1.3243	0.0476976
ENSG00000147488.11	ST18	-1.76669	0.0477321
ENSG00000157064.11	NMNAT2	1.14497	0.047737
ENSG00000106772.18	PRUNE2	-1.53204	0.0477462
ENSG00000102900.13	NUP93	1.12578	0.0477469
ENSG00000140750.17	ARHGAP17	-1.32608	0.0477602
ENSG00000147257.15	GPC3	1.44702	0.0479581
ENSG00000114021.12	NIT2	-1.29698	0.0479794
ENSG00000157045.9	NTAN1	-1.24687	0.0480534
ENSG00000172201.12	ID4	-1.41879	0.0480535
ENSG00000153317.15	ASAP1	-1.27085	0.0481593
ENSG00000184113.9	CLDN5	-1.71061	0.0481723
ENSG00000112531.17	QKI	-1.3406	0.0481744
ENSG00000135919.14	SERPINE2	-1.40484	0.0481763
ENSG00000112640.16	PPP2R5D	1.13007	0.048195
ENSG00000176454.14	LPCAT4	1.14017	0.0482792
ENSG00000141965.5	FEM1A	1.16637	0.0483389
ENSG00000237651.6	C2orf74	-1.61304	0.0483532
ENSG00000076864.19	RAP1GAP	1.145	0.0484137
ENSG00000180616.9	SSTR2	-2.00779	0.0484577
ENSG00000161791.14	FMNL3	-1.61464	0.0485196
ENSG00000166167.18	BTRC	1.1127	0.0485563
ENSG00000114812.13	VIPR1	-2.57108	0.048584
ENSG00000154978.13	VOPP1	1.13583	0.0486837
ENSG00000225526.4	MKRN2OS	-2.11134	0.0488244
ENSG00000124570.21	SERPINB6	-1.30693	0.0488598
ENSG00000064787.13	BCAS1	-1.77291	0.0488782
ENSG00000184408.10	KCND2	-1.57066	0.0489199
ENSG00000129993.15	CBFA2T3	-2.16226	0.0489762
ENSG00000107957.16	SH3PXD2A	1.24078	0.0489908
ENSG00000130363.12	RSPH3	1.14648	0.0490278
ENSG00000034053.14	APBA2	-1.64798	0.049095
ENSG00000130175.9	PRKCSH	1.21212	0.0491417
ENSG00000102977.17	ACD	1.50884	0.0491918
ENSG00000188783.6	PRELP	-1.62391	0.0492234
ENSG00000137166.15	FOXP4	1.20814	0.0492493
ENSG00000197136.4	PCNX3	1.21257	0.0493332
ENSG00000154640.15	BTG3	-1.65746	0.0493411
ENSG00000165449.11	SLC16A9	-1.60656	0.0493905
ENSG00000197496.6	SLC2A10	-1.62929	0.0494445
ENSG00000101251.13	SEL1L2	1.73373	0.0494944
ENSG00000143195.13	ILDR2	1.21408	0.0495431
ENSG00000197826.12	CFAP299	-1.5815	0.0495472
ENSG00000100104.13	SRRD	-1.14975	0.0496746
ENSG00000158270.12	COLEC12	-1.49922	0.0496966
ENSG00000127022.15	CANX	1.10296	0.0497323
ENSG00000140853.15	NLRC5	1.91526	0.049764
ENSG00000008988.10	RPS20	-1.14688	0.04978
ENSG00000107130.10	NCS1	1.13487	0.0498237
ENSG00000152056.17	AP1S3	1.33483	0.0498319
ENSG00000006611.16	USH1C	-2.64307	0.0498833
ENSG00000091622.16	PITPNM3	1.25669	0.0498891
ENSG00000163288.14	GABRB1	-1.41351	0.0499468
ENSG00000106330.12	MOSPD3	-1.51147	0.05001
ENSG00000084070.12	SMAP2	1.13226	0.0501382
ENSG00000044459.15	CNTLN	-1.27037	0.0501552
ENSG00000006704.10	GTF2IRD1	1.22646	0.0501624
ENSG00000205581.11	HMGN1	-1.186	0.0503257
ENSG00000148219.16	ASTN2	1.16679	0.0503283
ENSG00000021645.19	NRXN3	1.1342	0.0503565
ENSG00000128602.11	SMO	1.26887	0.0504279
ENSG00000157445.15	CACNA2D3	1.33539	0.0505491
ENSG00000168993.15	CPLX1	1.21685	0.0506671
ENSG00000117707.16	PROX1	-1.52387	0.0507055
ENSG00000100604.13	CHGA	1.9717	0.0507416
ENSG00000131188.12	PRR7	-1.73523	0.050753
ENSG00000279170.3	TSTD3	-1.57294	0.0508136
ENSG00000090539.15	CHRD	-1.81823	0.0508557
ENSG00000204592.9	HLA-E	-1.44892	0.0509272
ENSG00000150455.13	TIRAP	-1.3868	0.0509323
ENSG00000198040.10	ZNF84	-1.08986	0.0509902
ENSG00000047932.14	GOPC	-1.1339	0.0509922
ENSG00000203666.12	EFCAB2	-1.29155	0.0510159
ENSG00000142173.16	COL6A2	-1.96587	0.0510178
ENSG00000184005.11	ST6GALNAC3	-1.27662	0.0510558
ENSG00000147027.4	TMEM47	-1.56692	0.0510767
ENSG00000261934.2	PCDHGA9	1.20333	0.0510777
ENSG00000170381.14	SEMA3E	-1.6295	0.0512594
ENSG00000028137.19	TNFRSF1B	-2.36443	0.0513015
ENSG00000171488.15	LRRC8C	1.33376	0.0513352
ENSG00000136478.8	TEX2	1.09776	0.0513533
ENSG00000176986.16	SEC24C	1.11891	0.0513697
ENSG00000115524.17	SF3B1	-1.10112	0.0513867
ENSG00000002745.13	WNT16	1.3732	0.0514019
ENSG00000138386.17	NAB1	-1.31963	0.0514318
ENSG00000108984.15	MAP2K6	-1.28442	0.0514903
ENSG00000154553.16	PDLIM3	-1.3694	0.0515357
ENSG00000198824.7	CHAMP1	1.16195	0.0515795
ENSG00000198793.13	MTOR	1.1254	0.0518568
ENSG00000123146.20	ADGRE5	-2.22531	0.0518595
ENSG00000114204.14	SERPINI2	-1.63909	0.0519446
ENSG00000179820.16	MYADM	1.18893	0.0519562
ENSG00000125746.17	EML2	-1.47919	0.0520333
ENSG00000107833.10	NPM3	-1.77983	0.0520723
ENSG00000127325.19	BEST3	-2.25666	0.0520948
ENSG00000164342.13	TLR3	-1.74048	0.0521304
ENSG00000145819.18	ARHGAP26	1.1485	0.0521607
ENSG00000106348.18	IMPDH1	1.23944	0.0521661
ENSG00000189114.8	BLOC1S3	1.31118	0.0523251
ENSG00000119946.11	CNNM1	1.16403	0.0523578
ENSG00000165233.18	CARD19	-1.48208	0.0523682
ENSG00000115380.20	EFEMP1	-1.34595	0.0524502
ENSG00000099954.18	CECR2	-1.6669	0.0525262
ENSG00000106089.12	STX1A	-1.59098	0.0526011
ENSG00000188739.15	RBM34	-1.6311	0.0526736
ENSG00000063180.9	CA11	-1.39396	0.0527575
ENSG00000158669.11	GPAT4	1.11768	0.0527619
ENSG00000196628.20	TCF4	-1.48304	0.0528568
ENSG00000003509.16	NDUFAF7	1.15154	0.0528651
ENSG00000160145.15	KALRN	1.1331	0.0529326
ENSG00000186298.12	PPP1CC	-1.12133	0.0529659
ENSG00000211448.13	DIO2	-1.70615	0.0529848
ENSG00000100316.16	RPL3	-1.15492	0.0530538
ENSG00000147724.12	FAM135B	1.15577	0.0531059
ENSG00000077782.21	FGFR1	-1.59508	0.0531226
ENSG00000188277.10	C15orf62	2.46577	0.0531568
ENSG00000013288.9	MAN2B2	1.15654	0.0532192
ENSG00000148429.14	USP6NL	1.16627	0.0533253
ENSG00000136848.17	DAB2IP	-1.56305	0.0533407
ENSG00000135930.14	EIF4E2	1.11035	0.0533846
ENSG00000160753.16	RUSC1	1.15699	0.0533993
ENSG00000196739.15	COL27A1	-1.78343	0.053434
ENSG00000101665.9	SMAD7	-1.45643	0.0534964
ENSG00000121104.8	FAM117A	1.24919	0.0534987
ENSG00000157399.16	ARSL	1.40959	0.0535173
ENSG00000156858.12	PRR14	-1.51014	0.0535798
ENSG00000169758.13	TMEM266	-1.60108	0.0537048
ENSG00000153395.10	LPCAT1	1.13441	0.0537549
ENSG00000105642.15	KCNN1	1.2071	0.0538222
ENSG00000125968.9	ID1	-1.93811	0.0538667
ENSG00000104973.19	MED25	1.1755	0.0539075
ENSG00000166402.9	TUB	1.15111	0.0539318
ENSG00000182175.14	RGMA	-1.39689	0.0539474
ENSG00000164687.11	FABP5	-1.22626	0.0539572
ENSG00000118971.9	CCND2	1.1578	0.053988
ENSG00000170775.3	GPR37	-1.8582	0.054018
ENSG00000160602.14	NEK8	-1.79941	0.0540607
ENSG00000198055.11	GRK6	1.16949	0.0541018
ENSG00000000971.16	CFH	-1.67604	0.0541147
ENSG00000134884.15	ARGLU1	-1.20981	0.0541698
ENSG00000148482.12	SLC39A12	-2.28333	0.0542389
ENSG00000213064.10	SFT2D2	-1.37774	0.0543175
ENSG00000132970.14	WASF3	1.13343	0.0543409
ENSG00000117595.12	IRF6	1.20963	0.0545252
ENSG00000153037.15	SRP19	1.13615	0.0545508
ENSG00000063127.16	SLC6A16	1.77374	0.0545977
ENSG00000211584.14	SLC48A1	1.13702	0.0546989
ENSG00000164938.14	TP53INP1	-1.67206	0.0547071
ENSG00000152127.9	MGAT5	1.13628	0.0547096
ENSG00000171223.6	JUNB	-1.93673	0.0549109
ENSG00000139644.13	TMBIM6	1.08388	0.0549894
ENSG00000139182.15	CLSTN3	1.14035	0.0550229
ENSG00000095397.16	WHRN	-2.0254	0.0550278
ENSG00000100439.10	ABHD4	1.21158	0.0551497
ENSG00000157404.16	KIT	-1.49684	0.0552225
ENSG00000137486.17	ARRB1	1.18683	0.0552952
ENSG00000173559.14	NABP1	1.19774	0.0553078
ENSG00000101413.12	RPRD1B	1.1421	0.0553341
ENSG00000103260.9	METRN	-1.37852	0.0555333
ENSG00000161970.15	RPL26	-1.22626	0.0555412
ENSG00000009950.16	MLXIPL	-2.28975	0.055548
ENSG00000204314.12	PRRT1	1.1716	0.0555547
ENSG00000185432.12	METTL7A	-1.28006	0.0556308
ENSG00000114541.15	FRMD4B	-1.86773	0.0557233
ENSG00000124067.17	SLC12A4	-1.37572	0.0557606
ENSG00000169871.13	TRIM56	-1.60873	0.0558071
ENSG00000006432.15	MAP3K9	1.23689	0.055856
ENSG00000260314.3	MRC1	-2.46718	0.0559791
ENSG00000179456.10	ZBTB18	-1.45236	0.0560097
ENSG00000155893.13	PXYLP1	1.22552	0.056041
ENSG00000136052.9	SLC41A2	1.13041	0.0560567
ENSG00000109956.13	B3GAT1	1.15109	0.0560662
ENSG00000112294.14	ALDH5A1	1.11432	0.0560789
ENSG00000271425.9	NBPF10	-2.20466	0.0563309
ENSG00000105339.10	DENND3	-1.7231	0.0563697
ENSG00000119559.17	C19orf25	-1.25043	0.0565046
ENSG00000157654.19	PALM2AKAP2	1.15931	0.0565132
ENSG00000083067.22	TRPM3	-1.3722	0.0565421
ENSG00000109046.15	WSB1	-1.27965	0.0565622
ENSG00000239713.9	APOBEC3G	-2.49912	0.0565865
ENSG00000133195.11	SLC39A11	-1.39693	0.0565865
ENSG00000169914.6	OTUD3	1.19659	0.0565945
ENSG00000122779.18	TRIM24	-1.12786	0.0567161
ENSG00000105397.14	TYK2	-1.27555	0.0567576
ENSG00000133687.16	TMTC1	1.15281	0.0568095
ENSG00000099204.20	ABLIM1	1.15347	0.0568602
ENSG00000112139.16	MDGA1	-1.70374	0.0569912
ENSG00000198722.14	UNC13B	1.15606	0.0572454
ENSG00000080493.17	SLC4A4	-1.41462	0.0572695
ENSG00000082805.20	ERC1	-1.35788	0.0572739
ENSG00000134250.20	NOTCH2	-1.31827	0.0572833
ENSG00000005100.13	DHX33	1.16572	0.0573127
ENSG00000133318.14	RTN3	-1.38346	0.0573331
ENSG00000121905.10	HPCA	-1.5687	0.0573632
ENSG00000121406.9	ZNF549	1.25304	0.0574444
ENSG00000187323.12	DCC	1.73037	0.0575097
ENSG00000152684.11	PELO	1.15687	0.0575183
ENSG00000101605.13	MYOM1	1.14215	0.0575522
ENSG00000185436.12	IFNLR1	-2.08152	0.0577856
ENSG00000177301.16	KCNA2	1.18066	0.0578055
ENSG00000166225.8	FRS2	-1.12495	0.0579115
ENSG00000133275.16	CSNK1G2	-1.44336	0.0579117
ENSG00000165675.16	ENOX2	1.20695	0.0579174
ENSG00000075340.23	ADD2	-1.7354	0.0579445
ENSG00000139946.10	PELI2	-1.39154	0.0581444
ENSG00000135365.16	PHF21A	-1.29676	0.0581599
ENSG00000135392.17	DNAJC14	1.22407	0.0582646
ENSG00000016391.11	CHDH	-1.37363	0.058315
ENSG00000171617.14	ENC1	-1.42092	0.05837
ENSG00000240065.8	PSMB9	-2.09428	0.0584491
ENSG00000176046.9	NUPR1	-1.6214	0.0586131
ENSG00000163660.12	CCNL1	-1.25355	0.0586679
ENSG00000099999.15	RNF215	1.19953	0.0586818
ENSG00000130338.13	TULP4	-1.36674	0.0588573
ENSG00000174943.11	KCTD13	1.15525	0.0588733
ENSG00000175387.16	SMAD2	-1.10175	0.0588844
ENSG00000071282.12	LMCD1	-1.57744	0.058921
ENSG00000100314.4	CABP7	1.22413	0.0589698
ENSG00000169064.13	ZBBX	-1.3479	0.0589927
ENSG00000242802.9	AP5Z1	1.24076	0.0592543
ENSG00000131759.18	RARA	-1.76553	0.0592552
ENSG00000090612.22	ZNF268	-1.14153	0.0593007
ENSG00000124145.6	SDC4	-1.50569	0.05931
ENSG00000165092.13	ALDH1A1	-1.40943	0.059588
ENSG00000143847.15	PPFIA4	-1.85653	0.0596153
ENSG00000184788.14	SATL1	-1.75085	0.0596841
ENSG00000171503.12	ETFDH	-1.16726	0.0597186
ENSG00000178187.8	ZNF454	1.32254	0.0597263
ENSG00000152147.11	GEMIN6	-1.33349	0.0597438
ENSG00000077235.18	GTF3C1	1.13335	0.0597467
ENSG00000178750.3	STX19	-1.38232	0.0598167
ENSG00000150471.16	ADGRL3	-1.37317	0.0598224
ENSG00000169184.6	MN1	-1.50565	0.0598919
ENSG00000172456.18	FGGY	-1.34724	0.0599162
ENSG00000049656.14	CLPTM1L	1.12079	0.0599483
ENSG00000264364.3	DYNLL2	1.10403	0.059953
ENSG00000049246.14	PER3	-1.32696	0.059955
ENSG00000167118.11	URM1	1.17189	0.0600159
ENSG00000179859.9	RNF227	1.40983	0.060049
ENSG00000187595.16	ZNF385C	1.15073	0.0600909
ENSG00000103485.19	QPRT	-1.48553	0.0601399
ENSG00000251247.11	ZNF345	-1.53545	0.0602925
ENSG00000132906.18	CASP9	1.20068	0.060425
ENSG00000036672.16	USP2	-1.2363	0.0604702
ENSG00000188404.10	SELL	-2.75047	0.0607006
ENSG00000179051.14	RCC2	1.14015	0.0607937
ENSG00000113368.12	LMNB1	-1.50311	0.060808
ENSG00000125652.8	ALKBH7	-1.26471	0.0608563
ENSG00000149527.18	PLCH2	-1.73857	0.0608882
ENSG00000154736.6	ADAMTS5	-1.66979	0.0610445
ENSG00000008735.14	MAPK8IP2	1.16889	0.0610805
ENSG00000203747.12	FCGR3A	-2.45966	0.0611025
ENSG00000099308.10	MAST3	1.25621	0.0611344
ENSG00000116521.11	SCAMP3	1.1398	0.0611742
ENSG00000120899.18	PTK2B	-1.58495	0.061212
ENSG00000114805.18	PLCH1	-1.35369	0.0612486
ENSG00000103187.8	COTL1	1.1212	0.0612652
ENSG00000096060.15	FKBP5	-1.8236	0.0612943
ENSG00000077150.20	NFKB2	1.82519	0.0613072
ENSG00000123353.10	ORMDL2	1.25084	0.0613932
ENSG00000003137.8	CYP26B1	-1.72372	0.061404
ENSG00000171574.18	ZNF584	-1.26095	0.0615086
ENSG00000152518.8	ZFP36L2	-1.38279	0.0615399
ENSG00000114993.17	RTKN	-1.75203	0.0615796
ENSG00000131089.17	ARHGEF9	1.08619	0.0616348
ENSG00000172466.16	ZNF24	-1.1023	0.0617081
ENSG00000154975.14	CA10	-1.73082	0.0617935
ENSG00000249915.8	PDCD6	-1.58218	0.0618119
ENSG00000177051.6	FBXO46	-1.61154	0.0618899
ENSG00000080709.16	KCNN2	-1.16479	0.0619062
ENSG00000229809.8	ZNF688	1.51277	0.0619133
ENSG00000174032.17	SLC25A30	-1.27802	0.0620069
ENSG00000154930.15	ACSS1	-1.34787	0.0621036
ENSG00000198910.14	L1CAM	1.18088	0.06212
ENSG00000109381.20	ELF2	-1.2094	0.0621214
ENSG00000079102.16	RUNX1T1	-1.40193	0.0621633
ENSG00000118137.10	APOA1	1.43041	0.0621833
ENSG00000185745.10	IFIT1	-1.62452	0.0622699
ENSG00000179218.14	CALR	1.12408	0.0623525
ENSG00000174460.4	ZCCHC12	-1.84772	0.0625086
ENSG00000206560.11	ANKRD28	-1.26045	0.0625565
ENSG00000078549.15	ADCYAP1R1	-1.47118	0.062573
ENSG00000163110.15	PDLIM5	-1.27475	0.0625789
ENSG00000135824.12	RGS8	1.14349	0.0626018
ENSG00000188917.15	TRMT2B	1.30833	0.0626159
ENSG00000172575.12	RASGRP1	-1.64908	0.0626525
ENSG00000112343.11	TRIM38	-2.53918	0.0626746
ENSG00000106560.11	GIMAP2	-2.09422	0.0626943
ENSG00000125447.18	GGA3	1.18603	0.0627714
ENSG00000100906.11	NFKBIA	-1.19887	0.0627745
ENSG00000103150.7	MLYCD	1.22007	0.0628161
ENSG00000184144.12	CNTN2	1.16776	0.0629088
ENSG00000175938.7	ORAI3	1.1508	0.0629384
ENSG00000174721.10	FGFBP3	-2.04629	0.0631582
ENSG00000134769.21	DTNA	-1.26301	0.0632539
ENSG00000185615.16	PDIA2	-1.83668	0.0633285
ENSG00000104888.10	SLC17A7	-1.92732	0.0633455
ENSG00000181449.4	SOX2	-1.31129	0.0633477
ENSG00000163701.19	IL17RE	-2.55643	0.0633536
ENSG00000162493.16	PDPN	-1.39748	0.0633644
ENSG00000108883.13	EFTUD2	1.12816	0.0633823
ENSG00000177842.12	ZNF620	-1.37765	0.063421
ENSG00000101849.17	TBL1X	1.16533	0.0634497
ENSG00000223865.11	HLA-DPB1	1.26658	0.0634779
ENSG00000057704.13	TMCC3	1.17139	0.0634959
ENSG00000162407.9	PLPP3	-1.46343	0.0634969
ENSG00000084234.17	APLP2	1.11619	0.0635689
ENSG00000119969.15	HELLS	-1.59196	0.0635712
ENSG00000149654.11	CDH22	-1.90759	0.0636047
ENSG00000089486.17	CDIP1	1.1538	0.06364
ENSG00000164117.14	FBXO8	-1.17712	0.0636808
ENSG00000168843.14	FSTL5	-1.483	0.0637086
ENSG00000123243.15	ITIH5	-1.62879	0.0637181
ENSG00000241973.11	PI4KA	1.13673	0.0638029
ENSG00000147403.17	RPL10	-1.15644	0.0638117
ENSG00000169635.10	HIC2	1.66	0.0638308
ENSG00000166068.13	SPRED1	-1.38534	0.0639546
ENSG00000095794.19	CREM	-1.20272	0.064004
ENSG00000100644.17	HIF1A	-1.12171	0.064044
ENSG00000184185.10	KCNJ12	-1.97398	0.0640666
ENSG00000133816.16	MICAL2	-1.42865	0.0641386
ENSG00000134318.14	ROCK2	-1.19724	0.0641508
ENSG00000138685.16	FGF2	-1.38681	0.0642395
ENSG00000187446.12	CHP1	1.10992	0.0642986
ENSG00000162511.8	LAPTM5	-1.63812	0.0643241
ENSG00000181722.17	ZBTB20	-1.34433	0.0643254
ENSG00000215305.10	VPS16	1.18557	0.0643258
ENSG00000170425.3	ADORA2B	-1.61219	0.064438
ENSG00000198797.7	BRINP2	1.22778	0.0644703
ENSG00000125730.17	C3	-1.67641	0.0644853
ENSG00000186174.12	BCL9L	-1.67665	0.0644891
ENSG00000127720.8	METTL25	-1.37513	0.0645405
ENSG00000114019.14	AMOTL2	1.16815	0.0645891
ENSG00000185591.10	SP1	-1.28432	0.0647103
ENSG00000197444.10	OGDHL	1.11687	0.0647997
ENSG00000177888.8	ZBTB41	-1.11053	0.0648747
ENSG00000140678.17	ITGAX	-2.22251	0.0649024
ENSG00000118482.12	PHF3	-1.12126	0.0649182
ENSG00000184254.17	ALDH1A3	1.25822	0.0649266
ENSG00000167601.12	AXL	-1.36615	0.0650692
ENSG00000183508.5	TENT5C	2.08214	0.0651429
ENSG00000104983.8	CCDC61	-1.87071	0.0652466
ENSG00000130643.9	CALY	1.20975	0.0652569
ENSG00000010810.17	FYN	1.08143	0.0652744
ENSG00000184897.6	H1-10	-1.28253	0.0652873
ENSG00000165195.16	PIGA	-1.37164	0.0654373
ENSG00000206190.12	ATP10A	-1.80109	0.0654429
ENSG00000132846.6	ZBED3	-1.35194	0.065462
ENSG00000109501.14	WFS1	1.15066	0.0654857
ENSG00000255690.3	TRIL	-1.47007	0.065506
ENSG00000107282.8	APBA1	1.14845	0.0655146
ENSG00000143473.13	KCNH1	-2.21813	0.065517
ENSG00000103197.18	TSC2	1.14578	0.0655182
ENSG00000121058.5	COIL	-1.15296	0.0656203
ENSG00000179774.9	ATOH7	-2.25493	0.0657155
ENSG00000137871.20	ZNF280D	-1.12894	0.0657192
ENSG00000071553.17	ATP6AP1	1.12951	0.0658327
ENSG00000187017.17	ESPN	1.21006	0.065872
ENSG00000113749.7	HRH2	1.28811	0.0659308
ENSG00000046653.15	GPM6B	-1.36682	0.0660588
ENSG00000069122.19	ADGRF5	-1.56778	0.0661486
ENSG00000066322.15	ELOVL1	-1.52123	0.0662568
ENSG00000116237.16	ICMT	1.13798	0.0662702
ENSG00000196542.8	SPTSSB	-1.4933	0.0662983
ENSG00000188643.11	S100A16	-1.56505	0.0663088
ENSG00000130653.16	PNPLA7	-1.75466	0.0663359
ENSG00000197467.15	COL13A1	-1.94366	0.0664732
ENSG00000136160.17	EDNRB	-1.46659	0.0665252
ENSG00000111752.11	PHC1	-1.37281	0.0665297
ENSG00000086712.13	TXLNG	-1.21159	0.0665474
ENSG00000127463.15	EMC1	1.13217	0.0665995
ENSG00000150540.14	HNMT	-1.27161	0.0666002
ENSG00000144320.14	LNPK	1.10431	0.0666168
ENSG00000185090.14	MANEAL	1.11169	0.0666861
ENSG00000205356.10	TECPR1	1.21761	0.0666894
ENSG00000069424.15	KCNAB2	1.15592	0.0667089
ENSG00000160326.14	SLC2A6	1.16602	0.0667501
ENSG00000065717.15	TLE2	-1.62991	0.0667508
ENSG00000147604.14	RPL7	-1.15875	0.0667773
ENSG00000169181.13	GSG1L	1.71483	0.066843
ENSG00000198785.7	GRIN3A	2.14115	0.0668529
ENSG00000172269.19	DPAGT1	1.16557	0.0668623
ENSG00000151176.8	PLBD2	1.24306	0.0668844
ENSG00000235118.8	FAM237A	-1.47363	0.066938
ENSG00000105696.9	TMEM59L	1.12717	0.0669685
ENSG00000204262.14	COL5A2	-1.38546	0.0670306
ENSG00000188191.15	PRKAR1B	1.15551	0.0670403
ENSG00000089847.12	ANKRD24	2.0598	0.0671437
ENSG00000172809.13	RPL38	-1.15032	0.0671796
ENSG00000109911.19	ELP4	-1.15587	0.067195
ENSG00000196090.12	PTPRT	1.33259	0.0672182
ENSG00000136492.9	BRIP1	1.38285	0.0673993
ENSG00000118777.12	ABCG2	-1.56589	0.0674573
ENSG00000064651.14	SLC12A2	-1.24926	0.0674593
ENSG00000124257.6	NEURL2	-2.12011	0.0674694
ENSG00000037042.9	TUBG2	1.18273	0.0674788
ENSG00000078579.9	FGF20	-2.23808	0.0674997
ENSG00000138606.19	SHF	-1.72922	0.0675594
ENSG00000133069.17	TMCC2	-1.52091	0.0677597
ENSG00000103037.12	SETD6	1.11509	0.0677732
ENSG00000124302.13	CHST8	1.36588	0.0677985
ENSG00000122884.12	P4HA1	-1.27581	0.0678104
ENSG00000142541.17	RPL13A	-1.18683	0.0678104
ENSG00000071991.9	CDH19	-2.36331	0.0678672
ENSG00000132849.21	PATJ	-1.26858	0.0679115
ENSG00000157181.16	ODR4	1.16178	0.0679363
ENSG00000170584.11	NUDCD2	-1.18792	0.0680674
ENSG00000169884.14	WNT10B	2.04901	0.068152
ENSG00000001626.16	CFTR	1.75279	0.0681535
ENSG00000184564.11	SLITRK6	-2.60482	0.06816
ENSG00000122966.16	CIT	-1.47574	0.0681877
ENSG00000150893.11	FREM2	-1.44637	0.0681884
ENSG00000160345.13	C9orf116	-1.57601	0.0682026
ENSG00000067704.10	IARS2	-1.14	0.0683116
ENSG00000106351.13	AGFG2	1.17023	0.0683134
ENSG00000165152.9	PGAP4	1.11033	0.0683138
ENSG00000122025.15	FLT3	-1.60102	0.0684075
ENSG00000167986.14	DDB1	1.09517	0.0684607
ENSG00000109906.14	ZBTB16	-1.8067	0.0684722
ENSG00000197822.11	OCLN	-1.78478	0.0685376
ENSG00000170801.10	HTRA3	2.31276	0.0687115
ENSG00000162512.16	SDC3	1.20609	0.0688075
ENSG00000116132.12	PRRX1	-1.42266	0.0688695
ENSG00000254245.3	PCDHGA3	1.25332	0.0689024
ENSG00000137449.16	CPEB2	-1.1919	0.0689643
ENSG00000140403.12	DNAJA4	1.13644	0.0690181
ENSG00000070614.15	NDST1	1.20226	0.0690557
ENSG00000073712.15	FERMT2	-1.31715	0.0693314
ENSG00000111266.9	DUSP16	-1.33914	0.0693663
ENSG00000115825.11	PRKD3	-1.35242	0.0693967
ENSG00000156076.10	WIF1	-1.75382	0.069465
ENSG00000165997.5	ARL5B	-1.10601	0.0695139
ENSG00000185650.10	ZFP36L1	-1.43497	0.069544
ENSG00000110811.20	P3H3	-1.68022	0.0695566
ENSG00000175029.17	CTBP2	-1.38083	0.069557
ENSG00000176014.13	TUBB6	-1.34999	0.0696385
ENSG00000120057.5	SFRP5	-1.79579	0.0697961
ENSG00000097021.19	ACOT7	1.13583	0.0697987
ENSG00000168453.15	HR	-1.79414	0.0698369
ENSG00000213339.9	QTRT1	-1.27329	0.0699194
ENSG00000142655.13	PEX14	1.19249	0.0699767
ENSG00000087274.17	ADD1	1.0946	0.0700222
ENSG00000088035.18	ALG6	1.24569	0.0700499
ENSG00000142684.9	ZNF593	-1.29869	0.0700722
ENSG00000134042.14	MRO	-1.48298	0.0701233
ENSG00000012232.9	EXTL3	1.12612	0.0701702
ENSG00000119523.10	ALG2	1.16124	0.0703078
ENSG00000164190.19	NIPBL	-1.15542	0.0703344
ENSG00000188612.12	SUMO2	-1.15911	0.0703572
ENSG00000123472.12	ATPAF1	1.13866	0.0705083
ENSG00000142733.17	MAP3K6	-1.56685	0.0705749
ENSG00000144579.7	CTDSP1	-1.51273	0.0706009
ENSG00000152767.17	FARP1	1.1891	0.0706298
ENSG00000169926.11	KLF13	-1.30866	0.0706595
ENSG00000168795.5	ZBTB5	1.11894	0.0706646
ENSG00000144233.10	AMMECR1L	1.15526	0.0707011
ENSG00000137478.15	FCHSD2	-1.25616	0.0707557
ENSG00000142192.21	APP	1.10423	0.07076
ENSG00000113719.16	ERGIC1	1.11715	0.0708056
ENSG00000175662.18	TOM1L2	1.14205	0.0708935
ENSG00000114423.23	CBLB	-1.25662	0.0711371
ENSG00000153132.13	CLGN	-1.436	0.0711532
ENSG00000097033.14	SH3GLB1	-1.12213	0.0711938
ENSG00000109861.16	CTSC	-1.23552	0.0712061
ENSG00000157601.14	MX1	1.25538	0.0712396
ENSG00000113240.13	CLK4	-1.25178	0.0712515
ENSG00000133216.16	EPHB2	1.35209	0.071322
ENSG00000029534.21	ANK1	1.17546	0.0713432
ENSG00000040275.17	SPDL1	-1.15902	0.0713452
ENSG00000183943.6	PRKX	1.19203	0.0713548
ENSG00000119514.7	GALNT12	-1.94078	0.0713769
ENSG00000176387.7	HSD11B2	1.55009	0.0713871
ENSG00000215126.10	CBWD6	-1.47787	0.0718565
ENSG00000167281.19	RBFOX3	-1.75375	0.071906
ENSG00000074416.14	MGLL	-1.52975	0.0719109
ENSG00000132661.4	NXT1	-1.56008	0.0719114
ENSG00000018625.15	ATP1A2	-1.3261	0.0719248
ENSG00000184584.13	STING1	1.87417	0.0720405
ENSG00000099817.12	POLR2E	1.12606	0.0720751
ENSG00000181523.13	SGSH	1.38359	0.072114
ENSG00000162599.17	NFIA	-1.36942	0.0722511
ENSG00000132612.16	VPS4A	1.15737	0.0722715
ENSG00000143384.13	MCL1	-1.12306	0.0725204
ENSG00000168994.14	PXDC1	-1.53831	0.0725965
ENSG00000288558.2	DUS4L-BCAP29	-1.67842	0.072601
ENSG00000121691.7	CAT	-1.34002	0.0726499
ENSG00000140854.13	KATNB1	1.18715	0.072664
ENSG00000100320.23	RBFOX2	1.12699	0.0727634
ENSG00000184716.13	SERINC4	2.012	0.072875
ENSG00000008394.13	MGST1	-1.43379	0.0729225
ENSG00000138622.4	HCN4	1.20363	0.0729735
ENSG00000187764.11	SEMA4D	-1.51291	0.072982
ENSG00000161638.11	ITGA5	-1.61893	0.0730337
ENSG00000141349.8	G6PC3	1.14959	0.0731014
ENSG00000171444.18	MCC	-1.27982	0.0731736
ENSG00000172164.15	SNTB1	-1.44901	0.0731988
ENSG00000169372.13	CRADD	-1.19808	0.0732183
ENSG00000158186.13	MRAS	1.11918	0.0732205
ENSG00000166111.10	SVOP	1.17063	0.0733161
ENSG00000102901.13	CENPT	-1.28565	0.0734016
ENSG00000103381.12	CPPED1	-1.17435	0.0734072
ENSG00000077942.19	FBLN1	-1.43111	0.0734202
ENSG00000132170.22	PPARG	-1.82031	0.0734331
ENSG00000103064.15	SLC7A6	1.18504	0.0735286
ENSG00000187239.17	FNBP1	-1.47053	0.0735423
ENSG00000154059.11	IMPACT	1.1668	0.0736112
ENSG00000163508.13	EOMES	-1.88093	0.0736472
ENSG00000150054.18	MPP7	-1.88321	0.0736821
ENSG00000050344.9	NFE2L3	-2.66232	0.0737235
ENSG00000145087.13	STXBP5L	-1.28474	0.0737324
ENSG00000185736.16	ADARB2	-1.36207	0.0738005
ENSG00000203879.12	GDI1	1.10356	0.0738337
ENSG00000130540.14	SULT4A1	1.10168	0.0739148
ENSG00000106290.15	TAF6	1.22494	0.0739674
ENSG00000174891.13	RSRC1	-1.11373	0.0740139
ENSG00000110344.10	UBE4A	1.09691	0.0740405
ENSG00000163884.4	KLF15	-1.31369	0.0740968
ENSG00000146856.14	AGBL3	-1.37937	0.0741184
ENSG00000145365.11	TIFA	1.30746	0.0741277
ENSG00000036473.8	OTC	2.0337	0.0741373
ENSG00000149809.16	TM7SF2	1.25222	0.0741846
ENSG00000180875.5	GREM2	1.15458	0.074265
ENSG00000127249.15	ATP13A4	-1.33398	0.0743026
ENSG00000138658.15	ZGRF1	-1.26129	0.074309
ENSG00000141568.21	FOXK2	1.12148	0.0743469
ENSG00000120158.12	RCL1	-1.2363	0.0744069
ENSG00000002919.15	SNX11	1.27209	0.0744968
ENSG00000113658.18	SMAD5	-1.15719	0.0744974
ENSG00000064393.16	HIPK2	1.22635	0.0745613
ENSG00000184451.5	CCR10	-2.02852	0.0745618
ENSG00000217442.4	SYCE3	-1.69721	0.0746375
ENSG00000182218.9	HHIPL1	-1.40566	0.0746675
ENSG00000168594.15	ADAM29	1.82876	0.0748204
ENSG00000182636.8	NDN	1.15184	0.0751327
ENSG00000250305.9	TRMT9B	-1.42221	0.0751719
ENSG00000172458.4	IL17D	-1.34128	0.0751844
ENSG00000137218.10	FRS3	1.31006	0.0753431
ENSG00000162129.14	CLPB	1.15165	0.0754427
ENSG00000116983.13	HPCAL4	-1.35929	0.0754488
ENSG00000215883.10	CYB5RL	1.37114	0.0755484
ENSG00000163746.11	PLSCR2	1.77787	0.0755574
ENSG00000154229.12	PRKCA	-1.26507	0.0756679
ENSG00000169302.16	STK32A	-1.28988	0.0756742
ENSG00000112210.12	RAB23	-1.1942	0.0758053
ENSG00000131351.15	HAUS8	-1.6325	0.0758589
ENSG00000117625.14	RCOR3	-1.16676	0.0760607
ENSG00000175229.7	GAL3ST3	1.12014	0.0761435
ENSG00000090097.21	PCBP4	-1.46897	0.0761723
ENSG00000156482.11	RPL30	-1.17595	0.0761895
ENSG00000162735.19	PEX19	1.11566	0.076217
ENSG00000013441.16	CLK1	-1.26984	0.0762692
ENSG00000123178.15	SPRYD7	1.13984	0.0763429
ENSG00000166908.18	PIP4K2C	1.1389	0.0763666
ENSG00000159921.18	GNE	1.10606	0.0764162
ENSG00000090674.16	MCOLN1	1.22331	0.0764287
ENSG00000167216.17	KATNAL2	1.26831	0.076455
ENSG00000285509.1	TBCEL-TECTA	-1.8577	0.076482
ENSG00000188603.21	CLN3	2.34481	0.0765143
ENSG00000124140.14	SLC12A5	1.13385	0.076556
ENSG00000119121.22	TRPM6	-2.50893	0.0765612
ENSG00000133028.12	SCO1	1.11771	0.0766404
ENSG00000160007.19	ARHGAP35	1.1097	0.0766545
ENSG00000196132.14	MYT1	-1.82966	0.0767651
ENSG00000131981.16	LGALS3	-1.43552	0.0769833
ENSG00000111145.8	ELK3	-1.574	0.0770727
ENSG00000198959.12	TGM2	2.40745	0.0770931
ENSG00000154118.13	JPH3	-1.89731	0.0772774
ENSG00000009694.13	TENM1	-1.41827	0.0775506
ENSG00000099910.17	KLHL22	-1.16059	0.077609
ENSG00000173848.19	NET1	-1.16102	0.0777365
ENSG00000184743.13	ATL3	-1.37263	0.077759
ENSG00000166398.14	GARRE1	-1.35447	0.0777852
ENSG00000148300.12	REXO4	1.17929	0.0777969
ENSG00000173868.12	PHOSPHO1	1.92243	0.0778167
ENSG00000284194.3	SCO2	-1.3404	0.077926
ENSG00000136870.10	ZNF189	-1.18155	0.0779335
ENSG00000171621.14	SPSB1	-1.71773	0.0779541
ENSG00000046889.19	PREX2	-1.36488	0.0779585
ENSG00000106526.10	ACTR3C	1.20459	0.0779724
ENSG00000150347.16	ARID5B	-1.43623	0.0779755
ENSG00000107902.14	LHPP	-1.19306	0.0780116
ENSG00000243477.6	NAA80	-1.60284	0.0780718
ENSG00000184787.19	UBE2G2	1.10434	0.0781088
ENSG00000204851.7	PNMA8B	1.19572	0.0782363
ENSG00000158865.12	SLC5A11	1.23331	0.078335
ENSG00000186675.7	MAGEE2	1.28648	0.0784109
ENSG00000275700.5	AATF	1.12332	0.0784599
ENSG00000175215.11	CTDSP2	-1.24308	0.0784896
ENSG00000164305.19	CASP3	-1.18726	0.0785158
ENSG00000126603.9	GLIS2	-1.79445	0.0785162
ENSG00000152092.16	ASTN1	1.14397	0.0785272
ENSG00000144847.13	IGSF11	-1.47808	0.0785623
ENSG00000123096.12	SSPN	-1.35261	0.0786805
ENSG00000136098.17	NEK3	-1.47878	0.0786897
ENSG00000135372.9	NAT10	1.15831	0.0788109
ENSG00000139926.16	FRMD6	-1.43513	0.0788511
ENSG00000145012.13	LPP	-1.24309	0.0788941
ENSG00000102385.12	DRP2	1.24935	0.0789152
ENSG00000148158.17	SNX30	1.11569	0.0789225
ENSG00000160445.11	ZER1	1.13113	0.0789511
ENSG00000164889.14	SLC4A2	-1.31374	0.0790044
ENSG00000175130.7	MARCKSL1	1.11844	0.0790445
ENSG00000105939.13	ZC3HAV1	-1.46979	0.0790466
ENSG00000144228.9	SPOPL	-1.11056	0.0790599
ENSG00000148180.20	GSN	-1.30958	0.0791193
ENSG00000258890.7	CEP95	-1.25257	0.0791339
ENSG00000147050.16	KDM6A	-1.19046	0.0791557
ENSG00000171291.8	ZNF439	-1.17699	0.0792295
ENSG00000197506.8	SLC28A3	-1.83879	0.0792332
ENSG00000102309.15	PIN4	-1.22521	0.0792982
ENSG00000198952.8	SMG5	1.11933	0.0793115
ENSG00000054793.14	ATP9A	1.14446	0.0793164
ENSG00000113407.14	TARS1	-1.14689	0.0793281
ENSG00000117632.23	STMN1	-1.11151	0.0793295
ENSG00000166257.9	SCN3B	1.20172	0.0793508
ENSG00000240694.9	PNMA2	1.10348	0.0793712
ENSG00000128596.17	CCDC136	1.12499	0.0794455
ENSG00000165192.14	ASB11	-1.99693	0.0795173
ENSG00000140557.12	ST8SIA2	1.25494	0.0795522
ENSG00000170075.9	GPR37L1	-1.36177	0.0795818
ENSG00000152952.12	PLOD2	-1.25252	0.0797275
ENSG00000105852.11	PON3	-2.12061	0.0797496
ENSG00000151725.12	CENPU	-1.42786	0.0797537
ENSG00000198604.11	BAZ1A	-1.51312	0.0797682
ENSG00000057294.15	PKP2	-1.48185	0.0799104
ENSG00000131437.15	KIF3A	1.10856	0.0799229
ENSG00000058404.20	CAMK2B	1.1356	0.0799955
ENSG00000067955.15	CBFB	-1.31388	0.0800852
ENSG00000145730.20	PAM	-1.41623	0.0801209
ENSG00000178445.10	GLDC	-1.2542	0.0801715
ENSG00000134013.16	LOXL2	1.38133	0.0801855
ENSG00000089091.16	DZANK1	1.31113	0.0802399
ENSG00000179776.19	CDH5	-1.94031	0.0802403
ENSG00000132932.17	ATP8A2	1.10322	0.0802518
ENSG00000147862.17	NFIB	-1.37287	0.0803072
ENSG00000185088.14	RPS27L	-1.23322	0.0803463
ENSG00000197958.13	RPL12	-1.20239	0.0803977
ENSG00000131095.13	GFAP	-1.43993	0.0804625
ENSG00000247077.7	PGAM5	1.17306	0.0804801
ENSG00000042980.13	ADAM28	-2.05906	0.0804898
ENSG00000158321.18	AUTS2	1.19533	0.0805411
ENSG00000168005.9	SPINDOC	-1.69576	0.0805458
ENSG00000145675.15	PIK3R1	-1.19605	0.0806304
ENSG00000138639.18	ARHGAP24	-1.55311	0.0808164
ENSG00000183196.10	CHST6	-1.73444	0.0808927
ENSG00000197283.17	SYNGAP1	1.14883	0.0809124
ENSG00000105321.14	CCDC9	1.45023	0.0809154
ENSG00000174705.13	SH3PXD2B	-1.43548	0.0811296
ENSG00000116685.16	KIAA2013	1.18474	0.0811527
ENSG00000139970.17	RTN1	1.09659	0.0812351
ENSG00000215045.8	GRID2IP	1.20429	0.0813714
ENSG00000092758.18	COL9A3	-1.8097	0.081416
ENSG00000143061.18	IGSF3	1.17445	0.0814626
ENSG00000106608.17	URGCP	1.09962	0.0815391
ENSG00000108387.15	SEPTIN4	-1.23889	0.0815861
ENSG00000103550.14	KNOP1	-1.17473	0.081594
ENSG00000172216.6	CEBPB	-1.36198	0.0817481
ENSG00000148396.18	SEC16A	1.14528	0.0818088
ENSG00000160908.15	ZNF394	-1.23769	0.0818443
ENSG00000127561.15	SYNGR3	1.1314	0.0818938
ENSG00000101187.16	SLCO4A1	1.26851	0.0819202
ENSG00000187783.12	TMEM72	1.28579	0.0819248
ENSG00000203760.9	CENPW	-1.66965	0.0819936
ENSG00000198963.11	RORB	-1.51856	0.0820827
ENSG00000189058.9	APOD	-1.41881	0.0822212
ENSG00000114107.9	CEP70	-1.13553	0.0822369
ENSG00000214021.16	TTLL3	1.42089	0.0822743
ENSG00000183098.11	GPC6	-1.31178	0.0822845
ENSG00000115267.8	IFIH1	-1.47294	0.082371
ENSG00000128581.17	IFT22	-1.1933	0.0824987
ENSG00000163956.13	LRPAP1	1.10586	0.0825041
ENSG00000148053.16	NTRK2	-1.331	0.0825154
ENSG00000134690.11	CDCA8	1.69664	0.0825261
ENSG00000096401.8	CDC5L	-1.10731	0.0825998
ENSG00000196371.3	FUT4	-1.99217	0.0826018
ENSG00000080298.15	RFX3	-1.24589	0.082609
ENSG00000131067.17	GGT7	1.13004	0.0826365
ENSG00000135828.11	RNASEL	1.21404	0.0826578
ENSG00000160216.21	AGPAT3	1.12549	0.0827398
ENSG00000203685.10	STUM	1.31894	0.0827495
ENSG00000117594.10	HSD11B1	-2.01621	0.0827638
ENSG00000141646.14	SMAD4	-1.23214	0.0827766
ENSG00000187486.5	KCNJ11	1.16675	0.0828158
ENSG00000146729.10	NIPSNAP2	-1.13172	0.0829058
ENSG00000115159.16	GPD2	-1.30551	0.0829233
ENSG00000181215.15	C4orf50	1.28674	0.0829439
ENSG00000163104.18	SMARCAD1	-1.08397	0.0830421
ENSG00000176641.11	RNF152	-1.59491	0.0830537
ENSG00000105198.11	LGALS13	2.78098	0.0831462
ENSG00000186654.21	PRR5	1.50138	0.0833419
ENSG00000150051.14	MKX	-1.57858	0.0834596
ENSG00000104299.15	INTS9	1.19314	0.0834988
ENSG00000106789.13	CORO2A	-1.54646	0.0835116
ENSG00000124313.17	IQSEC2	-1.37232	0.0836247
ENSG00000164761.9	TNFRSF11B	-1.56596	0.0836338
ENSG00000204967.12	PCDHA4	-1.26104	0.0836378
ENSG00000149547.15	EI24	1.09621	0.0836672
ENSG00000158445.10	KCNB1	1.21096	0.0837167
ENSG00000138166.6	DUSP5	-1.66369	0.0839735
ENSG00000102996.5	MMP15	1.19608	0.0839955
ENSG00000169641.13	LUZP1	1.12338	0.0841674
ENSG00000134107.5	BHLHE40	-1.33051	0.0841985
ENSG00000105926.15	MPP6	-1.23344	0.0843332
ENSG00000143344.16	RGL1	-1.1699	0.0843536
ENSG00000082684.16	SEMA5B	-1.94732	0.0843799
ENSG00000259330.3	INAFM2	-1.47605	0.0844651
ENSG00000089006.16	SNX5	-1.0804	0.0844991
ENSG00000167191.12	GPRC5B	1.1048	0.0845128
ENSG00000135124.15	P2RX4	-1.4168	0.0845181
ENSG00000197852.12	INKA2	-1.25465	0.0846972
ENSG00000189367.15	KIAA0408	-1.68409	0.0847647
ENSG00000185236.12	RAB11B	1.10409	0.084851
ENSG00000020129.16	NCDN	1.1124	0.0849539
ENSG00000243317.8	STMP1	1.12481	0.0850111
ENSG00000068400.13	GRIPAP1	1.09916	0.0850921
ENSG00000162817.7	C1orf115	1.21225	0.085123
ENSG00000176381.6	PRR18	-1.8095	0.0852719
ENSG00000144481.17	TRPM8	1.29543	0.0853324
ENSG00000241127.8	YAE1	-1.19938	0.085379
ENSG00000196151.11	WDSUB1	-1.37754	0.0855981
ENSG00000184304.16	PRKD1	-1.27154	0.0857307
ENSG00000153179.13	RASSF3	-1.73606	0.0857544
ENSG00000173545.5	ZNF622	-1.15403	0.0857799
ENSG00000182916.8	TCEAL7	-1.18612	0.0857867
ENSG00000156471.13	PTDSS1	1.11667	0.0857995
ENSG00000101542.10	CDH20	-1.35332	0.0858034
ENSG00000155926.14	SLA	1.28872	0.0858322
ENSG00000129187.14	DCTD	-1.15673	0.0858595
ENSG00000114200.10	BCHE	-1.39575	0.0858767
ENSG00000163029.16	SMC6	-1.21208	0.0860301
ENSG00000119314.16	PTBP3	-1.16204	0.0860746
ENSG00000133083.15	DCLK1	1.11723	0.0862127
ENSG00000157103.12	SLC6A1	1.1275	0.086294
ENSG00000056487.16	PHF21B	1.26981	0.0863194
ENSG00000104980.8	TIMM44	-1.19863	0.0863299
ENSG00000170275.15	CRTAP	1.1046	0.0863462
ENSG00000137693.14	YAP1	-1.33787	0.086385
ENSG00000159399.10	HK2	-1.66872	0.0863966
ENSG00000146425.11	DYNLT1	-1.28284	0.0865671
ENSG00000090861.17	AARS1	1.13437	0.0865916
ENSG00000134222.16	PSRC1	-1.54625	0.0866803
ENSG00000092439.16	TRPM7	-1.1329	0.0866932
ENSG00000162944.11	RFTN2	-1.34114	0.0867686
ENSG00000081138.14	CDH7	-1.61945	0.0868553
ENSG00000253159.3	PCDHGA12	1.19735	0.0869134
ENSG00000159069.14	FBXW5	-1.15259	0.0869303
ENSG00000161692.18	DBF4B	1.64155	0.0869555
ENSG00000205221.12	VIT	-1.44359	0.0870254
ENSG00000146828.18	SLC12A9	-1.28026	0.0870364
ENSG00000125966.10	MMP24	-1.23758	0.0871733
ENSG00000154556.18	SORBS2	-1.48844	0.0871977
ENSG00000118922.17	KLF12	-1.22529	0.087223
ENSG00000144648.16	ACKR2	-1.93159	0.0872593
ENSG00000095319.14	NUP188	1.141	0.087274
ENSG00000135414.10	GDF11	1.15529	0.0872937
ENSG00000096433.11	ITPR3	-1.58602	0.0873113
ENSG00000204442.4	FAM155A	1.14275	0.0873822
ENSG00000167779.9	IGFBP6	1.36043	0.0874046
ENSG00000163565.18	IFI16	-1.43931	0.0875674
ENSG00000080371.6	RAB21	1.0943	0.0876602
ENSG00000197943.10	PLCG2	-1.57186	0.08782
ENSG00000101901.12	ALG13	-1.13516	0.0878367
ENSG00000243244.7	STON1	-1.41706	0.0878695
ENSG00000185019.17	UBOX5	1.16237	0.087923
ENSG00000173391.9	OLR1	-2.08051	0.0879387
ENSG00000166471.11	TMEM41B	1.08955	0.0880127
ENSG00000114982.19	KANSL3	1.18183	0.0881403
ENSG00000085276.19	MECOM	-2.05775	0.0881665
ENSG00000105750.15	ZNF85	-1.18372	0.0882373
ENSG00000019505.8	SYT13	-1.33732	0.0883354
ENSG00000185668.8	POU3F1	-1.76681	0.0884539
ENSG00000146433.9	TMEM181	1.12784	0.0885008
ENSG00000143179.16	UCK2	1.10688	0.0886978
ENSG00000131389.17	SLC6A6	1.1902	0.0887393
ENSG00000129451.12	KLK10	1.59009	0.0888386
ENSG00000228696.10	ARL17B	-1.83718	0.0888733
ENSG00000103740.10	ACSBG1	-1.24361	0.0889892
ENSG00000116254.18	CHD5	1.20303	0.0891188
ENSG00000029153.14	ARNTL2	-1.70192	0.0891263
ENSG00000142751.15	GPN2	1.1336	0.0894675
ENSG00000133612.19	AGAP3	1.13893	0.0895168
ENSG00000175356.13	SCUBE2	-1.44224	0.0895361
ENSG00000198932.13	GPRASP1	1.09019	0.089622
ENSG00000121207.12	LRAT	1.19781	0.089695
ENSG00000105135.16	ILVBL	1.17233	0.089754
ENSG00000130158.14	DOCK6	-1.49068	0.0898368
ENSG00000140718.21	FTO	1.11469	0.0898559
ENSG00000081479.15	LRP2	-2.47528	0.0899152
ENSG00000120149.9	MSX2	-1.42634	0.0900532
ENSG00000198231.13	DDX42	1.10136	0.0900982
ENSG00000134548.11	SPX	-1.5148	0.0901405
ENSG00000173200.13	PARP15	-1.54544	0.0901579
ENSG00000189403.15	HMGB1	-1.10434	0.0902621
ENSG00000151834.16	GABRA2	-1.16593	0.0902776
ENSG00000002587.10	HS3ST1	-1.19017	0.0903182
ENSG00000173947.14	PIFO	-1.44951	0.090338
ENSG00000174130.12	TLR6	-1.60446	0.0903653
ENSG00000108309.14	RUNDC3A	1.10162	0.0903714
ENSG00000132286.12	TIMM10B	1.09435	0.0903908
ENSG00000111328.7	CDK2AP1	-1.10009	0.0903933
ENSG00000262655.4	SPON1	-1.32381	0.0904368
ENSG00000008853.17	RHOBTB2	1.19079	0.0905141
ENSG00000100505.13	TRIM9	1.10446	0.0905243
ENSG00000139734.19	DIAPH3	-1.53206	0.0905442
ENSG00000132824.14	SERINC3	1.12185	0.0905855
ENSG00000147576.17	ADHFE1	-1.4506	0.0906105
ENSG00000143761.16	ARF1	1.09	0.09065
ENSG00000182199.11	SHMT2	-1.32543	0.0908159
ENSG00000165282.14	PIGO	1.1861	0.0908436
ENSG00000188674.11	C2orf80	-1.99812	0.0910049
ENSG00000167034.10	NKX3-1	1.32016	0.0910935
ENSG00000161714.12	PLCD3	1.18329	0.0911025
ENSG00000138867.16	GUCD1	-1.28308	0.0911343
ENSG00000144136.11	SLC20A1	1.13538	0.0913131
ENSG00000151079.7	KCNA6	1.1959	0.091379
ENSG00000181666.18	ZNF875	1.1195	0.0914825
ENSG00000182013.18	PNMA8A	1.08578	0.0915119
ENSG00000270885.2	RASL10B	1.25579	0.091525
ENSG00000125945.15	ZNF436	-1.19835	0.091589
ENSG00000198689.12	SLC9A6	1.11465	0.0916293
ENSG00000188338.15	SLC38A3	-1.47057	0.0916967
ENSG00000163814.8	CDCP1	1.4647	0.0917993
ENSG00000153822.13	KCNJ16	-1.43325	0.0918402
ENSG00000116147.17	TNR	-1.31698	0.0918462
ENSG00000184277.13	TM2D3	1.11256	0.0920041
ENSG00000100364.18	KIAA0930	1.24539	0.0920588
ENSG00000006125.18	AP2B1	1.11579	0.0920843
ENSG00000185920.16	PTCH1	-1.3364	0.0922521
ENSG00000164684.13	ZNF704	-1.32057	0.0923415
ENSG00000104332.12	SFRP1	-1.52857	0.0924409
ENSG00000105722.10	ERF	-1.40716	0.0926046
ENSG00000138759.19	FRAS1	1.17408	0.092681
ENSG00000127947.16	PTPN12	-1.13809	0.0927147
ENSG00000078070.13	MCCC1	-1.14263	0.0927505
ENSG00000117481.10	NSUN4	1.18573	0.0929524
ENSG00000103091.15	WDR59	1.13678	0.0929808
ENSG00000065268.11	WDR18	-1.219	0.0930557
ENSG00000136718.10	IMP4	1.12433	0.0931386
ENSG00000101343.15	CRNKL1	-1.12312	0.0931421
ENSG00000092621.13	PHGDH	-1.18256	0.0933158
ENSG00000112414.15	ADGRG6	-1.43583	0.0933261
ENSG00000205730.6	ITPRIPL2	-1.70357	0.0933612
ENSG00000139899.11	CBLN3	-1.80503	0.0933742
ENSG00000067208.14	EVI5	-1.09291	0.0934281
ENSG00000155307.19	SAMSN1	-2.0863	0.0934769
ENSG00000135678.12	CPM	-1.63534	0.0935395
ENSG00000166145.14	SPINT1	-2.19221	0.0935994
ENSG00000241945.8	PWP2	-2.26137	0.0937227
ENSG00000129353.15	SLC44A2	-1.21758	0.0937354
ENSG00000108469.15	RECQL5	1.20559	0.0939533
ENSG00000111913.20	RIPOR2	1.1285	0.0939635
ENSG00000114026.21	OGG1	-1.23019	0.09403
ENSG00000173137.12	ADCK5	1.52166	0.0940378
ENSG00000171421.13	MRPL36	1.25275	0.0940875
ENSG00000247626.5	MARS2	1.22022	0.0941206
ENSG00000099290.17	WASHC2A	1.12658	0.0942083
ENSG00000149639.15	SOGA1	-1.68207	0.0942887
ENSG00000132153.15	DHX30	1.07934	0.0942961
ENSG00000169174.11	PCSK9	1.25608	0.0943432
ENSG00000123836.15	PFKFB2	1.14952	0.0943987
ENSG00000169047.5	IRS1	1.10484	0.0944866
ENSG00000188613.7	NANOS1	-1.50528	0.0947147
ENSG00000130822.16	PNCK	-1.54997	0.0947685
ENSG00000152527.14	PLEKHH2	-1.29308	0.0948114
ENSG00000196782.12	MAML3	-1.43386	0.0948543
ENSG00000067082.15	KLF6	-1.36872	0.0948576
ENSG00000114353.17	GNAI2	-1.26046	0.0950263
ENSG00000163006.12	CCDC138	-1.24353	0.0950498
ENSG00000089199.10	CHGB	-1.22352	0.0950721
ENSG00000152359.15	POC5	-1.20564	0.0952184
ENSG00000177125.5	ZBTB34	1.15329	0.0952584
ENSG00000112877.8	CEP72	1.28438	0.0953003
ENSG00000109475.16	RPL34	-1.17675	0.0953957
ENSG00000078487.17	ZCWPW1	-1.37582	0.095405
ENSG00000176209.12	SMIM19	-1.17714	0.095526
ENSG00000163348.4	PYGO2	1.18156	0.0955454
ENSG00000131873.7	CHSY1	-1.14486	0.0956514
ENSG00000114115.10	RBP1	-1.28316	0.095718
ENSG00000105695.15	MAG	-1.75047	0.0959443
ENSG00000189410.12	SH2D5	1.2865	0.0959617
ENSG00000158169.13	FANCC	-1.54143	0.0960085
ENSG00000183718.5	TRIM52	1.15261	0.0960855
ENSG00000106780.9	MEGF9	1.10243	0.0961245
ENSG00000072954.7	TMEM38A	1.12486	0.0961473
ENSG00000183780.13	SLC35F3	1.3183	0.0961612
ENSG00000138778.13	CENPE	-1.39003	0.0961685
ENSG00000165795.23	NDRG2	-1.30329	0.096197
ENSG00000120798.17	NR2C1	-1.12157	0.0961976
ENSG00000106477.20	CEP41	1.12966	0.0962869
ENSG00000273820.2	USP27X	-1.29304	0.0964645
ENSG00000163659.13	TIPARP	-1.18003	0.0964952
ENSG00000105676.14	ARMC6	1.14996	0.0965353
ENSG00000166450.13	PRTG	-1.45193	0.096683
ENSG00000216937.13	CCDC7	-1.23244	0.0967752
ENSG00000080644.16	CHRNA3	1.21937	0.0968841
ENSG00000074855.11	ANO8	1.14744	0.0970102
ENSG00000158941.16	CCAR2	1.1262	0.0970416
ENSG00000140931.20	CMTM3	-1.63825	0.0971242
ENSG00000123095.6	BHLHE41	-1.20572	0.0971465
ENSG00000118894.15	EEF2KMT	1.39337	0.0971833
ENSG00000121481.11	RNF2	-1.09402	0.0973243
ENSG00000159579.14	RSPRY1	-1.11345	0.0973331
[truncated: 11,703 more rows]

## Sheet: Supplemental Table 3
Ensembl_ID	Gene_name	Fold Change	pvalue
ENSG00000108691.9	CCL2	-9.56941	2.21709e-06
ENSG00000128016.7	ZFP36	-6.1023	3.11595e-06
ENSG00000154734.15	ADAMTS1	-1.98327	1.77855e-05
ENSG00000099860.9	GADD45B	-3.88783	0.000113307
ENSG00000171241.9	SHCBP1	-2.28584	0.000214979
ENSG00000160221.18	GATD3A	-4.62081	0.000260122
ENSG00000143878.10	RHOB	-1.6396	0.000276366
ENSG00000134531.10	EMP1	-4.56421	0.000381957
ENSG00000177606.7	JUN	-2.49658	0.000392145
ENSG00000169242.12	EFNA1	-3.11699	0.000571179
ENSG00000101307.16	SIRPB1	1.50189	0.000736971
ENSG00000204287.14	HLA-DRA	-2.51411	0.000748928
ENSG00000011465.18	DCN	-2.00861	0.000819775
ENSG00000169224.13	GCSAML	-2.66846	0.00084492
ENSG00000140067.6	FAM181A	-3.52318	0.00115046
ENSG00000015475.19	BID	-2.45174	0.00125332
ENSG00000105355.9	PLIN3	-2.12952	0.00126042
ENSG00000167600.14	CYP2S1	3.02752	0.00133833
ENSG00000069869.16	NEDD4	-2.00028	0.0013618
ENSG00000184371.14	CSF1	-2.47371	0.00136917
ENSG00000101000.6	PROCR	1.51925	0.00139615
ENSG00000180096.12	SEPTIN1	-3.34611	0.00140803
ENSG00000142089.16	IFITM3	-2.42692	0.00140956
ENSG00000143032.8	BARHL2	-3.16423	0.0014528
ENSG00000184588.18	PDE4B	-1.56854	0.00146211
ENSG00000154856.13	APCDD1	-1.72214	0.00146413
ENSG00000110852.4	CLEC2B	-2.75095	0.00151985
ENSG00000117525.14	F3	-1.74437	0.00152168
ENSG00000109943.9	CRTAM	-2.00822	0.00154448
ENSG00000136518.17	ACTL6A	-1.92028	0.00158703
ENSG00000151012.13	SLC7A11	-1.61549	0.00165134
ENSG00000143632.14	ACTA1	6.12666	0.00165777
ENSG00000185507.21	IRF7	-4.01422	0.00168352
ENSG00000172935.9	MRGPRF	-3.46803	0.00193828
ENSG00000130032.17	PRRG3	1.56845	0.00200668
ENSG00000075223.14	SEMA3C	-2.30091	0.00219546
ENSG00000176845.13	METRNL	-1.80287	0.00224573
ENSG00000012171.20	SEMA3B	-2.05868	0.00236404
ENSG00000178826.11	TMEM139	-3.43432	0.00246758
ENSG00000130164.14	LDLR	-2.3789	0.00248858
ENSG00000103310.11	ZP2	-3.31612	0.00277305
ENSG00000170345.10	FOS	-3.73052	0.00300438
ENSG00000174521.7	TTC9B	-2.12365	0.00309944
ENSG00000006042.12	TMEM98	-1.85762	0.00343932
ENSG00000153820.13	SPHKAP	-2.48681	0.00347632
ENSG00000163815.6	CLEC3B	-5.14749	0.00362365
ENSG00000092445.12	TYRO3	-1.60029	0.00381786
ENSG00000165164.14	CFAP47	2.00104	0.00389194
ENSG00000183840.7	GPR39	1.71862	0.00400214
ENSG00000136830.12	NIBAN2	-1.71671	0.00438548
ENSG00000169946.14	ZFPM2	-1.87135	0.0045418
ENSG00000138075.14	ABCG5	3.17696	0.00460403
ENSG00000140873.16	ADAMTS18	-1.959	0.00463108
ENSG00000133067.17	LGR6	-1.77683	0.00481836
ENSG00000131386.19	GALNT15	-1.71334	0.00482304
ENSG00000182103.5	FAM181B	-1.61748	0.00485348
ENSG00000164675.11	IQUB	-1.7939	0.00492831
ENSG00000171700.14	RGS19	-2.33719	0.00502727
ENSG00000012779.11	ALOX5	-2.76524	0.0052139
ENSG00000178222.13	RNF212	-2.15682	0.00524787
ENSG00000180447.7	GAS1	-1.78106	0.00527021
ENSG00000189190.10	ZNF600	-1.94342	0.00530332
ENSG00000068976.14	PYGM	-1.95573	0.00538035
ENSG00000273542.2	H4C12	2.52009	0.00543521
ENSG00000068078.19	FGFR3	-1.55947	0.00554777
ENSG00000266524.3	GDF10	-1.67506	0.00569187
ENSG00000124575.7	H1-3	-2.34382	0.00576848
ENSG00000155324.10	GRAMD2B	-1.62813	0.00582868
ENSG00000165626.17	BEND7	-1.87753	0.00618303
ENSG00000123358.20	NR4A1	-2.78467	0.00644498
ENSG00000124205.18	EDN3	-3.14421	0.00645976
ENSG00000169908.12	TM4SF1	-2.91481	0.00649165
ENSG00000153956.16	CACNA2D1	-1.57707	0.00657695
ENSG00000172020.13	GAP43	-2.16204	0.00659633
ENSG00000082293.13	COL19A1	-1.67167	0.00665767
ENSG00000174516.15	PELI3	-1.63481	0.0067238
ENSG00000134873.10	CLDN10	-1.59559	0.00678135
ENSG00000169504.15	CLIC4	-1.58937	0.00679162
ENSG00000114315.4	HES1	-1.83522	0.00686658
ENSG00000177752.14	YIPF7	2.35571	0.00696158
ENSG00000127920.6	GNG11	-1.89728	0.00696583
ENSG00000205517.13	RGL3	2.56678	0.00704485
ENSG00000108375.13	RNF43	-2.75518	0.00709501
ENSG00000064300.9	NGFR	1.6155	0.0071944
ENSG00000145431.11	PDGFC	-1.92777	0.00720147
ENSG00000136158.12	SPRY2	-1.515	0.00732706
ENSG00000103154.9	NECAB2	-2.64653	0.00737315
ENSG00000105419.18	MEIS3	-2.23249	0.00739993
ENSG00000099139.14	PCSK5	-1.65401	0.00747589
ENSG00000118816.11	CCNI	-1.62363	0.00752892
ENSG00000221968.9	FADS3	-2.01255	0.00760835
ENSG00000196150.13	ZNF250	-1.85734	0.00795621
ENSG00000117971.12	CHRNB4	2.31194	0.00806923
ENSG00000082196.20	C1QTNF3	-1.51534	0.00809342
ENSG00000198870.8	STKLD1	2.95759	0.0082373
ENSG00000168758.11	SEMA4C	-1.75247	0.00833003
ENSG00000164430.16	CGAS	-1.58596	0.00873531
ENSG00000168542.16	COL3A1	9.94703	0.00875625
ENSG00000256235.2	SMIM3	-2.6793	0.00877949
ENSG00000154237.13	LRRK1	1.63377	0.00882803
ENSG00000163762.7	TM4SF18	-3.7548	0.00883299
ENSG00000142765.18	SYTL1	-3.3392	0.00887289
ENSG00000281406.2	BLACAT1	-3.1844	0.00902165
ENSG00000150907.10	FOXO1	-1.78713	0.00906486
ENSG00000146592.17	CREB5	-1.8472	0.00925652
ENSG00000163032.12	VSNL1	-2.094	0.00929174
ENSG00000144810.16	COL8A1	-1.83631	0.00941568
ENSG00000079841.18	RIMS1	-1.68208	0.00952341
ENSG00000150938.10	CRIM1	-1.50601	0.00960605
ENSG00000137033.11	IL33	-1.53696	0.00991869
ENSG00000056736.10	IL17RB	-1.60776	0.0100528
ENSG00000093072.18	ADA2	-2.16086	0.0101065
ENSG00000155093.19	PTPRN2	-1.60353	0.0101589
ENSG00000172936.16	MYD88	-2.03344	0.0103142
ENSG00000165475.15	CRYL1	-1.50812	0.0103444
ENSG00000166349.10	RAG1	3.45443	0.010464
ENSG00000150783.10	TEX12	-2.17952	0.0106205
ENSG00000026508.20	CD44	-2.072	0.0106356
ENSG00000164619.10	BMPER	-2.15254	0.0106605
ENSG00000125458.7	NT5C	-1.93851	0.0107554
ENSG00000198739.11	LRRTM3	-1.84122	0.0107936
ENSG00000183208.12	GDPGP1	1.68535	0.0108579
ENSG00000104883.8	PEX11G	2.38771	0.0109307
ENSG00000163378.14	EOGT	-1.59283	0.0111043
ENSG00000040731.10	CDH10	-1.64607	0.0111764
ENSG00000260691.6	ANKRD20A1	-2.48397	0.0112852
ENSG00000127241.17	MASP1	-1.89229	0.0115122
ENSG00000198945.8	L3MBTL3	-1.5839	0.0115789
ENSG00000069702.11	TGFBR3	-1.5004	0.0118759
ENSG00000175567.10	UCP2	2.99157	0.0119588
ENSG00000140848.17	CPNE2	-1.53354	0.0119903
ENSG00000008086.13	CDKL5	-1.61548	0.012069
ENSG00000137843.12	PAK6	-2.76602	0.0124009
ENSG00000057657.17	PRDM1	-3.31476	0.0125606
ENSG00000109062.12	SLC9A3R1	-1.55994	0.0125698
ENSG00000224109.3	CENPVL3	3.04001	0.0125842
ENSG00000182902.14	SLC25A18	-1.66652	0.0126157
ENSG00000100577.19	GSTZ1	1.55828	0.0126537
ENSG00000180801.14	ARSJ	-2.32561	0.0129864
ENSG00000189366.9	ALG1L	2.1138	0.0131168
ENSG00000235098.8	ANKRD65	-3.0181	0.0133269
ENSG00000133121.21	STARD13	-1.56353	0.0134551
ENSG00000162631.18	NTNG1	-1.61297	0.0135728
ENSG00000197329.12	PELI1	-1.70779	0.0138568
ENSG00000141933.9	TPGS1	-1.6204	0.0138818
ENSG00000087266.17	SH3BP2	-1.55373	0.013993
ENSG00000187715.13	KBTBD12	-1.98938	0.0140162
ENSG00000125337.19	KIF25	1.90335	0.0141701
ENSG00000137726.17	FXYD6	-1.91326	0.0143989
ENSG00000187730.9	GABRD	-1.671	0.0144003
ENSG00000137628.17	DDX60	-1.59127	0.014542
ENSG00000123500.10	COL10A1	-1.74799	0.0145586
ENSG00000188730.5	VWC2	-2.01281	0.0146194
ENSG00000183570.16	PCBP3	-1.99215	0.0146249
ENSG00000179361.17	ARID3B	-2.17889	0.0147704
ENSG00000125848.10	FLRT3	-2.01156	0.0149435
ENSG00000119922.10	IFIT2	-1.68637	0.0149726
ENSG00000083454.22	P2RX5	1.68826	0.0150004
ENSG00000185518.11	SV2B	-2.04837	0.015253
ENSG00000106066.15	CPVL	-1.69268	0.0154281
ENSG00000156265.16	MAP3K7CL	2.64762	0.0154844
ENSG00000123901.9	GPR83	-2.69096	0.015629
ENSG00000169129.15	AFAP1L2	-2.00574	0.0158079
ENSG00000185730.8	ZNF696	-1.563	0.0158724
ENSG00000172995.16	ARPP21	-1.85889	0.0159478
ENSG00000114854.8	TNNC1	3.45329	0.0161866
ENSG00000154330.13	PGM5	-1.99007	0.0164563
ENSG00000183337.17	BCOR	-1.51232	0.0164853
ENSG00000198517.10	MAFK	-2.42491	0.0165254
ENSG00000178878.13	APOLD1	-1.5331	0.0165476
ENSG00000081803.16	CADPS2	-1.88043	0.0165762
ENSG00000198053.12	SIRPA	-1.60715	0.0166028
ENSG00000136048.14	DRAM1	-2.22863	0.0166119
ENSG00000157111.13	TMEM171	3.03923	0.0167385
ENSG00000198795.11	ZNF521	-1.82334	0.0169606
ENSG00000165359.15	INTS6L	-1.57948	0.016976
ENSG00000111799.21	COL12A1	-2.17136	0.0172646
ENSG00000140575.13	IQGAP1	-1.56069	0.0174682
ENSG00000118785.14	SPP1	-1.90589	0.017483
ENSG00000139737.22	SLAIN1	-1.52747	0.0177465
ENSG00000084093.19	REST	-1.54598	0.0178189
ENSG00000168490.14	PHYHIP	-1.8124	0.0178925
ENSG00000070404.10	FSTL3	1.67564	0.0179974
ENSG00000136014.12	USP44	-2.42018	0.0180066
ENSG00000007237.18	GAS7	-1.79114	0.0182148
ENSG00000125347.14	IRF1	-2.23802	0.0183218
ENSG00000134121.10	CHL1	-1.52781	0.0183339
ENSG00000127399.15	LRRC61	1.52706	0.0184489
ENSG00000151962.8	RBM46	-2.4066	0.01855
ENSG00000173805.16	HAP1	-1.99545	0.0185564
ENSG00000067182.8	TNFRSF1A	-1.83792	0.0188856
ENSG00000049759.19	NEDD4L	-1.56873	0.0189178
ENSG00000162073.14	PAQR4	-1.65732	0.0191447
ENSG00000160404.18	TOR2A	-1.5924	0.0192592
ENSG00000138675.16	FGF5	-2.17062	0.0193391
ENSG00000099250.18	NRP1	-2.18678	0.0195096
ENSG00000165194.15	PCDH19	1.55934	0.0196017
ENSG00000102230.14	PCYT1B	-1.55319	0.0196386
ENSG00000164626.9	KCNK5	2.49709	0.0196747
ENSG00000166833.22	NAV2	-1.63085	0.0197408
ENSG00000111262.6	KCNA1	-2.13139	0.0197791
ENSG00000116016.14	EPAS1	-1.53527	0.0197821
ENSG00000205542.11	TMSB4X	-1.52822	0.0198103
ENSG00000139597.18	N4BP2L1	-1.80342	0.0198781
ENSG00000262246.6	CORO7	-2.49377	0.0199964
ENSG00000130702.15	LAMA5	-1.72678	0.0200891
ENSG00000108622.11	ICAM2	1.80321	0.0201448
ENSG00000138031.14	ADCY3	-1.635	0.0202013
ENSG00000117602.12	RCAN3	-2.12978	0.0203178
ENSG00000197956.10	S100A6	-1.66546	0.0203328
ENSG00000122694.16	GLIPR2	-1.75594	0.0203538
ENSG00000085563.15	ABCB1	-1.83625	0.0204619
ENSG00000196155.13	PLEKHG4	-2.5021	0.0205448
ENSG00000163191.6	S100A11	-2.13741	0.0206106
ENSG00000132481.7	TRIM47	-1.76855	0.0206332
ENSG00000153707.17	PTPRD	-1.53992	0.0206678
ENSG00000135097.7	MSI1	-1.7069	0.0207124
ENSG00000076356.7	PLXNA2	-1.89941	0.0207569
ENSG00000075711.21	DLG1	-1.5191	0.0211262
ENSG00000176720.6	BOK	-1.91017	0.0211774
ENSG00000174963.18	ZIC4	-1.74979	0.021269
ENSG00000006468.14	ETV1	-1.82941	0.0213525
ENSG00000148498.16	PARD3	-1.52527	0.0215376
ENSG00000169006.7	NTSR2	-1.62425	0.0215696
ENSG00000153044.10	CENPH	-1.65534	0.0216156
ENSG00000115594.12	IL1R1	-1.81075	0.0217294
ENSG00000156299.13	TIAM1	-1.75969	0.0218241
ENSG00000101958.14	GLRA2	-2.23999	0.0218921
ENSG00000242715.8	CCDC169	-2.0056	0.0221144
ENSG00000137767.14	SQOR	-2.18764	0.0221663
ENSG00000010438.16	PRSS3	-3.08578	0.0221799
ENSG00000162733.19	DDR2	-1.51624	0.0226535
ENSG00000173846.13	PLK3	-2.45474	0.0227685
ENSG00000116774.12	OLFML3	-2.68927	0.0227914
ENSG00000109113.20	RAB34	-1.5393	0.0229498
ENSG00000174844.14	DNAH12	-2.36679	0.0231464
ENSG00000144452.15	ABCA12	1.59551	0.0232153
ENSG00000188124.3	OR2AG2	1.6544	0.023408
ENSG00000204624.8	DISP3	-1.99926	0.0234894
ENSG00000168959.14	GRM5	-1.55	0.0235114
ENSG00000203872.7	C6orf163	2.06953	0.0237356
ENSG00000198756.12	COLGALT2	-1.67078	0.0238402
ENSG00000185477.5	GPRIN3	-1.99229	0.0239259
ENSG00000122986.14	HVCN1	-1.80978	0.0239407
ENSG00000275993.3	SIK1B	2.80068	0.0239513
ENSG00000136542.9	GALNT5	-1.83921	0.0240735
ENSG00000162654.9	GBP4	-1.56718	0.0244521
ENSG00000073150.14	PANX2	-1.79672	0.0244522
ENSG00000109787.13	KLF3	-1.62499	0.0246101
ENSG00000113721.14	PDGFRB	-1.57161	0.0246206
ENSG00000204022.9	LIPJ	-3.38387	0.0246586
ENSG00000187135.7	VSTM2B	-2.13185	0.024876
ENSG00000166886.13	NAB2	-1.79253	0.0248978
ENSG00000086570.12	FAT2	-2.12303	0.0249269
ENSG00000213903.9	LTB4R	1.64276	0.0250118
ENSG00000171532.5	NEUROD2	-1.90002	0.0250674
ENSG00000197747.9	S100A10	-2.25706	0.0251276
ENSG00000007372.23	PAX6	-1.54627	0.0255006
ENSG00000165501.17	LRR1	-1.60285	0.0256744
ENSG00000170549.4	IRX1	-1.64362	0.0257261
ENSG00000102007.11	PLP2	-2.09296	0.0258945
ENSG00000087253.13	LPCAT2	-2.20235	0.0259516
ENSG00000167641.11	PPP1R14A	-2.63019	0.0262704
ENSG00000179241.13	LDLRAD3	-1.57393	0.0265046
ENSG00000118160.14	SLC8A2	-2.22551	0.0265058
ENSG00000130176.8	CNN1	10.3211	0.0265913
ENSG00000152818.18	UTRN	-1.52359	0.0267552
ENSG00000146006.8	LRRTM2	-1.58151	0.0268032
ENSG00000145779.8	TNFAIP8	1.59431	0.0268188
ENSG00000179542.16	SLITRK4	-1.95948	0.0268696
ENSG00000244607.7	CCDC13	2.40487	0.0269551
ENSG00000144802.11	NFKBIZ	-1.66382	0.0269788
ENSG00000071967.12	CYBRD1	-1.59575	0.0270251
ENSG00000154822.18	PLCL2	-1.76545	0.0270306
ENSG00000234965.2	SHISA8	-2.31865	0.0273141
ENSG00000277149.5	TYW1B	-1.80099	0.0279836
ENSG00000122862.5	SRGN	-1.64905	0.0280165
ENSG00000100526.20	CDKN3	1.67334	0.028072
ENSG00000145824.13	CXCL14	-2.16329	0.0281177
ENSG00000172209.6	GPR22	-1.73189	0.0282018
ENSG00000002933.9	TMEM176A	-2.83153	0.0282282
ENSG00000124785.9	NRN1	-1.8076	0.0282309
ENSG00000121858.11	TNFSF10	-2.50715	0.0282891
ENSG00000153814.13	JAZF1	-1.64596	0.0284364
ENSG00000204388.7	HSPA1B	-2.10638	0.0286408
ENSG00000153404.14	PLEKHG4B	1.64515	0.0287478
ENSG00000258102.5	MAP1LC3B2	-1.51867	0.0288364
ENSG00000197933.13	ZNF823	-1.722	0.0290621
ENSG00000233670.7	PIRT	-1.79342	0.0290756
ENSG00000117586.11	TNFSF4	-1.99009	0.029243
ENSG00000161647.19	MPP3	-1.60768	0.0293192
ENSG00000182771.19	GRID1	-1.52312	0.0298807
ENSG00000155760.2	FZD7	-1.73528	0.0299462
ENSG00000173653.8	RCE1	-1.71973	0.0300916
ENSG00000127415.13	IDUA	-1.68326	0.0304047
ENSG00000163630.11	SYNPR	-1.7946	0.0304243
ENSG00000163520.14	FBLN2	-2.05338	0.0307517
ENSG00000152977.10	ZIC1	-1.66461	0.0313672
ENSG00000172159.16	FRMD3	-1.72149	0.0315332
ENSG00000050405.13	LIMA1	-1.65862	0.0316116
ENSG00000165066.13	NKX6-3	-1.68434	0.0317015
ENSG00000162998.5	FRZB	-1.98951	0.0318491
ENSG00000106078.19	COBL	-1.90597	0.0319438
ENSG00000183763.9	TRAIP	1.98332	0.0319939
ENSG00000162992.4	NEUROD1	-1.92084	0.0320136
ENSG00000205476.9	CCDC85C	-1.60126	0.0321638
ENSG00000204764.14	RANBP17	-1.67176	0.0326165
ENSG00000164404.8	GDF9	1.83177	0.0330117
ENSG00000182575.8	NXPH3	-2.13124	0.0331032
ENSG00000144843.11	ADPRH	1.63131	0.0331489
ENSG00000263528.8	IKBKE	1.59817	0.0331867
ENSG00000102174.9	PHEX	-1.5577	0.0336781
ENSG00000047230.15	CTPS2	-1.55744	0.0336916
ENSG00000141255.13	SPATA22	-2.9833	0.0337915
ENSG00000095370.20	SH2D3C	-2.94799	0.0338119
ENSG00000275342.5	PRAG1	-1.86464	0.0339412
ENSG00000158716.9	DUSP23	-2.03043	0.0340159
ENSG00000145863.11	GABRA6	-1.84495	0.0340323
ENSG00000179796.12	LRRC3B	-1.72904	0.0341054
ENSG00000134986.14	NREP	-1.75661	0.0342202
ENSG00000221869.5	CEBPD	-1.80577	0.0344798
ENSG00000159251.8	ACTC1	2.76971	0.0345454
ENSG00000198838.14	RYR3	-1.53479	0.0348115
ENSG00000122367.20	LDB3	2.55622	0.0348484
ENSG00000183778.17	B3GALT5	1.93363	0.0348647
ENSG00000174951.11	FUT1	-2.63773	0.0352413
ENSG00000115252.18	PDE1A	-1.82704	0.0355954
ENSG00000160808.11	MYL3	2.63726	0.0356656
ENSG00000104140.7	RHOV	2.1442	0.0357265
ENSG00000224578.5	HNRNPA1P48	-1.74327	0.0359054
ENSG00000189056.14	RELN	-1.82828	0.0359932
ENSG00000176928.7	GCNT4	-1.62209	0.036012
ENSG00000137766.17	UNC13C	-1.69826	0.0361081
ENSG00000118263.15	KLF7	-1.85424	0.0362865
ENSG00000110057.8	UNC93B1	-1.88586	0.0365554
ENSG00000128594.8	LRRC4	-1.55064	0.0366448
ENSG00000125820.6	NKX2-2	-1.52777	0.0368419
ENSG00000205795.4	CYS1	-1.76383	0.0369014
ENSG00000159110.20	IFNAR2	1.66862	0.0369365
ENSG00000135094.11	SDS	-1.9061	0.0370865
ENSG00000141753.7	IGFBP4	-2.05986	0.0371691
ENSG00000010278.14	CD9	-1.63843	0.0372445
ENSG00000003400.15	CASP10	-3.06207	0.0374256
ENSG00000135587.9	SMPD2	1.54253	0.037523
ENSG00000120889.13	TNFRSF10B	-1.93727	0.0377471
ENSG00000121742.19	GJB6	-2.32317	0.0380118
ENSG00000284512.1	AC092718.8	2.22711	0.0380464
ENSG00000075461.6	CACNG4	-1.50192	0.0381504
ENSG00000100968.14	NFATC4	-1.73186	0.0382517
ENSG00000170743.17	SYT9	-1.89632	0.038323
ENSG00000151967.18	SCHIP1	-1.61879	0.0383422
ENSG00000132274.16	TRIM22	-2.56131	0.0383737
ENSG00000153234.15	NR4A2	-1.90048	0.0385421
ENSG00000205143.3	ARID3C	1.97335	0.0387958
ENSG00000053747.16	LAMA3	1.89077	0.0389969
ENSG00000163453.11	IGFBP7	-1.54898	0.0396107
ENSG00000146090.16	RASGEF1C	-2.10961	0.0398862
ENSG00000185187.13	SIGIRR	-2.03154	0.0400665
ENSG00000165124.18	SVEP1	-1.82667	0.0401698
ENSG00000163046.15	ANKRD30BL	2.09706	0.0403718
ENSG00000196460.14	RFX8	1.52859	0.0404431
ENSG00000140600.17	SH3GL3	-1.63222	0.0404608
ENSG00000049089.15	COL9A2	-2.22752	0.040791
ENSG00000140090.18	SLC24A4	-2.67495	0.0410047
ENSG00000085514.16	PILRA	-1.54926	0.0410461
ENSG00000108018.15	SORCS1	1.63283	0.0411392
ENSG00000196350.9	ZNF729	-2.20858	0.0412017
ENSG00000196139.14	AKR1C3	-1.84911	0.0412905
ENSG00000204389.10	HSPA1A	-2.35395	0.0413345
ENSG00000160062.15	ZBTB8A	-1.97268	0.0414977
ENSG00000065361.16	ERBB3	-1.9659	0.0420741
ENSG00000187720.14	THSD4	1.55577	0.0423087
ENSG00000164484.12	TMEM200A	2.33896	0.0426598
ENSG00000176485.11	PLAAT3	-1.53743	0.0427251
ENSG00000278463.2	H2AC4	-1.98505	0.0427506
ENSG00000133639.6	BTG1	-1.68112	0.0428017
ENSG00000106003.13	LFNG	-1.5789	0.0428804
ENSG00000135744.8	AGT	-1.65986	0.0430128
ENSG00000168890.14	TMEM150A	-2.05821	0.0431637
ENSG00000157542.11	KCNJ6	-1.79302	0.0431679
ENSG00000086062.13	B4GALT1	-1.73162	0.0436361
ENSG00000102755.12	FLT1	-1.53741	0.0436584
ENSG00000186364.12	NUDT17	-1.5357	0.0437285
ENSG00000248643.5	RBM14-RBM4	-3.12158	0.0438146
ENSG00000102924.12	CBLN1	-1.66676	0.0440345
ENSG00000135439.11	AGAP2	-1.85294	0.0440988
ENSG00000125733.18	TRIP10	-2.03973	0.0441789
ENSG00000149927.18	DOC2A	-1.80106	0.0442352
ENSG00000180834.8	MAP6D1	-1.77206	0.0442879
ENSG00000117676.14	RPS6KA1	-1.91687	0.0445569
ENSG00000167964.13	RAB26	-1.84585	0.0449673
ENSG00000204969.7	PCDHA2	-2.21641	0.0453389
ENSG00000141569.12	TRIM65	-1.56758	0.0454926
ENSG00000043355.12	ZIC2	-1.60832	0.04565
ENSG00000151117.9	TMEM86A	1.73571	0.045663
ENSG00000144395.18	CCDC150	-1.93877	0.0456842
ENSG00000081026.19	MAGI3	-1.56295	0.0457551
ENSG00000147145.12	LPAR4	-1.89236	0.0458329
ENSG00000157191.20	NECAP2	-1.50835	0.0464893
ENSG00000188290.11	HES4	-2.01358	0.0469285
ENSG00000162433.15	AK4	-1.59978	0.0469387
ENSG00000152128.13	TMEM163	-1.88336	0.0470727
ENSG00000184640.19	SEPTIN9	-1.73909	0.0471681
ENSG00000117013.17	KCNQ4	-2.01007	0.0473039
ENSG00000101335.10	MYL9	3.51097	0.0475206
ENSG00000107147.14	KCNT1	-1.96616	0.0476794
ENSG00000147488.11	ST18	-1.76669	0.0477321
ENSG00000106772.18	PRUNE2	-1.53204	0.0477462
ENSG00000184113.9	CLDN5	-1.71061	0.0481723
ENSG00000237651.6	C2orf74	-1.61304	0.0483532
ENSG00000180616.9	SSTR2	-2.00779	0.0484577
ENSG00000161791.14	FMNL3	-1.61464	0.0485196
ENSG00000114812.13	VIPR1	-2.57108	0.048584
ENSG00000225526.4	MKRN2OS	-2.11134	0.0488244
ENSG00000064787.13	BCAS1	-1.77291	0.0488782
ENSG00000184408.10	KCND2	-1.57066	0.0489199
ENSG00000129993.15	CBFA2T3	-2.16226	0.0489762
ENSG00000034053.14	APBA2	-1.64798	0.049095
ENSG00000102977.17	ACD	1.50884	0.0491918
ENSG00000188783.6	PRELP	-1.62391	0.0492234
ENSG00000154640.15	BTG3	-1.65746	0.0493411
ENSG00000165449.11	SLC16A9	-1.60656	0.0493905
ENSG00000197496.6	SLC2A10	-1.62929	0.0494445
ENSG00000101251.13	SEL1L2	1.73373	0.0494944
ENSG00000197826.12	CFAP299	-1.5815	0.0495472
ENSG00000140853.15	NLRC5	1.91526	0.049764
ENSG00000006611.16	USH1C	-2.64307	0.0498833
